# Supplementary material for: A Proteomics Approach to Identify New Putative Cardiac Intercalated Disk Proteins
Source: PLoS One. 2016 May 5;11(5):e0152231. doi: 10.1371/journal.pone.0152231 (PMC4858182; doi:10.1371/journal.pone.0152231)
Supplement: S1 Table — A: Protein identifications in EMF and CF. Protein identifications in EMF (EMF1-3) and CF (C1-3) based on the MaxQuant output. Depicted is the label-free quantification data. Highlighted in yellow columns are the criteria used for candidate selection. B: ID candidate proteins and cellular localization. MaxQuant data of the 366 ID candidate proteins evaluated for cellular localization as displayed in Fig 2. C: Final list of ID candidate proteins. 97 candidate ID proteins including their enrichment ratio (ER), presence in the Estigoy et al. paper [22], and annotation as junction protein in Gene Ontology terms. (XLS) [file pone.0152231.s004.xls]

## Sheet: S1 Table A
S1 Table A: Protein identifications in EMF (EMF1-3) and CF (C1-3) based on the MaxQuant output. Depicted is the label-free quantification data. Highlighted in yellow columns are the criteria used for candidate selection.
Protein IDs	Majority protein IDs	Peptide counts (all)	Peptide counts (razor+unique)	Peptide counts (unique)	Protein names	Gene names	Fasta headers	Proteins	Peptides	Razor + unique peptides	Unique peptides	Peptides C1	Peptides C2	Peptides C3	Peptides ID1	Peptides ID2	Peptides ID3	Razor + unique peptides C1	Razor + unique peptides C2	Razor + unique peptides C3	Razor + unique peptides ID1	Razor + unique peptides ID2	Razor + unique peptides ID3	Unique peptides C1	Unique peptides C2	Unique peptides C3	Unique peptides ID1	Unique peptides ID2	Unique peptides ID3	Sequence coverage [%]	Unique + razor sequence coverage [%]	Unique sequence coverage [%]	Mol. weight [kDa]	Sequence length	Sequence lengths	Experiment C1	Experiment C2	Experiment C3	Experiment ID1	Experiment ID2	Experiment ID3	PEP	Sequence coverage C1 [%]	Sequence coverage C2 [%]	Sequence coverage C3 [%]	Sequence coverage ID1 [%]	Sequence coverage ID2 [%]	Sequence coverage ID3 [%]	Intensity
P0CC10	P0CC10	4	4	4	Leucine-rich repeat-containing protein 4B	Lrrc4b	>sp|P0CC10|LRC4B_RAT Leucine-rich repeat-containing protein 4B OS=Rattus norvegicus GN=Lrrc4b PE=1 SV=1	1	4	4	4	1	1	1	3	2	3	1	1	1	3	2	3	1	1	1	3	2	3	7.1	7.1	7.1	76.118	709	709	2	1	2	3	2	3	6.248e-34	2	2	2	5.1	3.2	5.1	428470000
D3ZAF6;D3ZTP1	D3ZAF6	12;4	12;4	12;4	ATP synthase subunit f, mitochondrial	Atp5j2	>sp|D3ZAF6|ATPK_RAT ATP synthase subunit f, mitochondrial OS=Rattus norvegicus GN=Atp5j2 PE=1 SV=1	2	12	12	12	7	7	5	12	8	9	7	7	5	12	8	9	7	7	5	12	8	9	53.4	53.4	53.4	10.452	88	88;88	20	21	13	143	57	76	2.5442e-231	46.6	48.9	36.4	53.4	53.4	53.4	54945000000
P15943;P15943-2;M0RDX2;M0RBX7;P15943-3;P15943-4;M0R9V9	P15943;P15943-2;M0RDX2;M0RBX7;P15943-3;P15943-4;M0R9V9	2;2;2;2;1;1;1	2;2;2;2;1;1;1	2;2;2;2;1;1;1	Amyloid-like protein 2	Aplp2	>sp|P15943|APLP2_RAT Amyloid-like protein 2 OS=Rattus norvegicus GN=Aplp2 PE=2 SV=2;>sp|P15943-2|APLP2_RAT Isoform B of Amyloid-like protein 2 OS=Rattus norvegicus GN=Aplp2;>tr|M0RDX2|M0RDX2_RAT Amyloid-like protein 2 (Fragment) OS=Rattus norvegicus GN=Apl	7	2	2	2	1	1	0	2	2	2	1	1	0	2	2	2	1	1	0	2	2	2	3.3	3.3	3.3	86.882	765	765;753;733;721;710;698;678	1	1		4	5	3	6.9742e-05	1.6	1.6	0	3.3	3.3	3.3	241160000
P15684	P15684	15	2	2	Aminopeptidase N	Anpep	>sp|P15684|AMPN_RAT Aminopeptidase N OS=Rattus norvegicus GN=Anpep PE=1 SV=2	1	15	2	2	5	8	5	15	14	13	1	0	1	2	2	2	1	0	1	2	2	2	17	1.2	1.2	109.45	965	965	1		2	2	8	2	0	6.7	10.2	6.3	17	16.9	13.4	232760000
P40241	P40241	3	3	3	CD9 antigen	Cd9	>sp|P40241|CD9_RAT CD9 antigen OS=Rattus norvegicus GN=Cd9 PE=1 SV=2	1	3	3	3	0	0	0	3	2	2	0	0	0	3	2	2	0	0	0	3	2	2	20.8	20.8	20.8	25.215	226	226				7	5	4	3.7259e-38	0	0	0	20.8	9.7	9.7	676230000
Q4V897	Q4V897	2	2	2	Coiled-coil domain-containing protein 90B, mitochondrial	Ccdc90b	>sp|Q4V897|CC90B_RAT Coiled-coil domain-containing protein 90B, mitochondrial OS=Rattus norvegicus GN=Ccdc90b PE=2 SV=1	1	2	2	2	0	0	0	2	2	2	0	0	0	2	2	2	0	0	0	2	2	2	7.8	7.8	7.8	29.8	256	256				7	6	3	4.1646e-27	0	0	0	7.8	7.8	7.8	244080000
Q5FVI4	Q5FVI4	2	2	2	Cell cycle exit and neuronal differentiation protein 1	Cend1	>sp|Q5FVI4|CEND_RAT Cell cycle exit and neuronal differentiation protein 1 OS=Rattus norvegicus GN=Cend1 PE=1 SV=1	1	2	2	2	1	0	0	2	2	2	1	0	0	2	2	2	1	0	0	2	2	2	23.5	23.5	23.5	15.043	149	149	2			3	2	2	8.5445e-10	12.8	0	0	23.5	23.5	23.5	36287000
Q5PQT2	Q5PQT2	4	4	4	Myotubularin-related protein 3	Mtmr3	>sp|Q5PQT2|MTMR3_RAT Myotubularin-related protein 3 OS=Rattus norvegicus GN=Mtmr3 PE=2 SV=1	1	4	4	4	0	0	0	3	2	4	0	0	0	3	2	4	0	0	0	3	2	4	5.4	5.4	5.4	133.5	1194	1194				3	7	4	2.4261e-35	0	0	0	3.6	1.8	5.4	276220000
P11951;P11950	P11951	9;3	9;3	9;3	Cytochrome c oxidase subunit 6C-2	Cox6c2	>sp|P11951|CX6C2_RAT Cytochrome c oxidase subunit 6C-2 OS=Rattus norvegicus GN=Cox6c2 PE=1 SV=3	2	9	9	9	8	9	8	9	9	9	8	9	8	9	9	9	8	9	8	9	9	9	64.5	64.5	64.5	8.4548	76	76;76	34	39	12	124	64	57	9.7521e-127	64.5	64.5	64.5	64.5	64.5	64.5	70713000000
D3ZE15;F1LZC5	D3ZE15;F1LZC5	20;16	20;16	20;16		rCG_38845;Ndufa13	>tr|D3ZE15|D3ZE15_RAT Protein Ndufa13 OS=Rattus norvegicus GN=Ndufa13 PE=4 SV=1;>tr|F1LZC5|F1LZC5_RAT Protein Ndufa13 (Fragment) OS=Rattus norvegicus GN=Ndufa13 PE=4 SV=1	2	20	20	20	14	16	6	20	9	16	14	16	6	20	9	16	14	16	6	20	9	16	72.9	72.9	72.9	16.776	144	144;145	40	63	17	223	37	77	0	62.5	72.9	45.8	72.9	36.1	63.2	101810000000
P10888;REV__D3ZD97	P10888	33;1	33;1	32;0	Cytochrome c oxidase subunit 4 isoform 1, mitochondrial	Cox4i1	>sp|P10888|COX41_RAT Cytochrome c oxidase subunit 4 isoform 1, mitochondrial OS=Rattus norvegicus GN=Cox4i1 PE=1 SV=1	2	33	33	32	22	28	17	33	24	30	22	28	17	33	24	30	22	28	17	32	23	29	74.6	74.6	74.6	19.514	169	169;795	88	133	45	448	87	203	0	65.1	74.6	65.1	74.6	71	74.6	157360000000
Q9WTQ2	Q9WTQ2	3	3	3	Podocalyxin	Podxl	>sp|Q9WTQ2|PODXL_RAT Podocalyxin OS=Rattus norvegicus GN=Podxl PE=1 SV=2	1	3	3	3	1	1	1	3	3	3	1	1	1	3	3	3	1	1	1	3	3	3	7.6	7.6	7.6	51.658	485	485	1	2	1	4	4	5	2.0399e-30	2.1	2.1	2.1	7.6	7.6	7.6	430470000
P38718;P38718-2	P38718;P38718-2	12;11	12;11	12;11	Brain protein 44	Brp44	>sp|P38718|MPC2_RAT Mitochondrial pyruvate carrier 2 OS=Rattus norvegicus GN=Mpc2 PE=2 SV=1;>sp|P38718-2|MPC2_RAT Isoform Short of Mitochondrial pyruvate carrier 2 OS=Rattus norvegicus GN=Mpc2	2	12	12	12	6	8	4	12	10	11	6	8	4	12	10	11	6	8	4	12	10	11	67.7	67.7	67.7	14.258	127	127;116	10	28	5	104	79	64	4.9377e-71	37.8	59.8	29.9	67.7	67.7	67.7	16896000000
A0A5D0;P04218	A0A5D0;P04218	2;2	2;2	2;2	OX-2 membrane glycoprotein	Cd200	>tr|A0A5D0|A0A5D0_RAT Cd200 molecule OS=Rattus norvegicus GN=Cd200 PE=2 SV=1;>sp|P04218|OX2G_RAT OX-2 membrane glycoprotein OS=Rattus norvegicus GN=Cd200 PE=2 SV=1	2	2	2	2	1	1	0	2	2	2	1	1	0	2	2	2	1	1	0	2	2	2	8.6	8.6	8.6	31.116	278	278;278	3	1		3	5	3	8.3289e-06	4.3	4.3	0	8.6	8.6	8.6	331790000
F1LPG5;F1M7T1;D3ZV29;D3ZQH7;F1M7Z4	F1LPG5;F1M7T1	17;14;8;6;6	17;14;8;6;6	17;14;8;6;6		LOC688963;LOC100361934	>tr|F1LPG5|F1LPG5_RAT Protein LOC688963 OS=Rattus norvegicus GN=LOC688963 PE=2 SV=1;>tr|F1M7T1|F1M7T1_RAT Protein LOC100361934 (Fragment) OS=Rattus norvegicus GN=LOC100361934 PE=2 SV=2	5	17	17	17	10	12	5	17	10	13	10	12	5	17	10	13	10	12	5	17	10	13	69.8	69.8	69.8	15.064	129	129;130;130;130;130	29	49	9	162	42	62	0	58.9	57.4	24.8	69.8	56.6	68.2	47434000000
D3Z841	D3Z841	2	2	2			>tr|D3Z841|D3Z841_RAT Protein RGD1559732 OS=Rattus norvegicus GN=RGD1559732 PE=4 SV=2	1	2	2	2	0	0	0	2	2	2	0	0	0	2	2	2	0	0	0	2	2	2	6.1	6.1	6.1	54.393	493	493				5	4	2	1.537e-06	0	0	0	6.1	6.1	6.1	101690000
P62845;D3ZAK6	P62845;D3ZAK6	2;2	2;2	2;2	40S ribosomal protein S15	Rps15;LOC100360484	>sp|P62845|RS15_RAT 40S ribosomal protein S15 OS=Rattus norvegicus GN=Rps15 PE=1 SV=2;>tr|D3ZAK6|D3ZAK6_RAT Uncharacterized protein OS=Rattus norvegicus GN=LOC100360484 PE=3 SV=1	2	2	2	2	1	1	1	2	2	2	1	1	1	2	2	2	1	1	1	2	2	2	9	9	9	17.04	145	145;144	1	2	1	4	4	4	1.1304e-05	9	8.3	8.3	9	9	9	208390000
D3ZFZ0	D3ZFZ0	2	2	2		Rin3	>tr|D3ZFZ0|D3ZFZ0_RAT Protein Rin3 OS=Rattus norvegicus GN=Rin3 PE=4 SV=1	1	2	2	2	1	1	0	2	2	2	1	1	0	2	2	2	1	1	0	2	2	2	3.6	3.6	3.6	98.376	897	897	2	2		2	3	2	1.5919e-06	1.8	1.8	0	3.6	3.6	3.6	40359000
D3ZJS3	D3ZJS3	2	2	2		Tomm6	>tr|D3ZJS3|D3ZJS3_RAT Protein Tomm6 OS=Rattus norvegicus GN=Tomm6 PE=4 SV=1	1	2	2	2	1	1	1	2	2	2	1	1	1	2	2	2	1	1	1	2	2	2	32.4	32.4	32.4	7.8938	74	74	3	3	2	6	3	4	5.145e-10	18.9	18.9	18.9	32.4	32.4	32.4	782890000
D3ZZV1;Q6EIX2	D3ZZV1;Q6EIX2	3;2	3;2	3;2	Mitochondrial import inner membrane translocase subunit TIM16	Magmas;Magmas-ps1	>tr|D3ZZV1|D3ZZV1_RAT Protein Magmas OS=Rattus norvegicus GN=Pam16 PE=4 SV=1;>sp|Q6EIX2|TIM16_RAT Mitochondrial import inner membrane translocase subunit TIM16 OS=Rattus norvegicus GN=Magmas-ps1 PE=3 SV=1	2	3	3	3	0	1	0	3	2	3	0	1	0	3	2	3	0	1	0	3	2	3	43.2	43.2	43.2	13.771	125	125;124		1		6	3	4	2.2571e-189	0	12.8	0	43.2	21.6	43.2	198900000
D4AAE9	D4AAE9	2	2	2		Cisd2	>tr|D4AAE9|D4AAE9_RAT Protein Cisd2 OS=Rattus norvegicus GN=Cisd2 PE=4 SV=1	1	2	2	2	0	0	1	2	2	2	0	0	1	2	2	2	0	0	1	2	2	2	15.6	15.6	15.6	15.293	135	135			1	5	3	4	1.7356e-19	0	0	10.4	15.6	15.6	15.6	475900000
D4ACN7	D4ACN7	6	4	4		Myof	>tr|D4ACN7|D4ACN7_RAT Protein Myof OS=Rattus norvegicus GN=Myof PE=2 SV=2	1	6	4	4	1	1	2	6	3	3	1	0	1	4	2	3	1	0	1	4	2	3	3.6	2.6	2.6	233.38	2048	2048	2		1	15	6	4	3.8643e-20	0.6	0.7	1.3	3.6	2	1.9	694130000
D4ACY1	D4ACY1	2	2	2		RGD1565784	>tr|D4ACY1|D4ACY1_RAT Protein RGD1565784 OS=Rattus norvegicus GN=RGD1565784 PE=4 SV=1	1	2	2	2	1	1	0	2	2	2	1	1	0	2	2	2	1	1	0	2	2	2	25	25	25	15.658	136	136	1	1		4	4	3	8.8459e-80	6.6	6.6	0	25	25	25	669550000
E9PT22;F1MAJ2	E9PT22;F1MAJ2	3;3	3;3	3;3			>tr|E9PT22|E9PT22_RAT Uncharacterized protein OS=Rattus norvegicus PE=2 SV=2;>tr|F1MAJ2|F1MAJ2_RAT Uncharacterized protein OS=Rattus norvegicus PE=2 SV=2	2	3	3	3	1	2	0	3	2	2	1	2	0	3	2	2	1	2	0	3	2	2	3.5	3.5	3.5	139.12	1271	1271;1262	1	2		3	2	2	4.1754e-16	1	2.2	0	3.5	2.4	2.4	184520000
F1M9G8;Q8K3P7	F1M9G8;Q8K3P7	5;5	5;5	5;5	Histidine triad nucleotide-binding protein 3	Hint3	>tr|F1M9G8|F1M9G8_RAT Histidine triad nucleotide-binding protein 3 OS=Rattus norvegicus GN=Hint3 PE=2 SV=1;>sp|Q8K3P7|HINT3_RAT Histidine triad nucleotide-binding protein 3 OS=Rattus norvegicus GN=Hint3 PE=2 SV=2	2	5	5	5	1	1	1	4	4	3	1	1	1	4	4	3	1	1	1	4	4	3	29.1	29.1	29.1	19.735	175	175;175	1	1	1	6	9	3	3.4735e-65	8	8	8	29.1	23.4	23.4	359950000
P12075;F1LTG5	P12075	12;1	12;1	12;1	Cytochrome c oxidase subunit 5B, mitochondrial	Cox5b	>sp|P12075|COX5B_RAT Cytochrome c oxidase subunit 5B, mitochondrial OS=Rattus norvegicus GN=Cox5b PE=1 SV=2	2	12	12	12	8	8	7	11	8	11	8	8	7	11	8	11	8	8	7	11	8	11	77.5	77.5	77.5	13.915	129	129;127	23	35	21	103	36	68	2.0943e-227	51.2	35.7	35.7	62	35.7	77.5	60413000000
G3V9G1;Q04400	G3V9G1;Q04400	4;4	4;4	3;3	Adenylate cyclase type 5	Adcy5	>tr|G3V9G1|G3V9G1_RAT Adenylate cyclase 5 OS=Rattus norvegicus GN=Adcy5 PE=3 SV=1;>sp|Q04400|ADCY5_RAT Adenylate cyclase type 5 OS=Rattus norvegicus GN=Adcy5 PE=2 SV=2	2	4	4	3	1	1	0	3	3	4	1	1	0	3	3	4	1	1	0	2	3	3	4	4	3.2	139.1	1262	1262;1262	1	1		6	6	6	1.4684e-13	0.6	0.6	0	2	3.2	4	184590000
P07151	P07151	2	2	2	Beta-2-microglobulin	B2m	>sp|P07151|B2MG_RAT Beta-2-microglobulin OS=Rattus norvegicus GN=B2m PE=1 SV=1	1	2	2	2	0	1	0	2	2	2	0	1	0	2	2	2	0	1	0	2	2	2	14.3	14.3	14.3	13.72	119	119		2		5	2	2	6.5737e-06	0	7.6	0	14.3	14.3	14.3	637760000
G3V7Y3;P35434	G3V7Y3;P35434	7;5	7;5	7;5	ATP synthase subunit delta, mitochondrial	Atp5d	>tr|G3V7Y3|G3V7Y3_RAT ATP synthase subunit delta, mitochondrial OS=Rattus norvegicus GN=Atp5d PE=3 SV=1;>sp|P35434|ATPD_RAT ATP synthase subunit delta, mitochondrial OS=Rattus norvegicus GN=Atp5d PE=1 SV=2	2	7	7	7	4	5	3	7	4	5	4	5	3	7	4	5	4	5	3	7	4	5	45.8	45.8	45.8	17.563	168	168;168	42	32	17	111	21	38	0	26.2	29.2	17.3	45.8	26.2	22	44938000000
Q5U2U4	Q5U2U4	2	2	2		Scamp2	>tr|Q5U2U4|Q5U2U4_RAT Protein Scamp2 OS=Rattus norvegicus GN=Scamp2 PE=2 SV=1	1	2	2	2	1	1	0	2	2	2	1	1	0	2	2	2	1	1	0	2	2	2	9.7	9.7	9.7	36.549	329	329	1	3		6	9	4	2.6589e-187	3.6	3.6	0	9.7	9.7	9.7	322050000
Q6WN19	Q6WN19	4	4	4		Rtn2	>tr|Q6WN19|Q6WN19_RAT Protein Rtn2 OS=Rattus norvegicus GN=Rtn2 PE=2 SV=1	1	4	4	4	1	1	1	4	3	3	1	1	1	4	3	3	1	1	1	4	3	3	12.2	12.2	12.2	50.966	469	469	1	3	1	11	8	7	4.8863e-41	3.6	3.6	4.5	12.2	7.7	7.7	1087500000
Q5EB94	Q5EB94	2	2	2	Myocardial zonula adherens protein	Myzap	>sp|Q5EB94|MYZAP_RAT Myocardial zonula adherens protein OS=Rattus norvegicus GN=Myzap PE=1 SV=1	1	2	2	2	1	1	1	1	1	0	1	1	1	1	1	0	1	1	1	1	1	0	4.9	4.9	4.9	53.955	466	466	1	1	1	2	1		1.3133e-14	2.1	2.8	2.8	2.8	2.8	0	25771000
Q792I0	Q792I0	2	2	2	Protein lin-7 homolog C	Lin7c	>sp|Q792I0|LIN7C_RAT Protein lin-7 homolog C OS=Rattus norvegicus GN=Lin7c PE=1 SV=1	1	2	2	2	0	0	0	2	1	0	0	0	0	2	1	0	0	0	0	2	1	0	20.3	20.3	20.3	21.834	197	197				2	1		2.5586e-44	0	0	0	20.3	5.6	0	33247000
G3V6P8	G3V6P8	2	2	2	Guanine nucleotide-binding protein subunit gamma	Gng12	>tr|G3V6P8|G3V6P8_RAT Guanine nucleotide-binding protein subunit gamma OS=Rattus norvegicus GN=Gng12 PE=3 SV=1	1	2	2	2	1	2	1	2	1	2	1	2	1	2	1	2	1	2	1	2	1	2	31.9	31.9	31.9	7.9851	72	72	2	3	1	8	1	2	1.5114e-05	22.2	31.9	22.2	31.9	9.7	31.9	389840000
G3V8M4;P10817	G3V8M4;P10817	2;2	2;2	2;2	Cytochrome c oxidase subunit 6A, mitochondrial;Cytochrome c oxidase subunit 6A2, mitochondrial	Cox6a2	>tr|G3V8M4|G3V8M4_RAT Cytochrome c oxidase subunit 6A, mitochondrial OS=Rattus norvegicus GN=Cox6a2 PE=3 SV=1;>sp|P10817|CX6A2_RAT Cytochrome c oxidase subunit 6A2, mitochondrial (Fragment) OS=Rattus norvegicus GN=Cox6a2 PE=1 SV=3	2	2	2	2	1	1	1	2	1	2	1	1	1	2	1	2	1	1	1	2	1	2	42.3	42.3	42.3	10.802	97	97;94	9	1	2	31	2	7	1.7987e-14	29.9	12.4	12.4	42.3	12.4	42.3	4176500000
O35112	O35112	2	2	2	CD166 antigen	Alcam	>sp|O35112|CD166_RAT CD166 antigen OS=Rattus norvegicus GN=Alcam PE=1 SV=1	1	2	2	2	1	1	0	2	1	2	1	1	0	2	1	2	1	1	0	2	1	2	4.3	4.3	4.3	65.021	583	583	1	1		3	4	3	1.1824e-20	2.1	2.1	0	4.3	2.1	4.3	85930000
P05504;Q8HIC7;Q8SEZ3	P05504;Q8HIC7;Q8SEZ3	2;2;2	2;2;2	2;2;2	ATP synthase subunit a	Mt-atp6	>sp|P05504|ATP6_RAT ATP synthase subunit a OS=Rattus norvegicus GN=Mt-atp6 PE=1 SV=2;>tr|Q8HIC7|Q8HIC7_RAT ATP synthase subunit a OS=Rattus norvegicus GN=Mt-atp6 PE=3 SV=1;>tr|Q8SEZ3|Q8SEZ3_RAT ATP synthase subunit a OS=Rattus norvegicus GN=Mt-atp6 PE=3 SV	3	2	2	2	2	1	0	2	2	2	2	1	0	2	2	2	2	1	0	2	2	2	5.8	5.8	5.8	25.05	226	226;226;226	5	4		7	5	6	0.0041045	5.8	4	0	5.8	5.8	5.8	5640600000
P26376;Q9R175;D4A096	P26376	3;1;1	3;1;1	3;1;1	Interferon-induced transmembrane protein 3	ifitm3	>sp|P26376|IFM3_RAT Interferon-induced transmembrane protein 3 OS=Rattus norvegicus GN=ifitm3 PE=2 SV=1	3	3	3	3	0	1	0	3	0	3	0	1	0	3	0	3	0	1	0	3	0	3	36.5	36.5	36.5	14.971	137	137;144;141		1		5		4	2.34e-19	0	5.8	0	36.5	0	36.5	93170000
P80432	P80432	3	3	3	Cytochrome c oxidase subunit 7C, mitochondrial	Cox7c	>sp|P80432|COX7C_RAT Cytochrome c oxidase subunit 7C, mitochondrial OS=Rattus norvegicus GN=Cox7c PE=1 SV=2	1	3	3	3	0	1	0	3	1	3	0	1	0	3	1	3	0	1	0	3	1	3	31.7	31.7	31.7	7.3746	63	63		1		8	1	4	5.8782e-42	0	17.5	0	31.7	17.5	31.7	2056700000
Q811A2	Q811A2	3	3	3	Bone marrow stromal antigen 2	Bst2	>sp|Q811A2|BST2_RAT Bone marrow stromal antigen 2 OS=Rattus norvegicus GN=Bst2 PE=1 SV=1	1	3	3	3	1	1	1	2	1	3	1	1	1	2	1	3	1	1	1	2	1	3	22.7	22.7	22.7	19.674	172	172	2	2	1	5	6	7	5.7514e-13	5.8	5.2	5.2	11	5.2	22.7	254670000
D3ZS74	D3ZS74	2	2	2	Metalloendopeptidase OMA1, mitochondrial	Oma1	>sp|D3ZS74|OMA1_RAT Metalloendopeptidase OMA1, mitochondrial OS=Rattus norvegicus GN=Oma1 PE=3 SV=1	1	2	2	2	2	1	0	2	2	1	2	1	0	2	2	1	2	1	0	2	2	1	5.4	5.4	5.4	57.144	504	504	3	1		7	4	1	2.6476e-14	5.4	2.6	0	5.4	5.4	2.8	313890000
D3ZTX0	D3ZTX0	2	2	2	Transmembrane emp24 domain-containing protein 7	Tmed7	>sp|D3ZTX0|TMED7_RAT Transmembrane emp24 domain-containing protein 7 OS=Rattus norvegicus GN=Tmed7 PE=1 SV=1	1	2	2	2	0	1	0	2	2	0	0	1	0	2	2	0	0	1	0	2	2	0	13.3	13.3	13.3	25.479	226	226		1		3	3		1.1719e-07	0	4.4	0	13.3	13.3	0	83382000
P97687;F1M0G3;D4A617	P97687;F1M0G3;D4A617	6;6;6	6;6;6	6;6;6	Ectonucleoside triphosphate diphosphohydrolase 1	Entpd1	>sp|P97687|ENTP1_RAT Ectonucleoside triphosphate diphosphohydrolase 1 OS=Rattus norvegicus GN=Entpd1 PE=1 SV=1;>tr|F1M0G3|F1M0G3_RAT Ectonucleoside triphosphate diphosphohydrolase 1 (Fragment) OS=Rattus norvegicus GN=Entpd1 PE=2 SV=2;>tr|D4A617|D4A617_RAT	3	6	6	6	2	1	1	4	5	0	2	1	1	4	5	0	2	1	1	4	5	0	13.9	13.9	13.9	57.407	511	511;508;465	6	1	2	6	5		8.4786e-34	3.7	2.2	2.3	9.6	12.5	0	699820000
G3V7P1	G3V7P1	7	7	7	Syntaxin-12	Stx12	>sp|G3V7P1|STX12_RAT Syntaxin-12 OS=Rattus norvegicus GN=Stx12 PE=1 SV=1	1	7	7	7	0	1	1	6	5	1	0	1	1	6	5	1	0	1	1	6	5	1	38	38	38	31.187	274	274		4	1	9	9	3	1.8832e-111	0	5.5	6.9	38	28.1	5.5	505730000
P08753	P08753	7	3	3	Guanine nucleotide-binding protein G(k) subunit alpha	Gnai3	>sp|P08753|GNAI3_RAT Guanine nucleotide-binding protein G(k) subunit alpha OS=Rattus norvegicus GN=Gnai3 PE=1 SV=3	1	7	3	3	5	3	4	7	5	3	1	0	1	3	2	1	1	0	1	3	2	1	23.7	11	11	40.522	354	354	1		1	5	2	1	1.7534e-87	16.4	8.8	12.4	23.7	15.3	8.2	258060000
P10252	P10252	4	4	4	CD48 antigen	Cd48	>sp|P10252|CD48_RAT CD48 antigen OS=Rattus norvegicus GN=Cd48 PE=1 SV=1	1	4	4	4	1	1	1	4	2	0	1	1	1	4	2	0	1	1	1	4	2	0	20.8	20.8	20.8	27.679	240	240	4	4	1	9	6		3.26e-26	4.2	4.2	4.2	20.8	12.5	0	489880000
P13233	P13233	2	2	2	2,3-cyclic-nucleotide 3-phosphodiesterase	Cnp	>sp|P13233|CN37_RAT 2,3-cyclic-nucleotide 3-phosphodiesterase OS=Rattus norvegicus GN=Cnp PE=1 SV=2	1	2	2	2	1	1	0	2	2	1	1	1	0	2	2	1	1	1	0	2	2	1	6.4	6.4	6.4	47.268	420	420	2	2		4	5	2	2.2222e-71	3.1	3.1	0	6.4	6.4	3.1	346500000
P16391;E9PTZ7;M0R4E9;E9PTZ9;Q6MG01;E9PSW1;M0R866;D3ZLE6;D3ZKH0;Q6MG38;F1M115;F1MAQ9;F1M0C5;M0R642;F1LZ27;M0RBQ7;M0R8N4	P16391	8;2;2;2;1;1;1;1;1;1;1;1;1;1;1;1;1	3;1;1;1;0;0;0;1;0;1;0;1;1;0;1;0;0	2;0;0;0;0;0;0;0;0;0;0;0;0;0;0;0;0	RT1 class I histocompatibility antigen, AA alpha chain		>sp|P16391|HA12_RAT RT1 class I histocompatibility antigen, AA alpha chain OS=Rattus norvegicus PE=1 SV=2	17	8	3	2	5	3	3	8	7	2	1	1	1	3	3	1	1	0	1	2	2	1	28	9.2	6.7	41.83	371	371;375;353;343;393;392;367;365;364;352;351;349;341;334;316;100;98	1	1	1	8	4	1	4.9376e-49	18.9	8.6	13.2	28	22.4	6.2	250230000
P25235	P25235	4	4	4	Dolichyl-diphosphooligosaccharide--protein glycosyltransferase subunit 2	Rpn2	>sp|P25235|RPN2_RAT Dolichyl-diphosphooligosaccharide--protein glycosyltransferase subunit 2 OS=Rattus norvegicus GN=Rpn2 PE=2 SV=2	1	4	4	4	0	0	1	3	2	2	0	0	1	3	2	2	0	0	1	3	2	2	9.5	9.5	9.5	69.077	631	631			1	11	6	3	1.3773e-123	0	0	1.7	6.8	5.4	6.3	825180000
P25286;P25286-2;Q2I6B2	P25286;P25286-2;Q2I6B2	4;4;4	4;4;4	4;4;4	V-type proton ATPase 116 kDa subunit a isoform 1	Atp6v0a1	>sp|P25286|VPP1_RAT V-type proton ATPase 116 kDa subunit a isoform 1 OS=Rattus norvegicus GN=Atp6v0a1 PE=2 SV=1;>sp|P25286-2|VPP1_RAT Isoform II of V-type proton ATPase 116 kDa subunit a isoform 1 OS=Rattus norvegicus GN=Atp6v0a1;>tr|Q2I6B2|Q2I6B2_RAT V-H+	3	4	4	4	1	1	0	3	4	2	1	1	0	3	4	2	1	1	0	3	4	2	5.4	5.4	5.4	96.327	838	838;832;832	1	1		4	9	4	1.9089e-11	1.8	1.1	0	4.1	5.4	3.1	174090000
P36860;F1LQ62	P36860;F1LQ62	7;5	4;3	4;3	Ras-related protein Ral-B	Ralb	>sp|P36860|RALB_RAT Ras-related protein Ral-B OS=Rattus norvegicus GN=Ralb PE=2 SV=1;>tr|F1LQ62|F1LQ62_RAT Ras-related protein Ral-B (Fragment) OS=Rattus norvegicus GN=Ralb PE=2 SV=2	2	7	4	4	3	4	0	7	5	2	0	1	0	4	2	1	0	1	0	4	2	1	32.5	19.9	19.9	23.317	206	206;173		1		7	3	1	2.7079e-59	12.6	20.4	0	32.5	27.2	14.1	187950000
P61621	P61621	3	3	1	Protein transport protein Sec61 subunit alpha isoform 1	Sec61a1	>sp|P61621|S61A1_RAT Protein transport protein Sec61 subunit alpha isoform 1 OS=Rattus norvegicus GN=Sec61a1 PE=2 SV=2	1	3	3	1	1	1	0	3	2	1	1	1	0	3	2	1	0	0	0	1	0	0	6.7	6.7	2.3	52.264	476	476	1	1		6	9	1	2.3996e-06	2.3	2.3	0	6.7	4.4	2.1	283550000
Q05175	Q05175	3	3	3	Brain acid soluble protein 1	Basp1	>sp|Q05175|BASP1_RAT Brain acid soluble protein 1 OS=Rattus norvegicus GN=Basp1 PE=1 SV=2	1	3	3	3	1	0	1	3	3	1	1	0	1	3	3	1	1	0	1	3	3	1	22.3	22.3	22.3	21.79	220	220	1		1	7	4	1	7.4265e-45	6.4	0	10.5	22.3	22.3	6.4	110890000
Q3B7U9	Q3B7U9	4	4	4	Peptidyl-prolyl cis-trans isomerase FKBP8	Fkbp8	>sp|Q3B7U9|FKBP8_RAT Peptidyl-prolyl cis-trans isomerase FKBP8 OS=Rattus norvegicus GN=Fkbp8 PE=2 SV=1	1	4	4	4	2	1	0	3	4	0	2	1	0	3	4	0	2	1	0	3	4	0	8.4	8.4	8.4	43.555	403	403	2	1		5	4		3.9861e-14	4.2	2	0	6.2	8.4	0	138180000
Q4KM98	Q4KM98	6	6	6	Mitochondrial fission factor	Mff	>sp|Q4KM98|MFF_RAT Mitochondrial fission factor OS=Rattus norvegicus GN=Mff PE=2 SV=1	1	6	6	6	1	1	0	6	2	1	1	1	0	6	2	1	1	1	0	6	2	1	52.8	52.8	52.8	24.97	218	218	2	2		10	2	1	2.1492e-177	5.5	5.5	0	52.8	11.9	6.4	354370000
Q4V8K1;Q7TP88	Q4V8K1;Q7TP88	4;4	4;4	4;4	Metalloreductase STEAP4	Steap4	>sp|Q4V8K1|STEA4_RAT Metalloreductase STEAP4 OS=Rattus norvegicus GN=Steap4 PE=1 SV=1;>tr|Q7TP88|Q7TP88_RAT Ab1-219 OS=Rattus norvegicus GN=Steap4 PE=2 SV=1	2	4	4	4	1	1	0	3	3	1	1	1	0	3	3	1	1	1	0	3	3	1	10.4	10.4	10.4	52.764	470	470;464	1	1		9	3	1	5.8823e-19	2.1	2.1	0	7.7	8.3	2.1	363110000
Q5I0E7	Q5I0E7	5	5	5	Transmembrane emp24 domain-containing protein 9	Tmed9	>sp|Q5I0E7|TMED9_RAT Transmembrane emp24 domain-containing protein 9 OS=Rattus norvegicus GN=Tmed9 PE=1 SV=1	1	5	5	5	1	1	1	5	3	0	1	1	1	5	3	0	1	1	1	5	3	0	23.4	23.4	23.4	27.028	235	235	1	2	1	8	4		5.4642e-69	7.2	7.2	7.2	23.4	18.3	0	557000000
Q63135;Q63135-2	Q63135;Q63135-2	2;2	2;2	2;2	Complement component receptor 1-like protein	Cr1l	>sp|Q63135|CR1L_RAT Complement component receptor 1-like protein OS=Rattus norvegicus GN=Cr1l PE=1 SV=1;>sp|Q63135-2|CR1L_RAT Isoform 2 of Complement component receptor 1-like protein OS=Rattus norvegicus GN=Cr1l	2	2	2	2	0	1	1	2	2	0	0	1	1	2	2	0	0	1	1	2	2	0	6.1	6.1	6.1	61.68	559	559;497		1	3	8	6		1.5459e-09	0	3.6	3.6	6.1	6.1	0	263980000
Q63377	Q63377	3	3	3	Sodium/potassium-transporting ATPase subunit beta-3	Atp1b3	>sp|Q63377|AT1B3_RAT Sodium/potassium-transporting ATPase subunit beta-3 OS=Rattus norvegicus GN=Atp1b3 PE=2 SV=1	1	3	3	3	0	1	1	3	2	0	0	1	1	3	2	0	0	1	1	3	2	0	16.1	16.1	16.1	31.829	279	279		1	2	6	5		5.001e-25	0	5	4.3	16.1	9.3	0	422200000
Q642G4	Q642G4	2	2	2	Peroxisomal membrane protein PEX14	Pex14	>sp|Q642G4|PEX14_RAT Peroxisomal membrane protein PEX14 OS=Rattus norvegicus GN=Pex14 PE=1 SV=1	1	2	2	2	1	1	0	2	2	0	1	1	0	2	2	0	1	1	0	2	2	0	3.5	3.5	3.5	40.936	376	376	1	1		5	4		1.9279e-10	3.2	3.2	0	3.5	3.5	0	55135000
Q6AY82	Q6AY82	2	2	2	Endomucin	Emcn	>sp|Q6AY82|MUCEN_RAT Endomucin OS=Rattus norvegicus GN=Emcn PE=2 SV=1	1	2	2	2	1	1	1	2	2	0	1	1	1	2	2	0	1	1	1	2	2	0	8.4	8.4	8.4	26.516	250	250	1	1	1	4	2		3.2753e-08	8.4	8	8	8.4	8.4	0	27349000
Q8HID0;Q8SEZ7	Q8HID0;Q8SEZ7	4;3	4;3	2;1	NADH-ubiquinone oxidoreductase chain 2	Mt-nd2	>tr|Q8HID0|Q8HID0_RAT NADH-ubiquinone oxidoreductase chain 2 OS=Rattus norvegicus GN=Mt-nd2 PE=3 SV=1;>tr|Q8SEZ7|Q8SEZ7_RAT NADH-ubiquinone oxidoreductase chain 2 (Fragment) OS=Rattus norvegicus GN=Mt-nd2 PE=2 SV=1	2	4	4	2	2	1	1	3	2	2	2	1	1	3	2	2	1	1	1	2	2	1	17.3	17.3	7.8	38.652	346	346;346	2	6	1	8	7	9	2.5676e-118	7.5	4.9	4.9	10.4	7.8	11.8	1449700000
Q8VHI8	Q8VHI8	2	2	2	Vesicle transport protein SEC20	Bnip1	>sp|Q8VHI8|SEC20_RAT Vesicle transport protein SEC20 OS=Rattus norvegicus GN=Bnip1 PE=2 SV=1	1	2	2	2	1	1	0	2	2	1	1	1	0	2	2	1	1	1	0	2	2	1	18.4	18.4	18.4	26.17	228	228	2	2		4	3	1	5.0147e-11	9.6	8.8	0	18.4	18.4	9.6	147860000
B2RZ87	B2RZ87	1	1	1	Myeloid-associated differentiation marker-like protein 2	Myadml2	>sp|B2RZ87|MADL2_RAT Myeloid-associated differentiation marker-like protein 2 OS=Rattus norvegicus GN=Myadml2 PE=2 SV=1	1	1	1	1	1	1	0	1	1	0	1	1	0	1	1	0	1	1	0	1	1	0	3.9	3.9	3.9	33.165	307	307	2	1		2	1		0.00030014	3.9	3.9	0	3.9	3.9	0	4312700
B2RZD2	B2RZD2	1	1	1		Tmem126b	>sp|B2RZD2|T126B_RAT Transmembrane protein 126B OS=Rattus norvegicus GN=Tmem126b PE=1 SV=2	1	1	1	1	0	0	0	1	1	1	0	0	0	1	1	1	0	0	0	1	1	1	5.2	5.2	5.2	25.213	229	229				2	1	1	0.0034182	0	0	0	5.2	5.2	5.2	206090000
P0C1T0;P0C1T0-4;D3ZG17;P0C1T0-3;P0C1T0-2	P0C1T0;P0C1T0-4;D3ZG17;P0C1T0-3;P0C1T0-2	1;1;1;1;1	1;1;1;1;1	1;1;1;1;1	Membrane metallo-endopeptidase-like 1;Membrane metallo-endopeptidase-like 1, soluble form	Mmel1	>sp|P0C1T0|MMEL1_RAT Membrane metallo-endopeptidase-like 1 OS=Rattus norvegicus GN=Mmel1 PE=1 SV=1;>sp|P0C1T0-4|MMEL1_RAT Isoform 4 of Membrane metallo-endopeptidase-like 1 OS=Rattus norvegicus GN=Mmel1;>tr|D3ZG17|D3ZG17_RAT Membrane metallo-endopeptidase-	5	1	1	1	1	1	1	1	1	0	1	1	1	1	1	0	1	1	1	1	1	0	1.3	1.3	1.3	89.195	774	774;763;753;752;751	2	2	2	4	3		0.0071699	1.3	1.3	1.3	1.3	1.3	0	213520000
F1LZD3;D3ZGY3;D3ZSN1	F1LZD3;D3ZGY3;D3ZSN1	1;1;1	1;1;1	1;1;1		Vom2r58;Vom2r59	>tr|F1LZD3|F1LZD3_RAT Protein Vom2r58 OS=Rattus norvegicus GN=Vom2r58 PE=3 SV=2;>tr|D3ZGY3|D3ZGY3_RAT Protein Vom2r58 OS=Rattus norvegicus GN=Vom2r58 PE=3 SV=1;>tr|D3ZSN1|D3ZSN1_RAT Protein Vom2r59 OS=Rattus norvegicus GN=Vom2r59 PE=3 SV=2	3	1	1	1	1	1	1	1	0	1	1	1	1	1	0	1	1	1	1	1	0	1	1	1	1	98.467	861	861;857;857	5	1	1	5		3	0.0067239	1	1	1	1	0	1	1145300000
Q9ET61;D3ZNV9	Q9ET61;D3ZNV9	3;3	3;3	3;3	Complement component C1q receptor	Cd93	>sp|Q9ET61|C1QR1_RAT Complement component C1q receptor OS=Rattus norvegicus GN=Cd93 PE=2 SV=1;>tr|D3ZNV9|D3ZNV9_RAT Complement component C1q receptor OS=Rattus norvegicus GN=Cd93 PE=4 SV=2	2	3	3	3	1	1	0	2	1	2	1	1	0	2	1	2	1	1	0	2	1	2	5	5	5	68.781	643	643;639	2	2		5	1	2	6.0109e-08	1.7	1.7	0	2.8	1.7	3.9	517630000
Q6P7R8;D3ZPU3	Q6P7R8;D3ZPU3	1;1	1;1	1;1	Estradiol 17-beta-dehydrogenase 12	Hsd17b12	>sp|Q6P7R8|DHB12_RAT Estradiol 17-beta-dehydrogenase 12 OS=Rattus norvegicus GN=Hsd17b12 PE=2 SV=1;>tr|D3ZPU3|D3ZPU3_RAT Estradiol 17-beta-dehydrogenase 12 OS=Rattus norvegicus GN=Hsd17b12 PE=2 SV=1	2	1	1	1	1	1	1	1	1	0	1	1	1	1	1	0	1	1	1	1	1	0	5.1	5.1	5.1	34.84	312	312;290	3	2	2	5	1		0.001551	5.1	5.1	5.1	5.1	5.1	0	1053800000
Q5EGZ1;D3ZYK4	Q5EGZ1;D3ZYK4	1;1	1;1	1;1	Angiotensin-converting enzyme 2;Processed angiotensin-converting enzyme 2	Ace2	>sp|Q5EGZ1|ACE2_RAT Angiotensin-converting enzyme 2 OS=Rattus norvegicus GN=Ace2 PE=1 SV=1;>tr|D3ZYK4|D3ZYK4_RAT Angiotensin-converting enzyme 2 (Fragment) OS=Rattus norvegicus GN=Ace2 PE=2 SV=2	2	1	1	1	1	1	1	1	1	1	1	1	1	1	1	1	1	1	1	1	1	1	1.4	1.4	1.4	92.49	805	805;764	1	1	2	4	2	2	0.00028152	1.4	1.4	1.4	1.4	1.4	1.4	120950000
D4A6D7;D4A6D7-2	D4A6D7;D4A6D7-2	2;1	2;1	2;1	Tetratricopeptide repeat protein 19, mitochondrial	Ttc19	>sp|D4A6D7|TTC19_RAT Tetratricopeptide repeat protein 19, mitochondrial OS=Rattus norvegicus GN=Ttc19 PE=2 SV=1;>sp|D4A6D7-2|TTC19_RAT Isoform 2 of Tetratricopeptide repeat protein 19, mitochondrial OS=Rattus norvegicus GN=Ttc19	2	2	2	2	0	0	1	2	0	0	0	0	1	2	0	0	0	0	1	2	0	0	10.1	10.1	10.1	41.333	365	365;352			1	2			6.9192e-87	0	0	3	10.1	0	0	109240000
D4A9I3	D4A9I3	1	1	1	Calcium channel flower homolog	Cacfd1	>sp|D4A9I3|FLOWR_RAT Calcium channel flower homolog OS=Rattus norvegicus GN=Cacfd1 PE=2 SV=1	1	1	1	1	0	0	1	1	0	0	0	0	1	1	0	0	0	0	1	1	0	0	9.4	9.4	9.4	18.413	171	171			1	1			0.00090855	0	0	9.4	9.4	0	0	30433000
D4ACP2	D4ACP2	1	1	1	UPF0767 protein C1orf212 homolog		>sp|D4ACP2|SIM12_RAT Small integral membrane protein 12 OS=Rattus norvegicus GN=Smim12 PE=3 SV=1	1	1	1	1	0	0	0	1	0	1	0	0	0	1	0	1	0	0	0	1	0	1	10.9	10.9	10.9	10.809	92	92				1		1	0.0040269	0	0	0	10.9	0	10.9	16165000
E9PT56;Q71QJ6;Q8VHT3;P22002;P22002-2;F1MA84;P22002-3;P22002-5;P22002-4	E9PT56;Q71QJ6;Q8VHT3;P22002;P22002-2;F1MA84;P22002-3;P22002-5;P22002-4	1;1;1;1;1;1;1;1;1	1;1;1;1;1;1;1;1;1	1;1;1;1;1;1;1;1;1	Voltage-dependent L-type calcium channel subunit alpha-1C	Cacna1c	>tr|E9PT56|E9PT56_RAT Voltage-dependent L-type calcium channel subunit alpha-1C OS=Rattus norvegicus GN=Cacna1c PE=2 SV=2;>tr|Q71QJ6|Q71QJ6_RAT Calcium channel, voltage-dependent, L type, alpha 1C subunit, isoform CRA_a OS=Rattus norvegicus GN=Cacna1c PE=2	9	1	1	1	1	0	0	1	1	1	1	0	0	1	1	1	1	0	0	1	1	1	0.8	0.8	0.8	243.53	2170	2170;2170;2170;2169;2169;2159;2158;2142;2139	1			3	2	2	1.2695e-22	0.8	0	0	0.8	0.8	0.8	104640000
F1LMY4	F1LMY4	8	1	1	Ryanodine receptor 1	Ryr1	>sp|F1LMY4|RYR1_RAT Ryanodine receptor 1 OS=Rattus norvegicus GN=Ryr1 PE=2 SV=1	1	8	1	1	4	4	3	8	5	6	1	1	0	1	0	0	1	1	0	1	0	0	1.8	0.6	0.6	565.48	5035	5035	8	5		9			9.1135e-18	1	1.4	0.5	1.8	1.1	1.2	53103000000
P15127;P15127-2;F1LPL6;F1LN53	P15127;P15127-2;F1LPL6;F1LN53	2;2;2;2	2;2;2;2	2;2;2;2	Insulin receptor;Insulin receptor subunit alpha;Insulin receptor subunit beta;Tyrosine-protein kinase receptor	Insr	>sp|P15127|INSR_RAT Insulin receptor OS=Rattus norvegicus GN=Insr PE=1 SV=1;>sp|P15127-2|INSR_RAT Isoform Short of Insulin receptor OS=Rattus norvegicus GN=Insr;>tr|F1LPL6|F1LPL6_RAT Tyrosine-protein kinase receptor OS=Rattus norvegicus GN=Insr PE=2 SV=2;>	4	2	2	2	0	0	1	2	0	1	0	0	1	2	0	1	0	0	1	2	0	1	1.7	1.7	1.7	156.76	1383	1383;1371;1248;1236			1	2		1	2.6487e-05	0	0	1	1.7	0	1	28749000
P58200;F1LNC4	P58200;F1LNC4	3;3	3;3	3;3	Vesicle transport through interaction with t-SNAREs homolog 1B	Vti1b;RGD1560475	>sp|P58200|VTI1B_RAT Vesicle transport through interaction with t-SNAREs homolog 1B OS=Rattus norvegicus GN=Vti1b PE=1 SV=2;>tr|F1LNC4|F1LNC4_RAT Protein LOC100359512 OS=Rattus norvegicus GN=RGD1560475 PE=2 SV=2	2	3	3	3	0	1	0	3	1	0	0	1	0	3	1	0	0	1	0	3	1	0	21.1	21.1	21.1	26.703	232	232;201		1		3	1		6.5718e-31	0	5.2	0	21.1	5.2	0	156280000
O08838;F1LPP0	O08838;F1LPP0	1;1	1;1	1;1	Amphiphysin	Amph	>sp|O08838|AMPH_RAT Amphiphysin OS=Rattus norvegicus GN=Amph PE=1 SV=1;>tr|F1LPP0|F1LPP0_RAT Amphiphysin (Fragment) OS=Rattus norvegicus GN=Amph PE=2 SV=2	2	1	1	1	0	1	0	1	0	0	0	1	0	1	0	0	0	1	0	1	0	0	4.1	4.1	4.1	74.877	683	683;657		1		1			3.7248e-23	0	4.1	0	4.1	0	0	21495000
P16970;F1LR38	P16970;F1LR38	3;3	3;3	3;3	ATP-binding cassette sub-family D member 3	Abcd3	>sp|P16970|ABCD3_RAT ATP-binding cassette sub-family D member 3 OS=Rattus norvegicus GN=Abcd3 PE=1 SV=3;>tr|F1LR38|F1LR38_RAT ATP-binding cassette sub-family D member 3 (Fragment) OS=Rattus norvegicus GN=Abcd3 PE=2 SV=2	2	3	3	3	0	2	2	3	1	1	0	2	2	3	1	1	0	2	2	3	1	1	5.3	5.3	5.3	75.315	659	659;625		2	4	11	4	1	1.7403e-125	0	3.2	3.2	5.3	1.1	1.1	428020000
P07687;F1LTS8	P07687;F1LTS8	1;1	1;1	1;1	Epoxide hydrolase 1	Ephx1	>sp|P07687|HYEP_RAT Epoxide hydrolase 1 OS=Rattus norvegicus GN=Ephx1 PE=1 SV=1;>tr|F1LTS8|F1LTS8_RAT Uncharacterized protein (Fragment) OS=Rattus norvegicus PE=4 SV=2	2	1	1	1	0	0	0	1	1	0	0	0	0	1	1	0	0	0	0	1	1	0	4.4	4.4	4.4	52.581	455	455;453				2	1		2.0684e-05	0	0	0	4.4	4.4	0	74017000
Q5RJY4;F1M201;Q5RJY4-2	Q5RJY4;F1M201;Q5RJY4-2	1;1;1	1;1;1	1;1;1	Dehydrogenase/reductase SDR family member 7B	Dhrs7b	>sp|Q5RJY4|DRS7B_RAT Dehydrogenase/reductase SDR family member 7B OS=Rattus norvegicus GN=Dhrs7b PE=1 SV=1;>tr|F1M201|F1M201_RAT Dehydrogenase/reductase SDR family member 7B (Fragment) OS=Rattus norvegicus GN=Dhrs7b PE=2 SV=1;>sp|Q5RJY4-2|DRS7B_RAT Isoform	3	1	1	1	1	1	1	1	1	0	1	1	1	1	1	0	1	1	1	1	1	0	3.7	3.7	3.7	35.342	325	325;324;316	3	1	1	6	2		1.0015e-07	3.7	3.7	3.7	3.7	3.7	0	67931000
Q91ZV2;F1M9F0	Q91ZV2;F1M9F0	1;1	1;1	1;1	Discoidin, CUB and LCCL domain-containing protein 2	Dcbld2	>sp|Q91ZV2|DCBD2_RAT Discoidin, CUB and LCCL domain-containing protein 2 OS=Rattus norvegicus GN=Dcbld2 PE=2 SV=1;>tr|F1M9F0|F1M9F0_RAT Discoidin, CUB and LCCL domain-containing protein 2 (Fragment) OS=Rattus norvegicus GN=Dcbld2 PE=2 SV=2	2	1	1	1	0	0	0	1	1	0	0	0	0	1	1	0	0	0	0	1	1	0	2.5	2.5	2.5	83.914	769	769;751				1	1		6.7608e-05	0	0	0	2.5	2.5	0	64825000
F1MAH6	F1MAH6	3	3	3		Cdh11	>tr|F1MAH6|F1MAH6_RAT Protein Cdh11 OS=Rattus norvegicus GN=Cdh11 PE=2 SV=1	1	3	3	3	2	1	0	3	1	2	2	1	0	3	1	2	2	1	0	3	1	2	4.6	4.6	4.6	88.035	796	796	2	1		11	2	3	1.7422e-17	2.9	1.6	0	4.6	1.3	2.9	343590000
Q9R064;F6T071	Q9R064;F6T071	3;3	3;3	3;3	Golgi reassembly-stacking protein 2	Gorasp2	>sp|Q9R064|GORS2_RAT Golgi reassembly-stacking protein 2 OS=Rattus norvegicus GN=Gorasp2 PE=1 SV=3;>tr|F6T071|F6T071_RAT Golgi reassembly-stacking protein 2 (Fragment) OS=Rattus norvegicus GN=Gorasp2 PE=4 SV=1	2	3	3	3	2	0	1	2	1	1	2	0	1	2	1	1	2	0	1	2	1	1	9	9	9	47.22	454	454;435	2		1	3	1	3	1.1612e-50	7.3	0	1.8	4.4	2.6	1.8	73138000
H9KVF5;P05506;Q8SEZ1	H9KVF5;P05506;Q8SEZ1	1;1;1	1;1;1	1;1;1	NADH-ubiquinone oxidoreductase chain 3	7066254;Mtnd3;Mt-nd3	>tr|H9KVF5|H9KVF5_RAT NADH-ubiquinone oxidoreductase chain 3 (Fragment) OS=Rattus norvegicus GN=7066254 PE=3 SV=1;>sp|P05506|NU3M_RAT NADH-ubiquinone oxidoreductase chain 3 OS=Rattus norvegicus GN=Mtnd3 PE=2 SV=2;>tr|Q8SEZ1|Q8SEZ1_RAT NADH-ubiquinone oxido	3	1	1	1	1	1	1	1	1	1	1	1	1	1	1	1	1	1	1	1	1	1	13	13	13	13.068	115	115;115;115	6	7	2	20	15	10	9.1952e-11	13	13	13	13	13	13	11492000000
Q62639;M0R3K1	Q62639;M0R3K1	1;1	1;1	1;1	GTP-binding protein Rheb	Rheb	>sp|Q62639|RHEB_RAT GTP-binding protein Rheb OS=Rattus norvegicus GN=Rheb PE=1 SV=1;>tr|M0R3K1|M0R3K1_RAT GTP-binding protein Rheb OS=Rattus norvegicus GN=Rheb PE=4 SV=1	2	1	1	1	1	0	0	1	1	1	1	0	0	1	1	1	1	0	0	1	1	1	8.7	8.7	8.7	20.479	184	184;183	1			4	1	1	1.0401e-10	8.7	0	0	8.7	8.7	8.7	127510000
M0RCF3	M0RCF3	2	2	2			>tr|M0RCF3|M0RCF3_RAT Integrin beta OS=Rattus norvegicus GN=Itgb3 PE=3 SV=1	1	2	2	2	0	0	0	2	1	1	0	0	0	2	1	1	0	0	0	2	1	1	3.3	3.3	3.3	86.944	787	787				5	3	1	7.4587e-07	0	0	0	3.3	1.9	1.9	82326000
O08589	O08589	1	1	1	Phospholemman	Fxyd1	>sp|O08589|PLM_RAT Phospholemman OS=Rattus norvegicus GN=Fxyd1 PE=1 SV=2	1	1	1	1	0	1	0	1	1	1	0	1	0	1	1	1	0	1	0	1	1	1	13	13	13	10.365	92	92		1		3	1	2	1.8076e-07	0	13	0	13	13	13	755490000
O35165	O35165	1	1	1	Golgi SNAP receptor complex member 2	Gosr2	>sp|O35165|GOSR2_RAT Golgi SNAP receptor complex member 2 OS=Rattus norvegicus GN=Gosr2 PE=1 SV=2	1	1	1	1	1	1	1	1	1	0	1	1	1	1	1	0	1	1	1	1	1	0	4.7	4.7	4.7	24.607	212	212	1	1	2	2	1		0.0030066	4.7	4.7	4.7	4.7	4.7	0	89813000
O54861	O54861	2	2	2	Sortilin	Sort1	>sp|O54861|SORT_RAT Sortilin OS=Rattus norvegicus GN=Sort1 PE=1 SV=3	1	2	2	2	1	1	0	2	1	1	1	1	0	2	1	1	1	1	0	2	1	1	5	5	5	91.168	825	825	3	1		2	3	1	1.1372e-12	2.2	2.2	0	5	2.2	2.8	234430000
P00159;Q8HIC4;Q8SEY9	P00159;Q8HIC4;Q8SEY9	1;1;1	1;1;1	1;1;1	Cytochrome b	Mt-Cyb;Mt-cyb	>sp|P00159|CYB_RAT Cytochrome b OS=Rattus norvegicus GN=Mt-Cyb PE=2 SV=2;>tr|Q8HIC4|Q8HIC4_RAT Cytochrome b OS=Rattus norvegicus GN=Mt-cyb PE=3 SV=1;>tr|Q8SEY9|Q8SEY9_RAT Cytochrome b OS=Rattus norvegicus GN=Mt-cyb PE=3 SV=1	3	1	1	1	1	1	1	1	1	1	1	1	1	1	1	1	1	1	1	1	1	1	2.4	2.4	2.4	42.997	380	380;380;380	3	6	3	16	10	6	5.4446e-06	2.4	2.4	2.4	2.4	2.4	2.4	3110300000
P01830	P01830	1	1	1	Thy-1 membrane glycoprotein	Thy1	>sp|P01830|THY1_RAT Thy-1 membrane glycoprotein OS=Rattus norvegicus GN=Thy1 PE=1 SV=1	1	1	1	1	0	0	0	1	1	0	0	0	0	1	1	0	0	0	0	1	1	0	9.3	9.3	9.3	18.172	161	161				3	1		4.5247e-05	0	0	0	9.3	9.3	0	182320000
P03889	P03889	6	1	1	NADH-ubiquinone oxidoreductase chain 1	Mtnd1	>sp|P03889|NU1M_RAT NADH-ubiquinone oxidoreductase chain 1 OS=Rattus norvegicus GN=Mtnd1 PE=1 SV=2	1	6	1	1	3	4	3	6	3	4	1	1	1	1	1	1	1	1	1	1	1	1	11.6	2.8	2.8	36.177	318	318	4	6	2	11	5	2	1.0974e-15	7.9	8.2	7.9	11.6	7.9	8.2	1517200000
P05712	P05712	14	1	1	Ras-related protein Rab-2A	Rab2a	>sp|P05712|RAB2A_RAT Ras-related protein Rab-2A OS=Rattus norvegicus GN=Rab2a PE=1 SV=1	1	14	1	1	10	9	5	13	12	12	1	1	1	1	1	1	1	1	1	1	1	1	59	3.3	3.3	23.535	212	212	2	2	1	3	2	1	0	48.1	45.8	25	51.4	59	55.7	1192100000
P10818	P10818	2	2	2	Cytochrome c oxidase subunit 6A1, mitochondrial	Cox6a1	>sp|P10818|CX6A1_RAT Cytochrome c oxidase subunit 6A1, mitochondrial OS=Rattus norvegicus GN=Cox6a1 PE=1 SV=2	1	2	2	2	0	0	0	2	1	0	0	0	0	2	1	0	0	0	0	2	1	0	45	45	45	12.301	111	111				4	1		5.5153e-09	0	0	0	45	26.1	0	282440000
P11662	P11662	3	1	1	NADH-ubiquinone oxidoreductase chain 2	Mtnd2	>sp|P11662|NU2M_RAT NADH-ubiquinone oxidoreductase chain 2 OS=Rattus norvegicus GN=Mtnd2 PE=2 SV=2	1	3	1	1	2	0	0	2	0	2	1	0	0	1	0	1	1	0	0	1	0	1	14.5	4.9	4.9	38.542	345	345	3			7		2	5.0996e-89	7.5	0	0	7.5	0	11.9	3491100000
P16067;P18910	P16067	3;1	3;1	3;1	Atrial natriuretic peptide receptor 2	Npr2	>sp|P16067|ANPRB_RAT Atrial natriuretic peptide receptor 2 OS=Rattus norvegicus GN=Npr2 PE=1 SV=1	2	3	3	3	1	0	1	2	2	2	1	0	1	2	2	2	1	0	1	2	2	2	3.3	3.3	3.3	117.13	1047	1047;1057	2		1	3	3	2	2.511e-12	1.2	0	0.8	2.6	2	2.1	78173000
P16221	P16221	2	2	2	Cytochrome c oxidase subunit 8B, mitochondrial	Cox8b	>sp|P16221|COX8B_RAT Cytochrome c oxidase subunit 8B, mitochondrial OS=Rattus norvegicus GN=Cox8b PE=1 SV=3	1	2	2	2	1	1	1	2	1	0	1	1	1	2	1	0	1	1	1	2	1	0	60	60	60	7.5489	70	70	1	1	1	3	1		6.9434e-91	10	10	10	60	10	0	289700000
P48284	P48284	3	3	3	Carbonic anhydrase 4	Ca4	>sp|P48284|CAH4_RAT Carbonic anhydrase 4 OS=Rattus norvegicus GN=Ca4 PE=1 SV=1	1	3	3	3	1	0	0	2	1	0	1	0	0	2	1	0	1	0	0	2	1	0	11	11	11	35.076	309	309	3			2	1		7.3784e-09	5.2	0	0	11	5.2	0	200520000
P54290	P54290	21	2	2	Voltage-dependent calcium channel subunit alpha-2/delta-1;Voltage-dependent calcium channel subunit alpha-2-1;Voltage-dependent calcium channel subunit delta-1	Cacna2d1	>sp|P54290|CA2D1_RAT Voltage-dependent calcium channel subunit alpha-2/delta-1 OS=Rattus norvegicus GN=Cacna2d1 PE=1 SV=1	1	21	2	2	13	13	8	20	19	16	1	1	1	2	1	1	1	1	1	2	1	1	25.7	3.5	3.5	123.82	1091	1091	2	1	2	8	3	2	0	14.5	15.8	8.6	24.5	21.9	18.9	238440000
P54777	P54777	4	4	4	Peroxisome assembly factor 2	Pex6	>sp|P54777|PEX6_RAT Peroxisome assembly factor 2 OS=Rattus norvegicus GN=Pex6 PE=1 SV=1	1	4	4	4	0	1	0	3	0	2	0	1	0	3	0	2	0	1	0	3	0	2	5.3	5.3	5.3	104.43	978	978		2		3		2	2.6042e-10	0	1.4	0	4.4	0	2.1	274660000
P56603	P56603	1	1	1	Secretory carrier-associated membrane protein 1	Scamp1	>sp|P56603|SCAM1_RAT Secretory carrier-associated membrane protein 1 OS=Rattus norvegicus GN=Scamp1 PE=1 SV=1	1	1	1	1	0	0	0	1	0	0	0	0	0	1	0	0	0	0	0	1	0	0	8	8	8	37.998	338	338				1			5.4166e-50	0	0	0	8	0	0	90122000
P60905	P60905	2	2	2	DnaJ homolog subfamily C member 5	Dnajc5	>sp|P60905|DNJC5_RAT DnaJ homolog subfamily C member 5 OS=Rattus norvegicus GN=Dnajc5 PE=1 SV=1	1	2	2	2	0	0	0	2	0	0	0	0	0	2	0	0	0	0	0	2	0	0	24.7	24.7	24.7	22.101	198	198				2			1.5806e-31	0	0	0	24.7	0	0	39439000
P61212	P61212	2	2	2	ADP-ribosylation factor-like protein 1	Arl1	>sp|P61212|ARL1_RAT ADP-ribosylation factor-like protein 1 OS=Rattus norvegicus GN=Arl1 PE=1 SV=1	1	2	2	2	0	1	0	1	1	1	0	1	0	1	1	1	0	1	0	1	1	1	13.8	13.8	13.8	20.411	181	181		1		2	1	1	8.5918e-06	0	6.1	0	7.7	6.1	7.7	51225000
P62332	P62332	2	2	2	ADP-ribosylation factor 6	Arf6	>sp|P62332|ARF6_RAT ADP-ribosylation factor 6 OS=Rattus norvegicus GN=Arf6 PE=1 SV=2	1	2	2	2	2	2	0	1	2	1	2	2	0	1	2	1	2	2	0	1	2	1	12	12	12	20.082	175	175	2	2		2	2	1	4.9499e-06	12	12	0	5.7	12	6.3	57830000
P63081	P63081	1	1	1	V-type proton ATPase 16 kDa proteolipid subunit	Atp6v0c	>sp|P63081|VATL_RAT V-type proton ATPase 16 kDa proteolipid subunit OS=Rattus norvegicus GN=Atp6v0c PE=2 SV=1	1	1	1	1	1	1	0	1	1	1	1	1	0	1	1	1	1	1	0	1	1	1	11.6	11.6	11.6	15.808	155	155	2	3		5	3	3	0.00051959	11.6	11.6	0	11.6	11.6	11.6	562230000
P68182	P68182	12	3	3	cAMP-dependent protein kinase catalytic subunit beta	Prkacb	>sp|P68182|KAPCB_RAT cAMP-dependent protein kinase catalytic subunit beta OS=Rattus norvegicus GN=Prkacb PE=1 SV=2	1	12	3	3	10	10	4	9	7	2	2	2	1	1	1	1	2	2	1	1	1	1	30.5	10.3	10.3	40.707	351	351	3	3	1	3	1	5	1.3009e-109	28.2	25.6	9.4	23.4	13.1	4.6	842840000
P84903	P84903	1	1	1	Stromal interaction molecule 1	Stim1	>sp|P84903|STIM1_RAT Stromal interaction molecule 1 OS=Rattus norvegicus GN=Stim1 PE=1 SV=1	1	1	1	1	0	0	0	1	0	0	0	0	0	1	0	0	0	0	0	1	0	0	2.3	2.3	2.3	77.448	685	685				1			0.00018906	0	0	0	2.3	0	0	5349500
P97710	P97710	1	1	1	Tyrosine-protein phosphatase non-receptor type substrate 1	Sirpa	>sp|P97710|SHPS1_RAT Tyrosine-protein phosphatase non-receptor type substrate 1 OS=Rattus norvegicus GN=Sirpa PE=1 SV=1	1	1	1	1	1	0	0	1	1	1	1	0	0	1	1	1	1	0	0	1	1	1	4.7	4.7	4.7	55.69	509	509	1			2	1	1	1.9959e-09	4.7	0	0	4.7	4.7	4.7	72011000
Q3B7D0	Q3B7D0	1	1	1	Coproporphyrinogen-III oxidase, mitochondrial	Cpox	>sp|Q3B7D0|HEM6_RAT Coproporphyrinogen-III oxidase, mitochondrial OS=Rattus norvegicus GN=Cpox PE=2 SV=1	1	1	1	1	1	1	0	1	0	0	1	1	0	1	0	0	1	1	0	1	0	0	2.9	2.9	2.9	49.278	443	443	2	1		2			0.00029079	2.9	2.9	0	2.9	0	0	59099000
Q3T1G7	Q3T1G7	1	1	1	Conserved oligomeric Golgi complex subunit 7	Cog7	>sp|Q3T1G7|COG7_RAT Conserved oligomeric Golgi complex subunit 7 OS=Rattus norvegicus GN=Cog7 PE=2 SV=1	1	1	1	1	0	0	0	1	0	0	0	0	0	1	0	0	0	0	0	1	0	0	1.3	1.3	1.3	86.211	770	770				1			7.58e-12	0	0	0	1.3	0	0	19725000
Q4KM64	Q4KM64	1	1	1	Protein jagunal homolog 1	Jagn1	>sp|Q4KM64|JAGN1_RAT Protein jagunal homolog 1 OS=Rattus norvegicus GN=Jagn1 PE=2 SV=1	1	1	1	1	1	1	0	1	0	0	1	1	0	1	0	0	1	1	0	1	0	0	6.6	6.6	6.6	21.102	183	183	1	1		2			2.6473e-05	6.6	6.6	0	6.6	0	0	87124000
Q4V8C2	Q4V8C2	2	2	2	Centromere/kinetochore protein zw10 homolog	Zw10	>sp|Q4V8C2|ZW10_RAT Centromere/kinetochore protein zw10 homolog OS=Rattus norvegicus GN=Zw10 PE=2 SV=3	1	2	2	2	1	1	0	2	0	1	1	1	0	2	0	1	1	1	0	2	0	1	5.1	5.1	5.1	87.966	777	777	1	2		3		2	6.7326e-63	2.8	2.3	0	5.1	0	2.3	166810000
Q5BJN5	Q5BJN5	2	2	2	Mitochondrial intermembrane space import and assembly protein 40	Chchd4	>sp|Q5BJN5|MIA40_RAT Mitochondrial intermembrane space import and assembly protein 40 OS=Rattus norvegicus GN=Chchd4 PE=2 SV=1	1	2	2	2	0	0	0	2	1	1	0	0	0	2	1	1	0	0	0	2	1	1	25.9	25.9	25.9	15.467	139	139				2	1	1	2.1422e-29	0	0	0	25.9	20.1	20.1	130600000
Q5FVN2	Q5FVN2	1	1	1	Transmembrane protein 41B	Tmem41b	>sp|Q5FVN2|TM41B_RAT Transmembrane protein 41B OS=Rattus norvegicus GN=Tmem41b PE=2 SV=1	1	1	1	1	0	1	1	1	0	0	0	1	1	1	0	0	0	1	1	1	0	0	4.8	4.8	4.8	32.511	291	291		1	1	2			0.0048268	0	4.8	4.8	4.8	0	0	3612600
Q5HZY0	Q5HZY0	3	3	3	UBX domain-containing protein 4	Ubxn4	>sp|Q5HZY0|UBXN4_RAT UBX domain-containing protein 4 OS=Rattus norvegicus GN=Ubxn4 PE=2 SV=1	1	3	3	3	1	1	1	2	2	0	1	1	1	2	2	0	1	1	1	2	2	0	8.7	8.7	8.7	56.393	506	506	2	2	1	3	3		1.0685e-08	2.8	4.2	2.8	4.5	6.9	0	64648000
Q5PPM8	Q5PPM8	2	2	2	Transmembrane protein 55B	Tmem55b	>sp|Q5PPM8|TM55B_RAT Transmembrane protein 55B OS=Rattus norvegicus GN=Tmem55b PE=2 SV=1	1	2	2	2	0	1	1	2	0	0	0	1	1	2	0	0	0	1	1	2	0	0	11.6	11.6	11.6	29.993	284	284		1	1	2			2.1205e-05	0	3.9	3.9	11.6	0	0	54869000
Q5U204	Q5U204	1	1	1	Ragulator complex protein LAMTOR3	Lamtor3	>sp|Q5U204|LTOR3_RAT Ragulator complex protein LAMTOR3 OS=Rattus norvegicus GN=Lamtor3 PE=2 SV=1	1	1	1	1	1	0	0	1	0	0	1	0	0	1	0	0	1	0	0	1	0	0	22.6	22.6	22.6	13.58	124	124	1			1			0.0017148	22.6	0	0	22.6	0	0	59037000
Q5U2N3	Q5U2N3	2	2	2	Membrane-associated phosphatidylinositol transfer protein 1	Pitpnm1	>sp|Q5U2N3|PITM1_RAT Membrane-associated phosphatidylinositol transfer protein 1 OS=Rattus norvegicus GN=Pitpnm1 PE=2 SV=1	1	2	2	2	0	2	1	2	1	1	0	2	1	2	1	1	0	2	1	2	1	1	2.8	2.8	2.8	134.98	1242	1242		2	1	3	1	1	2.7772e-05	0	2.8	1.5	2.8	1.5	1.5	75996000
Q62991	Q62991	1	1	1	Sec1 family domain-containing protein 1	Scfd1	>sp|Q62991|SCFD1_RAT Sec1 family domain-containing protein 1 OS=Rattus norvegicus GN=Scfd1 PE=1 SV=1	1	1	1	1	1	1	1	1	1	1	1	1	1	1	1	1	1	1	1	1	1	1	2.2	2.2	2.2	72.262	637	637	2	2	1	4	2	1	0.00025024	2.2	2.2	2.2	2.2	2.2	2.2	260280000
Q63633;Q63633-2	Q63633;Q63633-2	1;1	1;1	1;1	Solute carrier family 12 member 5	Slc12a5	>sp|Q63633|S12A5_RAT Solute carrier family 12 member 5 OS=Rattus norvegicus GN=Slc12a5 PE=1 SV=2;>sp|Q63633-2|S12A5_RAT Isoform 2 of Solute carrier family 12 member 5 OS=Rattus norvegicus GN=Slc12a5	2	1	1	1	1	1	0	1	1	1	1	1	0	1	1	1	1	1	0	1	1	1	1.2	1.2	1.2	126.25	1139	1139;1116	1	2		6	5	1	0.0012282	1.2	1.2	0	1.2	1.2	1.2	762090000
Q63690	Q63690	4	1	1	Apoptosis regulator BAX	Bax	>sp|Q63690|BAX_RAT Apoptosis regulator BAX OS=Rattus norvegicus GN=Bax PE=2 SV=2	1	4	1	1	4	4	3	3	4	2	1	1	1	1	1	1	1	1	1	1	1	1	21.9	6.8	6.8	21.35	192	192	1	6	2	14	10	2	1.1497e-22	21.9	21.9	21.9	15.1	21.9	13.5	1061300000
Q64244	Q64244	2	2	2	ADP-ribosyl cyclase 1	Cd38	>sp|Q64244|CD38_RAT ADP-ribosyl cyclase 1 OS=Rattus norvegicus GN=Cd38 PE=2 SV=1	1	2	2	2	0	1	0	2	1	0	0	1	0	2	1	0	0	1	0	2	1	0	8.3	8.3	8.3	34.436	303	303		1		3	1		2.7273e-08	0	3	0	8.3	3	0	1244600000
Q642B0	Q642B0	4	4	4		Gpc4	>tr|Q642B0|Q642B0_RAT Glypican 4 OS=Rattus norvegicus GN=Gpc4 PE=2 SV=1	1	4	4	4	1	2	2	3	2	2	1	2	2	3	2	2	1	2	2	3	2	2	10.6	10.6	10.6	62.561	557	557	1	3	2	7	2	2	3.7455e-45	2.7	4.5	4.5	8.8	5	4.7	233670000
Q64541	Q64541	11	1	1	Sodium/potassium-transporting ATPase subunit alpha-4	Atp1a4	>sp|Q64541|AT1A4_RAT Sodium/potassium-transporting ATPase subunit alpha-4 OS=Rattus norvegicus GN=Atp1a4 PE=2 SV=1	1	11	1	1	9	9	8	11	10	9	0	1	0	1	1	0	0	1	0	1	1	0	11.5	1.6	1.6	114	1028	1028		1		2	1		0	9.9	8.8	6.6	11.5	9.2	7.7	109850000
Q64578;M0RCD2	Q64578;M0RCD2	26;21	2;2	2;2	Sarcoplasmic/endoplasmic reticulum calcium ATPase 1	Atp2a1	>sp|Q64578|AT2A1_RAT Sarcoplasmic/endoplasmic reticulum calcium ATPase 1 OS=Rattus norvegicus GN=Atp2a1 PE=2 SV=1;>tr|M0RCD2|M0RCD2_RAT Sarcoplasmic/endoplasmic reticulum calcium ATPase 1 OS=Rattus norvegicus GN=Atp2a1 PE=3 SV=1	2	26	2	2	20	22	17	25	25	23	1	0	0	2	1	0	1	0	0	2	1	0	20.6	2.7	2.7	109.41	994	994;989	1			6	2		0	18.9	17.4	14.2	20.3	20.6	17.9	557510000
Q6AXN3;M0R4Q2;M0RA47;M0RA75	Q6AXN3;M0R4Q2;M0RA47;M0RA75	2;1;1;1	2;1;1;1	2;1;1;1	Transmembrane emp24 domain-containing protein 5	Tmed5	>sp|Q6AXN3|TMED5_RAT Transmembrane emp24 domain-containing protein 5 OS=Rattus norvegicus GN=Tmed5 PE=2 SV=1;>tr|M0R4Q2|M0R4Q2_RAT Uncharacterized protein (Fragment) OS=Rattus norvegicus PE=4 SV=1;>tr|M0RA47|M0RA47_RAT Uncharacterized protein (Fragment) OS	4	2	2	2	0	0	1	2	2	0	0	0	1	2	2	0	0	0	1	2	2	0	7	7	7	26.136	229	229;41;37;37			1	2	2		0.00017998	0	0	3.1	7	7	0	128450000
Q6AYC2	Q6AYC2	2	2	2	Immunity-related GTPase family M protein	Irgm	>sp|Q6AYC2|IRGM_RAT Immunity-related GTPase family M protein OS=Rattus norvegicus GN=Irgm PE=2 SV=1	1	2	2	2	1	1	0	2	0	1	1	1	0	2	0	1	1	1	0	2	0	1	7.5	7.5	7.5	46.337	411	411	2	1		3		1	6.2545e-08	3.9	3.9	0	7.5	0	3.9	222980000
Q6AYQ4	Q6AYQ4	1	1	1	Transmembrane protein 109	Tmem109	>sp|Q6AYQ4|TM109_RAT Transmembrane protein 109 OS=Rattus norvegicus GN=Tmem109 PE=2 SV=1	1	1	1	1	1	1	1	1	1	1	1	1	1	1	1	1	1	1	1	1	1	1	4.9	4.9	4.9	26.242	243	243	1	1	1	3	2	1	8.1728e-19	4.9	4.9	4.9	4.9	4.9	4.9	1464200000
Q6IMF3	Q6IMF3	14	1	1	Keratin, type II cytoskeletal 1	Krt1	>sp|Q6IMF3|K2C1_RAT Keratin, type II cytoskeletal 1 OS=Rattus norvegicus GN=Krt1 PE=2 SV=1	1	14	1	1	12	12	12	13	11	12	0	0	0	1	0	0	0	0	0	1	0	0	11.2	2.2	2.2	64.83	625	625				1			0	10.4	10.4	10.4	11.2	10.4	10.4	42493000
Q6JE36	Q6JE36	1	1	1	Protein NDRG1	Ndrg1	>sp|Q6JE36|NDRG1_RAT Protein NDRG1 OS=Rattus norvegicus GN=Ndrg1 PE=1 SV=1	1	1	1	1	1	1	0	1	1	0	1	1	0	1	1	0	1	1	0	1	1	0	3.8	3.8	3.8	42.954	394	394	2	2		2	1		0.00098048	3.8	3.8	0	3.8	3.8	0	68279000
Q6QI25	Q6QI25	1	1	1	ORM1-like protein 3	Ormdl3	>sp|Q6QI25|ORML3_RAT ORM1-like protein 3 OS=Rattus norvegicus GN=Ormdl3 PE=2 SV=2	1	1	1	1	0	1	1	1	0	1	0	1	1	1	0	1	0	1	1	1	0	1	9.8	9.8	9.8	17.462	153	153		1	1	2		1	1.3114e-16	0	9.8	9.8	9.8	0	9.8	34738000
Q6TEK4	Q6TEK4	1	1	1	Vitamin K epoxide reductase complex subunit 1	Vkorc1	>sp|Q6TEK4|VKOR1_RAT Vitamin K epoxide reductase complex subunit 1 OS=Rattus norvegicus GN=Vkorc1 PE=1 SV=1	1	1	1	1	1	1	0	1	1	0	1	1	0	1	1	0	1	1	0	1	1	0	8.1	8.1	8.1	17.783	161	161	3	2		9	5		2.3001e-14	8.1	8.1	0	8.1	8.1	0	423920000
Q6XFR6	Q6XFR6	1	1	1	Glycophorin-C	Gypc	>sp|Q6XFR6|GLPC_RAT Glycophorin-C OS=Rattus norvegicus GN=Gypc PE=3 SV=1	1	1	1	1	0	0	0	1	0	1	0	0	0	1	0	1	0	0	0	1	0	1	32.6	32.6	32.6	10.443	95	95				3		1	8.5303e-117	0	0	0	32.6	0	32.6	288480000
Q8BHI5	Q8BHI5	1	1	1		Dgat1	>tr|Q8BHI5|Q8BHI5_RAT O-acyltransferase OS=Rattus norvegicus GN=Dgat1 PE=2 SV=1	1	1	1	1	0	0	0	1	0	0	0	0	0	1	0	0	0	0	0	1	0	0	8.8	8.8	8.8	57.086	500	500				1			7.5388e-07	0	0	0	8.8	0	0	76537000
Q920Q0	Q920Q0	4	4	4	Paralemmin-1	Palm	>sp|Q920Q0|PALM_RAT Paralemmin-1 OS=Rattus norvegicus GN=Palm PE=1 SV=1	1	4	4	4	0	1	0	4	1	1	0	1	0	4	1	1	0	1	0	4	1	1	10.4	10.4	10.4	41.926	383	383		2		4	1	1	2.0357e-10	0	2.1	0	10.4	4.7	2.1	68433000
Q99P75	Q99P75	1	1	1	Ras-related protein Rab-9A	Rab9a	>sp|Q99P75|RAB9A_RAT Ras-related protein Rab-9A OS=Rattus norvegicus GN=Rab9a PE=1 SV=2	1	1	1	1	1	1	0	1	1	0	1	1	0	1	1	0	1	1	0	1	1	0	5.5	5.5	5.5	22.895	201	201	2	2		2	1		0.0012624	5.5	5.5	0	5.5	5.5	0	156100000
Q9EQ76;Q8K4B7;G3V6F2	Q9EQ76	3;1;1	3;1;1	3;1;1	Dimethylaniline monooxygenase [N-oxide-forming] 3	Fmo3	>sp|Q9EQ76|FMO3_RAT Dimethylaniline monooxygenase [N-oxide-forming] 3 OS=Rattus norvegicus GN=Fmo3 PE=1 SV=1	3	3	3	3	1	0	1	3	1	0	1	0	1	3	1	0	1	0	1	3	1	0	5.8	5.8	5.8	59.96	531	531;560;497	2		3	4	2		7.5302e-14	2.3	0	2.3	5.8	2.3	0	155530000
Q9JKW1	Q9JKW1	4	4	4	Mitochondrial import inner membrane translocase subunit Tim22	Timm22	>sp|Q9JKW1|TIM22_RAT Mitochondrial import inner membrane translocase subunit Tim22 OS=Rattus norvegicus GN=Timm22 PE=2 SV=2	1	4	4	4	1	1	0	4	1	1	1	1	0	4	1	1	1	1	0	4	1	1	34.4	34.4	34.4	19.918	192	192	1	2		6	1	2	5.4746e-68	7.8	7.8	0	34.4	7.8	7.8	844760000
Q9WVT0	Q9WVT0	1	1	1	Probable G-protein coupled receptor 116	Gpr116	>sp|Q9WVT0|GP116_RAT Probable G-protein coupled receptor 116 OS=Rattus norvegicus GN=Gpr116 PE=1 SV=1	1	1	1	1	0	0	0	1	0	0	0	0	0	1	0	0	0	0	0	1	0	0	1	1	1	149.44	1349	1349				1			4.3266e-05	0	0	0	1	0	0	25387000
Q9Z2Q7	Q9Z2Q7	2	2	2	Syntaxin-8	Stx8	>sp|Q9Z2Q7|STX8_RAT Syntaxin-8 OS=Rattus norvegicus GN=Stx8 PE=1 SV=1	1	2	2	2	0	0	0	2	1	0	0	0	0	2	1	0	0	0	0	2	1	0	14.8	14.8	14.8	26.91	236	236				2	1		8.8645e-98	0	0	0	14.8	7.6	0	106330000
CON__P12035;D3ZSY5;F1MAC2;M0RCJ8;A7M746;A7M778;F7F801;D3ZV16;A7M775;Q6IG09;D3ZWS9;CON__REFSEQ:XP_932229	CON__P12035	16;5;4;4;1;1;1;1;1;1;1;1	2;0;0;0;0;0;0;0;0;0;0;0	1;0;0;0;0;0;0;0;0;0;0;0			>P12035 SWISS-PROT:P12035 Tax_Id=9606 Gene_Symbol=KRT3 Keratin, type II cytoskeletal 3	12	16	2	1	13	12	13	15	10	11	1	1	1	2	1	2	0	1	0	1	0	1	14.9	3.8	1.9	64.503	629	629;557;885;800;495;488;486;483;481;472;427;345	1	2	2	8	2	3	4.055e-133	13	12.2	12.2	14.9	10.3	13	135970000
B0BNG3	B0BNG3	5	5	5		Lman2	>tr|B0BNG3|B0BNG3_RAT Lman2 protein OS=Rattus norvegicus GN=Lman2 PE=2 SV=1	1	5	5	5	1	0	0	5	0	2	1	0	0	5	0	2	1	0	0	5	0	2	24.6	24.6	24.6	40.392	358	358	3			10		2	2.7828e-175	5.6	0	0	24.6	0	12.8	869490000
B2GV65;D3ZU87	B2GV65	5;2	5;2	5;2		Higd2a	>tr|B2GV65|B2GV65_RAT HIG1 domain family, member 2A OS=Rattus norvegicus GN=Higd2a PE=4 SV=1	2	5	5	5	0	1	1	5	1	4	0	1	1	5	1	4	0	1	1	5	1	4	58.5	58.5	58.5	11.43	106	106;106		1	1	8	1	6	1.9668e-135	0	15.1	15.1	58.5	15.1	58.5	464340000
B2RYW4	B2RYW4	4	4	4		Mrpl53	>tr|B2RYW4|B2RYW4_RAT Mitochondrial ribosomal protein L53 OS=Rattus norvegicus GN=Mrpl53 PE=4 SV=1	1	4	4	4	0	1	0	3	0	3	0	1	0	3	0	3	0	1	0	3	0	3	26.9	26.9	26.9	12.735	119	119		1		3		3	1.5579e-30	0	18.5	0	26.9	0	18.5	57845000
B2RZD1	B2RZD1	2	2	2		Sec61b	>tr|B2RZD1|B2RZD1_RAT Protein Sec61b OS=Rattus norvegicus GN=Sec61b PE=4 SV=1	1	2	2	2	2	0	2	2	1	2	2	0	2	2	1	2	2	0	2	2	1	2	26	26	26	9.9884	96	96	3		3	4	1	5	4.373e-19	26	0	26	26	10.4	26	191130000
D3ZHD3	D3ZHD3	2	2	2		LOC688786	>tr|D3ZHD3|D3ZHD3_RAT Protein Pet100 OS=Rattus norvegicus GN=Pet100 PE=4 SV=1	1	2	2	2	0	0	0	2	1	2	0	0	0	2	1	2	0	0	0	2	1	2	17.1	17.1	17.1	9.4378	76	76				3	1	2	9.1322e-06	0	0	0	17.1	11.8	17.1	85886000
D3ZPP9	D3ZPP9	5	5	5		RGD1306058	>tr|D3ZPP9|D3ZPP9_RAT Protein RGD1306058 OS=Rattus norvegicus GN=RGD1306058 PE=4 SV=1	1	5	5	5	0	1	1	5	1	3	0	1	1	5	1	3	0	1	1	5	1	3	19.2	19.2	19.2	23.328	203	203		1	1	9	1	4	1.6515e-32	0	3.4	5.4	19.2	5.4	12.8	268390000
D3ZTN2	D3ZTN2	2	2	2		Cmc1	>tr|D3ZTN2|D3ZTN2_RAT Protein Cmc1 OS=Rattus norvegicus GN=Cmc1 PE=4 SV=2	1	2	2	2	1	1	0	2	1	2	1	1	0	2	1	2	1	1	0	2	1	2	18.9	18.9	18.9	12.572	106	106	2	1		5	1	4	1.2105e-07	9.4	9.4	0	18.9	9.4	18.9	1012800000
D4AD70;P63174;D3ZW57;D3ZZH2	D4AD70;P63174;D3ZW57;D3ZZH2	2;2;2;1	2;2;2;1	2;2;2;1	60S ribosomal protein L38	RGD1561636;Rpl38;LOC100365156;LOC680353	>tr|D4AD70|D4AD70_RAT Protein RGD1561636 OS=Rattus norvegicus GN=RGD1561636 PE=3 SV=1;>sp|P63174|RL38_RAT 60S ribosomal protein L38 OS=Rattus norvegicus GN=Rpl38 PE=1 SV=2;>tr|D3ZW57|D3ZW57_RAT Protein LOC686066 (Fragment) OS=Rattus norvegicus GN=LOC686066	4	2	2	2	0	1	0	2	0	2	0	1	0	2	0	2	0	1	0	2	0	2	32.9	32.9	32.9	8.2458	70	70;70;69;71		1		2		3	7.3603e-09	0	18.6	0	32.9	0	32.9	172090000
D4A4J3	D4A4J3	3	3	3		Man2a2	>tr|D4A4J3|D4A4J3_RAT Protein Man2a2 OS=Rattus norvegicus GN=Man2a2 PE=4 SV=2	1	3	3	3	1	1	1	2	1	3	1	1	1	2	1	3	1	1	1	2	1	3	3.6	3.6	3.6	131.37	1161	1161	1	1	1	4	2	3	1.5591e-19	1.2	1.2	1.2	2.8	1.2	3.6	211440000
D4A7I6	D4A7I6	3	3	3		RGD1309995	>tr|D4A7I6|D4A7I6_RAT Protein RGD1309995 OS=Rattus norvegicus GN=RGD1309995 PE=4 SV=1	1	3	3	3	2	2	1	3	2	2	2	2	1	3	2	2	2	2	1	3	2	2	3.7	3.7	3.7	136.13	1173	1173	4	3	1	6	3	2	5.1364e-13	2	2	0.9	3.7	2	2	312960000
D4A9H2	D4A9H2	2	2	2		Dpt	>tr|D4A9H2|D4A9H2_RAT Dermatopontin (Predicted), isoform CRA_c OS=Rattus norvegicus GN=Dpt PE=4 SV=1	1	2	2	2	0	0	1	2	1	2	0	0	1	2	1	2	0	0	1	2	1	2	18.1	18.1	18.1	19.968	166	166			1	5	3	5	3.2841e-08	0	0	7.8	18.1	7.8	18.1	272210000
F1LPJ1	F1LPJ1	3	3	3		Ptprm	>tr|F1LPJ1|F1LPJ1_RAT Protein Ptprm OS=Rattus norvegicus GN=Ptprm PE=2 SV=2	1	3	3	3	1	1	1	3	1	2	1	1	1	3	1	2	1	1	1	3	1	2	3.2	3.2	3.2	167.24	1486	1486	2	1	1	10	3	2	1.2129e-16	1.1	1.1	1.1	3.2	1.1	2.3	1877500000
F7EHL9;Q5M878	F7EHL9;Q5M878	2;2	2;2	2;2	Serum amyloid A protein	Hps5	>tr|F7EHL9|F7EHL9_RAT Protein Hps5 OS=Rattus norvegicus GN=Saa4 PE=4 SV=1;>tr|Q5M878|Q5M878_RAT Serum amyloid A protein OS=Rattus norvegicus GN=Hps5 PE=2 SV=1	2	2	2	2	1	1	1	2	1	2	1	1	1	2	1	2	1	1	1	2	1	2	3	3	3	92.96	831	831;130	1	1	1	4	1	2	1.7386e-08	1.4	1.4	1.4	3	1.4	3	367330000
P42893-2;P42893-4;P42893;P42893-3;F7EP67	P42893-2;P42893-4;P42893;P42893-3;F7EP67	4;4;4;4;4	4;4;4;4;4	4;4;4;4;4	Endothelin-converting enzyme 1	Ece1	>sp|P42893-2|ECE1_RAT Isoform B of Endothelin-converting enzyme 1 OS=Rattus norvegicus GN=Ece1;>sp|P42893-4|ECE1_RAT Isoform D of Endothelin-converting enzyme 1 OS=Rattus norvegicus GN=Ece1;>sp|P42893|ECE1_RAT Endothelin-converting enzyme 1 OS=Rattus norve	5	4	4	4	0	0	1	3	1	3	0	0	1	3	1	3	0	0	1	3	1	3	8.3	8.3	8.3	87.093	769	769;767;762;754;753			1	4	1	4	2.2942e-62	0	0	2.3	6.5	2	6.1	255260000
G3V7J2;Q4V8C7	G3V7J2;Q4V8C7	3;3	3;3	3;3	Interferon-inducible double stranded RNA-dependent protein kinase activator A	Prkra	>tr|G3V7J2|G3V7J2_RAT Interferon-inducible double stranded RNA-dependent protein kinase activator A OS=Rattus norvegicus GN=Prkra PE=4 SV=1;>sp|Q4V8C7|PRKRA_RAT Interferon-inducible double stranded RNA-dependent protein kinase activator A OS=Rattus norvegi	2	3	3	3	0	0	1	3	1	2	0	0	1	3	1	2	0	0	1	3	1	2	13.1	13.1	13.1	34.385	313	313;313			1	4	2	2	1.3903e-14	0	0	3.2	13.1	4.8	8	161490000
P61515;D4A829;D4A7B1;D4AAZ6	P61515;D4A829;D4A7B1;D4AAZ6	2;1;1;1	2;1;1;1	2;1;1;1	Putative 60S ribosomal protein L37a;60S ribosomal protein L37a	Rpl37a-ps1;LOC679823;Rpl37a	>sp|P61515|RL37P_RAT Putative 60S ribosomal protein L37a OS=Rattus norvegicus GN=Rpl37a-ps1 PE=5 SV=2;>tr|D4A829|D4A829_RAT Uncharacterized protein OS=Rattus norvegicus PE=4 SV=2;>tr|D4A7B1|D4A7B1_RAT 60S ribosomal protein L37a OS=Rattus norvegicus GN=Rpl3	4	2	2	2	1	1	1	2	1	2	1	1	1	2	1	2	1	1	1	2	1	2	28.3	28.3	28.3	10.275	92	92;97;92;72	2	1	1	3	1	2	4.6162e-33	19.6	19.6	19.6	28.3	19.6	28.3	297810000
P62890	P62890	3	3	3	60S ribosomal protein L30	Rpl30	>sp|P62890|RL30_RAT 60S ribosomal protein L30 OS=Rattus norvegicus GN=Rpl30 PE=3 SV=2	1	3	3	3	0	0	0	3	1	3	0	0	0	3	1	3	0	0	0	3	1	3	21.7	21.7	21.7	12.784	115	115				7	1	3	1.964e-56	0	0	0	21.7	13.9	21.7	167280000
Q64119;M0RC91	Q64119	6;2	3;1	2;0	Myosin light polypeptide 6	Myl6	>sp|Q64119|MYL6_RAT Myosin light polypeptide 6 OS=Rattus norvegicus GN=Myl6 PE=1 SV=3	2	6	3	2	1	6	0	4	3	4	0	3	0	2	0	2	0	2	0	1	0	1	41.1	25.2	16.6	16.975	151	151;151		3		4		3	5.8717e-53	10.6	41.1	0	35.1	15.9	29.8	324110000
B0BN30	B0BN30	5	5	5		Mtch1	>tr|B0BN30|B0BN30_RAT Mtch1 protein OS=Rattus norvegicus GN=Mtch1 PE=2 SV=1	1	5	5	5	1	1	1	4	3	1	1	1	1	4	3	1	1	1	1	4	3	1	12.3	12.3	12.3	41.592	389	389	4	3	3	13	8	3	9.2894e-12	2.8	2.8	2.8	9.8	7.5	2.8	860180000
B0BNF6	B0BNF6	3	3	3		2005-03-01	>tr|B0BNF6|B0BNF6_RAT Membrane-associated ring finger (C3HC4) 5 OS=Rattus norvegicus GN=March5 PE=2 SV=1	1	3	3	3	1	1	1	3	2	1	1	1	1	3	2	1	1	1	1	3	2	1	14.7	14.7	14.7	31.231	278	278	2	3	1	5	5	3	3.6673e-15	5.8	5.8	5.8	14.7	11.5	5.8	189710000
B2RYV0	B2RYV0	5	5	5		Dnajc30	>tr|B2RYV0|B2RYV0_RAT DnaJ (Hsp40) homolog, subfamily C, member 30 OS=Rattus norvegicus GN=Dnajc30 PE=2 SV=1	1	5	5	5	1	2	0	4	2	1	1	2	0	4	2	1	1	2	0	4	2	1	36.1	36.1	36.1	24.923	219	219	1	2		5	2	1	8.4509e-22	4.1	12.8	0	27.4	11.9	8.7	586220000
D3ZFD0	D3ZFD0	3	3	3		Myo18a	>tr|D3ZFD0|D3ZFD0_RAT Protein Myo18a OS=Rattus norvegicus GN=Myo18a PE=2 SV=2	1	3	3	3	1	1	1	3	3	1	1	1	1	3	3	1	1	1	1	3	3	1	1.7	1.7	1.7	232.66	2044	2044	2	2	1	4	5	1	9.2092e-07	0.4	0.4	0.6	1.7	1.7	0.4	264740000
D3ZJH9	D3ZJH9	3	2	2	Malic enzyme	Me2	>tr|D3ZJH9|D3ZJH9_RAT Malic enzyme OS=Rattus norvegicus GN=Me2 PE=3 SV=1	1	3	2	2	2	2	1	3	3	0	1	1	0	2	2	0	1	1	0	2	2	0	6.8	5.3	5.3	65.351	584	584	1	1		5	3		6.417e-26	4.3	4.1	1.5	6.8	6.8	0	87328000
D3ZNK1	D3ZNK1	2	2	2			>tr|D3ZNK1|D3ZNK1_RAT Protein LOC688905 OS=Rattus norvegicus GN=LOC688905 PE=4 SV=2	1	2	2	2	1	1	0	2	2	0	1	1	0	2	2	0	1	1	0	2	2	0	8.4	8.4	8.4	34.729	311	311	1	1		2	2		1.58e-35	4.8	3.5	0	8.4	8.4	0	36328000
D3ZPN5	D3ZPN5	2	2	2		Mtpap	>tr|D3ZPN5|D3ZPN5_RAT PAP associated domain containing 1 (Predicted) OS=Rattus norvegicus GN=Mtpap PE=4 SV=2	1	2	2	2	1	1	0	2	2	1	1	1	0	2	2	1	1	1	0	2	2	1	5.7	5.7	5.7	37.284	336	336	2	1		4	3	1	1.8436e-06	3.6	2.1	0	5.7	5.7	3.6	268020000
D4A1T7	D4A1T7	4	4	4		Fam173a	>tr|D4A1T7|D4A1T7_RAT Protein Fam173a OS=Rattus norvegicus GN=Fam173a PE=4 SV=1	1	4	4	4	0	0	0	4	2	0	0	0	0	4	2	0	0	0	0	4	2	0	22.1	22.1	22.1	23.915	222	222				6	3		4.6662e-09	0	0	0	22.1	9	0	130630000
D4A742	D4A742	3	3	3		Romo1	>tr|D4A742|D4A742_RAT Protein LOC100910944 OS=Rattus norvegicus GN=Romo1 PE=4 SV=1	1	3	3	3	1	0	1	3	2	1	1	0	1	3	2	1	1	0	1	3	2	1	49.4	49.4	49.4	8.1828	79	79	1		1	12	3	4	2.6291e-40	21.5	0	24.1	49.4	46.8	21.5	925580000
M0R665;P25886;D4A7X3;F1LYI5;D4A883;M0R6H9;D4A3G6;D3Z8Q4;D3ZY63;F1M3I7;F1M346;D4A888;D4A5I5;D3ZWV1	M0R665;P25886;D4A7X3;F1LYI5;D4A883	3;3;3;3;2;1;1;1;1;1;1;1;1;1	3;3;3;3;2;1;1;1;1;1;1;1;1;1	3;3;3;3;2;1;1;1;1;1;1;1;1;1	60S ribosomal protein L29	Rpl29;RGD1564138	>tr|M0R665|M0R665_RAT Protein LOC686807 OS=Rattus norvegicus GN=LOC686807 PE=4 SV=1;>sp|P25886|RL29_RAT 60S ribosomal protein L29 OS=Rattus norvegicus GN=Rpl29 PE=1 SV=3;>tr|D4A7X3|D4A7X3_RAT Uncharacterized protein OS=Rattus norvegicus PE=4 SV=2;>tr|F1LYI	14	3	3	3	1	1	0	3	2	1	1	1	0	3	2	1	1	1	0	3	2	1	18.6	18.6	18.6	17.345	156	156;156;153;147;121;156;155;154;151;149;149;148;147;141	1	3		3	3	1	2.2061e-08	6.4	6.4	0	18.6	13.5	6.4	438030000
D4A9V7	D4A9V7	4	4	4		Mars2	>tr|D4A9V7|D4A9V7_RAT Protein LOC100911305 OS=Rattus norvegicus GN=LOC100911305 PE=4 SV=1	1	4	4	4	0	2	2	3	2	1	0	2	2	3	2	1	0	2	2	3	2	1	6.8	6.8	6.8	65.752	586	586		3	2	4	3	1	8.6987e-08	0	3.4	3.2	5.1	3.2	1.5	56001000
D4AAU8	D4AAU8	4	4	4		Lrrc10	>tr|D4AAU8|D4AAU8_RAT Leucine-rich repeat-containing 10 (Predicted) OS=Rattus norvegicus GN=LOC100911101 PE=4 SV=1	1	4	4	4	2	1	1	4	3	0	2	1	1	4	3	0	2	1	1	4	3	0	11.7	11.7	11.7	31.092	273	273	3	4	1	8	4		3.6399e-07	8.1	3.7	3.7	11.7	11.4	0	192140000
Q5FVI3;F8WFF9;F1LN70	Q5FVI3;F8WFF9;F1LN70	2;2;2	2;2;2	2;2;2	Leucine-rich repeat-containing protein 57	Lrrc57	>sp|Q5FVI3|LRC57_RAT Leucine-rich repeat-containing protein 57 OS=Rattus norvegicus GN=Lrrc57 PE=2 SV=1;>tr|F8WFF9|F8WFF9_RAT Protein LOC100910478 OS=Rattus norvegicus GN=Lrrc57 PE=4 SV=2;>tr|F1LN70|F1LN70_RAT Leucine-rich repeat-containing protein 57 OS=R	3	2	2	2	0	1	0	2	2	1	0	1	0	2	2	1	0	1	0	2	2	1	9.2	9.2	9.2	26.724	239	239;165;164		5		2	3	1	1.0232e-05	0	5.4	0	9.2	9.2	5.4	107390000
F1LPC6;Q9JHW1;Q9JHW1-2	F1LPC6;Q9JHW1;Q9JHW1-2	2;2;2	2;2;2	2;2;2	Carboxypeptidase D	Cpd	>tr|F1LPC6|F1LPC6_RAT Carboxypeptidase D OS=Rattus norvegicus GN=Cpd PE=2 SV=2;>sp|Q9JHW1|CBPD_RAT Carboxypeptidase D OS=Rattus norvegicus GN=Cpd PE=2 SV=2;>sp|Q9JHW1-2|CBPD_RAT Isoform 2 of Carboxypeptidase D OS=Rattus norvegicus GN=Cpd	3	2	2	2	1	1	1	2	2	1	1	1	1	2	2	1	1	1	1	2	2	1	1.8	1.8	1.8	152.63	1378	1378;1378;1133	5	1	2	4	2	1	1.2342e-06	0.9	0.9	0.9	1.8	1.8	0.9	1039900000
F1LPN4;Q3B8P0;Q3B8P0-2;M0R589	F1LPN4;Q3B8P0;Q3B8P0-2;M0R589	2;2;1;1	2;2;1;1	2;2;1;1	Presenilins-associated rhomboid-like protein, mitochondrial;P-beta	Parl	>tr|F1LPN4|F1LPN4_RAT Presenilins-associated rhomboid-like protein, mitochondrial OS=Rattus norvegicus GN=Parl PE=2 SV=2;>sp|Q3B8P0|PARL_RAT Presenilins-associated rhomboid-like protein, mitochondrial OS=Rattus norvegicus GN=Parl PE=2 SV=1;>sp|Q3B8P0-2|PAR	4	2	2	2	1	1	1	2	2	1	1	1	1	2	2	1	1	1	1	2	2	1	7.7	7.7	7.7	42.181	378	378;377;364;363	4	1	1	10	6	2	1.4807e-07	2.4	2.4	2.4	7.7	7.7	5.3	510220000
F1M0F4;O54923	F1M0F4;O54923	2;2	2;2	2;2	Exocyst complex component 6	Exoc6	>tr|F1M0F4|F1M0F4_RAT Exocyst complex component 6 OS=Rattus norvegicus GN=Exoc6 PE=4 SV=2;>sp|O54923|EXOC6_RAT Exocyst complex component 6 OS=Rattus norvegicus GN=Exoc6 PE=2 SV=2	2	2	2	2	1	0	1	2	2	1	1	0	1	2	2	1	1	0	1	2	2	1	3.5	3.5	3.5	93.203	804	804;804	1		2	3	3	1	8.1538e-43	1.9	0	1.6	3.5	3.5	1.9	95614000
M0RA39;F1M1U0	M0RA39;F1M1U0	2;2	2;2	2;2		Mxra7	>tr|M0RA39|M0RA39_RAT Protein Mxra7 OS=Rattus norvegicus GN=Mxra7 PE=4 SV=1;>tr|F1M1U0|F1M1U0_RAT Protein Mxra7 OS=Rattus norvegicus GN=Mxra7 PE=4 SV=2	2	2	2	2	1	1	1	2	2	1	1	1	1	2	2	1	1	1	1	2	2	1	12.1	12.1	12.1	19.166	173	173;146	1	2	1	6	2	1	0.00010635	8.1	4	4	12.1	12.1	4	68589000
F1M957;Q62935	F1M957	3;1	3;1	3;1		Vwf	>tr|F1M957|F1M957_RAT von Willebrand factor (Fragment) OS=Rattus norvegicus GN=Vwf PE=2 SV=2	2	3	3	3	1	1	1	3	3	0	1	1	1	3	3	0	1	1	1	3	3	0	2.1	2.1	2.1	225.5	2051	2051;430	3	2	1	5	4		1.3246e-33	0.6	0.6	0.6	2.1	2.1	0	164060000
G3V6Z7;Q3ZU82	G3V6Z7;Q3ZU82	5;4	5;4	5;4	Golgin subfamily A member 5	Golga5	>tr|G3V6Z7|G3V6Z7_RAT Golgi autoantigen, golgin subfamily a, 5, isoform CRA_a OS=Rattus norvegicus GN=Golga5 PE=4 SV=1;>sp|Q3ZU82|GOGA5_RAT Golgin subfamily A member 5 OS=Rattus norvegicus GN=Golga5 PE=1 SV=1	2	5	5	5	2	1	1	4	2	1	2	1	1	4	2	1	2	1	1	4	2	1	11.7	11.7	11.7	82.405	729	729;728	2	2	1	7	3	1	2.9485e-21	3.2	1.8	1.8	10.3	4.8	1.8	201930000
G3V7V6;Q8VHE9	G3V7V6;Q8VHE9	4;3	4;3	4;3	All-trans-retinol 13,14-reductase	Retsat	>tr|G3V7V6|G3V7V6_RAT All-trans-13,14-dihydroretinol saturase, isoform CRA_b OS=Rattus norvegicus GN=Retsat PE=4 SV=1;>sp|Q8VHE9|RETST_RAT All-trans-retinol 13,14-reductase OS=Rattus norvegicus GN=Retsat PE=2 SV=1	2	4	4	4	1	1	0	3	4	0	1	1	0	3	4	0	1	1	0	3	4	0	7.4	7.4	7.4	67.477	609	609;609	1	2		4	7		5.2667e-40	2.6	2.6	0	6.2	7.4	0	171340000
G3V816	G3V816	3	3	3	Nucleoside diphosphate kinase	Nme3	>tr|G3V816|G3V816_RAT Nucleoside diphosphate kinase OS=Rattus norvegicus GN=Nme3 PE=3 SV=1	1	3	3	3	1	1	0	3	2	1	1	1	0	3	2	1	1	1	0	3	2	1	24.3	24.3	24.3	19.119	169	169	1	2		5	3	2	4.5135e-28	8.3	8.3	0	24.3	18.3	8.3	243230000
G3V8I4;Q08850	G3V8I4;Q08850	6;6	6;6	6;6	Syntaxin-4	Stx4	>tr|G3V8I4|G3V8I4_RAT Syntaxin 4A (Placental), isoform CRA_a OS=Rattus norvegicus GN=Stx4 PE=3 SV=1;>sp|Q08850|STX4_RAT Syntaxin-4 OS=Rattus norvegicus GN=Stx4 PE=1 SV=1	2	6	6	6	1	1	0	5	4	0	1	1	0	5	4	0	1	1	0	5	4	0	30.5	30.5	30.5	34.195	298	298;298	1	1		7	8		1.2095e-161	6.4	3.7	0	28.9	14.8	0	615870000
M0RAQ6	M0RAQ6	59	2	2			>tr|M0RAQ6|M0RAQ6_RAT Hexokinase-1 OS=Rattus norvegicus GN=Hk1 PE=3 SV=1	1	59	2	2	38	41	32	57	51	44	1	1	1	2	2	1	1	1	1	2	2	1	56.5	2.4	2.4	98.018	880	880	2	4	4	9	5	7	0	35.8	39.4	33.1	55	46.8	41.1	1352200000
P02454	P02454	3	3	3	Collagen alpha-1(I) chain	Col1a1	>sp|P02454|CO1A1_RAT Collagen alpha-1(I) chain OS=Rattus norvegicus GN=Col1a1 PE=1 SV=5	1	3	3	3	1	1	0	2	2	2	1	1	0	2	2	2	1	1	0	2	2	2	2.6	2.6	2.6	137.95	1453	1453	1	1		3	3	2	1.4325e-10	1.1	1.1	0	2.6	2.6	2.3	211680000
P31722	P31722	3	3	3	Complement C1q subcomponent subunit C	C1qc	>sp|P31722|C1QC_RAT Complement C1q subcomponent subunit C OS=Rattus norvegicus GN=C1qc PE=1 SV=2	1	3	3	3	0	1	0	3	2	0	0	1	0	3	2	0	0	1	0	3	2	0	16.7	16.7	16.7	25.686	245	245		1		3	2		8.0995e-73	0	5.3	0	16.7	11.4	0	197970000
P50339	P50339	3	3	3	Chymase	Cma1	>sp|P50339|CMA1_RAT Chymase OS=Rattus norvegicus GN=Cma1 PE=2 SV=1	1	3	3	3	0	1	1	3	2	0	0	1	1	3	2	0	0	1	1	3	2	0	10.5	10.5	10.5	27.569	247	247		1	1	4	3		4.1926e-36	0	6.9	6.1	10.5	6.9	0	423560000
Q568Z0	Q568Z0	3	3	3	T-complex protein 11-like protein 2	Tcp11l2	>sp|Q568Z0|T11L2_RAT T-complex protein 11-like protein 2 OS=Rattus norvegicus GN=Tcp11l2 PE=2 SV=1	1	3	3	3	1	1	1	3	3	1	1	1	1	3	3	1	1	1	1	3	3	1	7.5	7.5	7.5	57.979	517	517	2	1	1	7	3	2	9.9233e-09	2.1	2.1	2.9	7.5	7.5	2.1	696440000
Q5M7T6	Q5M7T6	2	2	2		Atp6v0d1	>tr|Q5M7T6|Q5M7T6_RAT ATPase, H+ transporting, lysosomal 38kDa, V0 subunit d1 OS=Rattus norvegicus GN=Atp6v0d1 PE=2 SV=1	1	2	2	2	0	1	0	2	2	0	0	1	0	2	2	0	0	1	0	2	2	0	8.3	8.3	8.3	40.301	351	351		2		3	3		1.5967e-07	0	3.1	0	8.3	8.3	0	237990000
Q641X8	Q641X8	5	5	5	Eukaryotic translation initiation factor 3 subunit E	Eif3e	>sp|Q641X8|EIF3E_RAT Eukaryotic translation initiation factor 3 subunit E OS=Rattus norvegicus GN=Eif3e PE=2 SV=1	1	5	5	5	1	3	1	4	2	1	1	3	1	4	2	1	1	3	1	4	2	1	10.8	10.8	10.8	52.22	445	445	4	5	2	8	2	1	7.0081e-11	1.8	6.1	1.8	8.5	4.3	1.8	622170000
Q642E3;Q9JLH7	Q642E3;Q9JLH7	4;4	4;4	4;4	CDK5 regulatory subunit-associated protein 3	Cdk5rap3	>tr|Q642E3|Q642E3_RAT CDK5 regulatory subunit associated protein 3, isoform CRA_b OS=Rattus norvegicus GN=Cdk5rap3 PE=2 SV=1;>sp|Q9JLH7|CK5P3_RAT CDK5 regulatory subunit-associated protein 3 OS=Rattus norvegicus GN=Cdk5rap3 PE=1 SV=1	2	4	4	4	0	1	1	4	3	1	0	1	1	4	3	1	0	1	1	4	3	1	9.1	9.1	9.1	57.134	504	504;504		1	2	7	3	1	2.2815e-10	0	3	2.8	9.1	7.7	2	115270000
Q6AXQ4-2;Q6AXQ4	Q6AXQ4-2;Q6AXQ4	4;4	4;4	4;4	Myotubularin	Mtm1	>sp|Q6AXQ4-2|MTM1_RAT Isoform 2 of Myotubularin OS=Rattus norvegicus GN=Mtm1;>sp|Q6AXQ4|MTM1_RAT Myotubularin OS=Rattus norvegicus GN=Mtm1 PE=2 SV=2	2	4	4	4	0	0	0	3	3	0	0	0	0	3	3	0	0	0	0	3	3	0	10.8	10.8	10.8	69.479	603	603;602				5	5		3.4057e-123	0	0	0	8.8	7.1	0	60771000
Q6PCU4;Q63190	Q6PCU4;Q63190	2;1	2;1	2;1	Emerin	Emd	>tr|Q6PCU4|Q6PCU4_RAT Emd protein OS=Rattus norvegicus GN=Emd PE=2 SV=1;>sp|Q63190|EMD_RAT Emerin OS=Rattus norvegicus GN=Emd PE=2 SV=1	2	2	2	2	2	2	0	2	2	1	2	2	0	2	2	1	2	2	0	2	2	1	11.5	11.5	11.5	29.585	260	260;260	3	3		2	4	1	5.0891e-07	11.5	11.5	0	11.5	11.5	6.9	101780000
Q8CHM7	Q8CHM7	2	2	2	2-hydroxyacyl-CoA lyase 1	Hacl1	>sp|Q8CHM7|HACL1_RAT 2-hydroxyacyl-CoA lyase 1 OS=Rattus norvegicus GN=Hacl1 PE=1 SV=1	1	2	2	2	1	0	1	2	2	0	1	0	1	2	2	0	1	0	1	2	2	0	6.2	6.2	6.2	63.615	581	581	1		1	3	2		6.3774e-08	2.8	0	3.4	6.2	6.2	0	68600000
Q9ET50	Q9ET50	3	3	3		Stau1	>tr|Q9ET50|Q9ET50_RAT Protein Stau1 OS=Rattus norvegicus GN=Stau1 PE=2 SV=1	1	3	3	3	1	0	0	3	3	0	1	0	0	3	3	0	1	0	0	3	3	0	9.3	9.3	9.3	54.801	495	495	1			4	5		5.8391e-10	3.2	0	0	9.3	9.3	0	111600000
CON__P60712;P60711;M0R8W7;F1M648;D4A5P1	CON__P60712;P60711	35;35;3;2;2	1;1;0;0;0	1;1;0;0;0	Actin, cytoplasmic 1;Actin, cytoplasmic 1, N-terminally processed	Actb	>P60712 SWISS-PROT:P60712 (Bos taurus) Actin, cytoplasmic 1;>sp|P60711|ACTB_RAT Actin, cytoplasmic 1 OS=Rattus norvegicus GN=Actb PE=1 SV=1	5	35	1	1	34	34	21	34	29	15	1	1	0	1	1	0	1	1	0	1	1	0	76.8	4.5	4.5	41.736	375	375;375;336;353;330	2	1		5	1		0	76.8	76.8	45.1	76.8	72	39.2	1266200000
A8WCF8	A8WCF8	1	1	1	Tumor protein p63-regulated gene 1-like protein	Tprg1l	>sp|A8WCF8|TPRGL_RAT Tumor protein p63-regulated gene 1-like protein OS=Rattus norvegicus GN=Tprg1l PE=1 SV=1	1	1	1	1	0	0	0	1	0	0	0	0	0	1	0	0	0	0	0	1	0	0	10.9	10.9	10.9	29.844	266	266				1			2.4531e-27	0	0	0	10.9	0	0	40190000
A9UMV7	A9UMV7	1	1	1		Uqcr11	>tr|A9UMV7|A9UMV7_RAT Protein LOC686442 OS=Rattus norvegicus GN=LOC686442 PE=4 SV=1	1	1	1	1	0	0	0	1	0	1	0	0	0	1	0	1	0	0	0	1	0	1	21.4	21.4	21.4	6.5386	56	56				2		1	3.9997e-52	0	0	0	21.4	0	21.4	156050000
B0BNB0	B0BNB0	1	1	1		Golt1b	>tr|B0BNB0|B0BNB0_RAT Golt1b protein OS=Rattus norvegicus GN=Golt1b PE=2 SV=1	1	1	1	1	1	0	0	1	1	1	1	0	0	1	1	1	1	0	0	1	1	1	9.4	9.4	9.4	15.393	138	138	1			4	2	3	5.8121e-17	9.4	0	0	9.4	9.4	9.4	220790000
B0K014;D4A9K3	B0K014;D4A9K3	2;1	2;1	2;1	D-tyrosyl-tRNA(Tyr) deacylase	Dtd1	>tr|B0K014|B0K014_RAT D-tyrosyl-tRNA(Tyr) deacylase OS=Rattus norvegicus GN=Dtd1 PE=2 SV=1;>tr|D4A9K3|D4A9K3_RAT D-tyrosyl-tRNA(Tyr) deacylase OS=Rattus norvegicus GN=Dtd1 PE=3 SV=1	2	2	2	2	0	1	1	2	0	1	0	1	1	2	0	1	0	1	1	2	0	1	14.8	14.8	14.8	23.394	209	209;174		2	1	4		2	3.7371e-06	0	7.7	7.7	14.8	0	7.7	55562000
B1H264	B1H264	1	1	1		Tbc1d17	>tr|B1H264|B1H264_RAT Protein Tbc1d17 OS=Rattus norvegicus GN=Tbc1d17 PE=2 SV=1	1	1	1	1	0	1	1	1	1	0	0	1	1	1	1	0	0	1	1	1	1	0	1.9	1.9	1.9	72.795	646	646		2	1	2	1		0.001671	0	1.9	1.9	1.9	1.9	0	1024500000
B2GV05	B2GV05	1	1	1	RNA-binding protein 5	Rbm5	>sp|B2GV05|RBM5_RAT RNA-binding protein 5 OS=Rattus norvegicus GN=Rbm5 PE=2 SV=1	1	1	1	1	0	0	0	1	0	0	0	0	0	1	0	0	0	0	0	1	0	0	2.6	2.6	2.6	92.351	815	815				3			3.5344e-06	0	0	0	2.6	0	0	597680000
B2GV08	B2GV08	1	1	1		Ap1s2	>tr|B2GV08|B2GV08_RAT Adaptor-related protein complex 1, sigma 2 subunit (Predicted), isoform CRA_a OS=Rattus norvegicus GN=Ap1s2 PE=2 SV=1	1	1	1	1	1	1	1	1	0	0	1	1	1	1	0	0	1	1	1	1	0	0	10.2	10.2	10.2	18.615	157	157	1	1	1	1			3.5755e-16	10.2	10.2	10.2	10.2	0	0	37625000
B2GV53	B2GV53	2	2	2		Slc25a32	>tr|B2GV53|B2GV53_RAT Protein Slc25a32 OS=Rattus norvegicus GN=Slc25a32 PE=2 SV=1	1	2	2	2	1	0	0	2	0	0	1	0	0	2	0	0	1	0	0	2	0	0	9.2	9.2	9.2	35.045	316	316	1			4			3.4278e-09	3.8	0	0	9.2	0	0	85646000
B2GV62	B2GV62	1	1	1		Mrpl20	>tr|B2GV62|B2GV62_RAT Mitochondrial ribosomal protein L20 OS=Rattus norvegicus GN=Mrpl20 PE=2 SV=1	1	1	1	1	1	0	0	1	0	0	1	0	0	1	0	0	1	0	0	1	0	0	14.1	14.1	14.1	17.525	149	149	1			1			1.7107e-18	14.1	0	0	14.1	0	0	10948000
B2RYP0	B2RYP0	6	1	1		Rhoc	>tr|B2RYP0|B2RYP0_RAT Protein Rhoc OS=Rattus norvegicus GN=Rhoc PE=2 SV=1	1	6	1	1	6	5	4	6	5	3	1	1	1	1	1	0	1	1	1	1	1	0	33.7	6.2	6.2	22.036	193	193	3	3	1	4	2		2.9225e-142	33.7	25.9	24.9	33.7	25.9	19.7	388130000
B2RYT4	B2RYT4	1	1	1		Mrps14	>tr|B2RYT4|B2RYT4_RAT Mitochondrial ribosomal protein S14 OS=Rattus norvegicus GN=Mrps14 PE=2 SV=1	1	1	1	1	0	0	0	1	0	0	0	0	0	1	0	0	0	0	0	1	0	0	11.7	11.7	11.7	14.924	128	128				1			0.015468	0	0	0	11.7	0	0	27407000
B5DEZ6	B5DEZ6	3	1	1		Gnpda2	>tr|B5DEZ6|B5DEZ6_RAT Glucosamine-6-phosphate deaminase 2 OS=Rattus norvegicus GN=Gnpda2 PE=2 SV=1	1	3	1	1	2	2	1	1	1	1	1	0	0	1	1	0	1	0	0	1	1	0	15.9	4.3	4.3	31.006	276	276	1			3	2		2.2557e-09	8.7	11.6	4.3	4.3	4.3	7.2	59433000
B5DF36	B5DF36	1	1	1		Plac8	>tr|B5DF36|B5DF36_RAT Placenta-specific 8 OS=Rattus norvegicus GN=Plac8 PE=4 SV=1	1	1	1	1	0	0	0	1	1	1	0	0	0	1	1	1	0	0	0	1	1	1	13.4	13.4	13.4	12.327	112	112				4	3	3	4.3676e-40	0	0	0	13.4	13.4	13.4	705930000
B5DFK6	B5DFK6	3	3	3		Ap3d1	>tr|B5DFK6|B5DFK6_RAT Adaptor-related protein complex 3, delta 1 subunit, isoform CRA_b OS=Rattus norvegicus GN=Ap3d1 PE=2 SV=1	1	3	3	3	0	0	0	3	1	1	0	0	0	3	1	1	0	0	0	3	1	1	4.4	4.4	4.4	135.67	1204	1204				3	1	1	3.5366e-76	0	0	0	4.4	1.6	1.6	86903000
D3Z874	D3Z874	2	2	2			>tr|D3Z874|D3Z874_RAT Uncharacterized protein OS=Rattus norvegicus PE=2 SV=1	1	2	2	2	1	1	0	2	0	0	1	1	0	2	0	0	1	1	0	2	0	0	5.7	5.7	5.7	47.485	440	440	1	1		5			6.6472e-06	3	3	0	5.7	0	0	31897000
D3Z8F6;F1M3B0	D3Z8F6;F1M3B0	1;1	1;1	1;1			>tr|D3Z8F6|D3Z8F6_RAT Protein Dennd1b (Fragment) OS=Rattus norvegicus GN=Dennd1b PE=2 SV=2;>tr|F1M3B0|F1M3B0_RAT Protein Dennd1b (Fragment) OS=Rattus norvegicus GN=Dennd1b PE=2 SV=2	2	1	1	1	0	1	0	1	0	0	0	1	0	1	0	0	0	1	0	1	0	0	1.2	1.2	1.2	84.867	760	760;425		1		1			0.0011653	0	1.2	0	1.2	0	0	4257600
D3Z8K1	D3Z8K1	1	1	1		Ccdc113	>tr|D3Z8K1|D3Z8K1_RAT Protein Ccdc113 OS=Rattus norvegicus GN=Ccdc113 PE=4 SV=2	1	1	1	1	0	1	0	1	0	0	0	1	0	1	0	0	0	1	0	1	0	0	2.9	2.9	2.9	43.978	376	376		1		1			0.018264	0	2.9	0	2.9	0	0	457610000
D3Z8Q7	D3Z8Q7	2	2	2		Fam96b	>tr|D3Z8Q7|D3Z8Q7_RAT Protein Fam96b OS=Rattus norvegicus GN=Fam96b PE=4 SV=1	1	2	2	2	0	1	0	2	0	1	0	1	0	2	0	1	0	1	0	2	0	1	26.1	26.1	26.1	17.751	165	165		1		3		1	4.3294e-20	0	13.3	0	26.1	0	13.3	65668000
D3Z8U8	D3Z8U8	10	1	1	Glyceraldehyde-3-phosphate dehydrogenase		>tr|D3Z8U8|D3Z8U8_RAT Uncharacterized protein OS=Rattus norvegicus PE=3 SV=1	1	10	1	1	8	9	4	7	7	5	1	1	0	1	0	0	1	1	0	1	0	0	37.1	7.6	7.6	34.003	315	315	17	9		7			5.0818e-174	28.6	35.2	11.7	25.1	21	16.5	5731800000
D3Z9C0	D3Z9C0	4	4	4		Mios	>tr|D3Z9C0|D3Z9C0_RAT Protein Mios OS=Rattus norvegicus GN=Mios PE=4 SV=1	1	4	4	4	1	0	0	4	1	1	1	0	0	4	1	1	1	0	0	4	1	1	7.3	7.3	7.3	98.409	875	875	1			4	1	1	1.9632e-50	2.4	0	0	7.3	2.5	2.5	61955000
D3Z9R7	D3Z9R7	1	1	1		Stx16	>tr|D3Z9R7|D3Z9R7_RAT Protein Stx16 OS=Rattus norvegicus GN=Stx16 PE=4 SV=1	1	1	1	1	0	0	0	1	0	0	0	0	0	1	0	0	0	0	0	1	0	0	10.1	10.1	10.1	16	139	139				1			4.48e-08	0	0	0	10.1	0	0	21478000
D3ZAZ0	D3ZAZ0	1	1	1		Eif3m	>tr|D3ZAZ0|D3ZAZ0_RAT Eukaryotic translation initiation factor 3 subunit M OS=Rattus norvegicus GN=Eif3m PE=3 SV=1	1	1	1	1	1	0	0	1	1	1	1	0	0	1	1	1	1	0	0	1	1	1	4.8	4.8	4.8	42.516	374	374	2			3	1	1	5.4995e-07	4.8	0	0	4.8	4.8	4.8	640370000
D3ZB14	D3ZB14	1	1	1		Cradd	>tr|D3ZB14|D3ZB14_RAT CASP2 and RIPK1 domain containing adaptor with death domain (Predicted), isoform CRA_a OS=Rattus norvegicus GN=Cradd PE=4 SV=1	1	1	1	1	1	0	0	1	0	0	1	0	0	1	0	0	1	0	0	1	0	0	9.7	9.7	9.7	18.302	165	165	1			1			5.8895e-32	9.7	0	0	9.7	0	0	151890000
D3ZB81	D3ZB81	8	1	1		Slc25a31	>tr|D3ZB81|D3ZB81_RAT Protein Slc25a31 OS=Rattus norvegicus GN=Slc25a31 PE=3 SV=2	1	8	1	1	6	7	7	7	7	8	0	1	1	1	1	1	0	1	1	1	1	1	13.4	2.8	2.8	34.936	320	320		9	1	55	33	40	5.4135e-212	10.6	13.4	12.8	13.4	13.4	13.4	5174100000
D3ZC50	D3ZC50	3	2	2			>tr|D3ZC50|D3ZC50_RAT Uncharacterized protein OS=Rattus norvegicus PE=4 SV=1	1	3	2	2	2	1	1	3	1	1	1	0	0	2	0	0	1	0	0	2	0	0	9.4	9.4	9.4	20.122	171	171	1			3			1.2828e-35	9.4	7	7	9.4	7	7	31157000
D3ZCM4	D3ZCM4	1	1	1		Dnajc15	>tr|D3ZCM4|D3ZCM4_RAT DnaJ (Hsp40) homolog, subfamily C, member 15 (Predicted), isoform CRA_a OS=Rattus norvegicus GN=Dnajc15 PE=4 SV=1	1	1	1	1	1	1	0	1	1	1	1	1	0	1	1	1	1	1	0	1	1	1	8.7	8.7	8.7	15.991	149	149	3	4		8	3	1	2.6128e-13	8.7	8.7	0	8.7	8.7	8.7	224520000
D3ZD79	D3ZD79	1	1	1			>tr|D3ZD79|D3ZD79_RAT Protein Aim1 OS=Rattus norvegicus GN=Aim1 PE=2 SV=2	1	1	1	1	1	1	0	1	1	1	1	1	0	1	1	1	1	1	0	1	1	1	1.2	1.2	1.2	184.47	1691	1691	4	1		7	2	1	0.001823	1.2	1.2	0	1.2	1.2	1.2	3592200000
D3ZE00;M0RBL2;M0R3Y8;F1M3X3	D3ZE00;M0RBL2;M0R3Y8;F1M3X3	3;3;2;2	1;1;1;0	0;0;0;0			>tr|D3ZE00|D3ZE00_RAT Uncharacterized protein OS=Rattus norvegicus PE=4 SV=2;>tr|M0RBL2|M0RBL2_RAT Uncharacterized protein (Fragment) OS=Rattus norvegicus PE=4 SV=1;>tr|M0R3Y8|M0R3Y8_RAT Uncharacterized protein (Fragment) OS=Rattus norvegicus PE=4 SV=1;>tr	4	3	1	0	3	3	3	2	2	0	1	1	1	1	1	0	0	0	0	0	0	0	26.5	9.4	0	13.104	117	117;117;117;115	2	2	3	4	1		4.987e-16	26.5	26.5	26.5	17.1	17.1	0	623720000
D3ZEU6	D3ZEU6	1	1	1		LOC691485	>tr|D3ZEU6|D3ZEU6_RAT Protein LOC691485 OS=Rattus norvegicus GN=LOC691485 PE=4 SV=1	1	1	1	1	0	1	1	1	0	0	0	1	1	1	0	0	0	1	1	1	0	0	7.9	7.9	7.9	18.591	165	165		1	1	1			0.0024359	0	7.9	7.9	7.9	0	0	1842400
D3ZEY0	D3ZEY0	1	1	1		LOC311134	>tr|D3ZEY0|D3ZEY0_RAT Protein LOC311134 OS=Rattus norvegicus GN=LOC311134 PE=4 SV=2	1	1	1	1	1	1	1	1	1	1	1	1	1	1	1	1	1	1	1	1	1	1	0.7	0.7	0.7	173.5	1530	1530	2	4	1	3	1	1	0.00017793	0.7	0.7	0.7	0.7	0.7	0.7	148530000
D3ZF07;P18445;F1M5H4	D3ZF07;P18445;F1M5H4	2;2;1	2;2;1	2;2;1	60S ribosomal protein L27a	RGD1562402;Rpl27a	>tr|D3ZF07|D3ZF07_RAT Protein RGD1562402 OS=Rattus norvegicus GN=RGD1562402 PE=3 SV=1;>sp|P18445|RL27A_RAT 60S ribosomal protein L27a OS=Rattus norvegicus GN=Rpl27a PE=1 SV=3;>tr|F1M5H4|F1M5H4_RAT Uncharacterized protein OS=Rattus norvegicus PE=3 SV=2	3	2	2	2	1	2	1	2	1	1	1	2	1	2	1	1	1	2	1	2	1	1	16.2	16.2	16.2	16.587	148	148;148;147	1	4	1	5	1	1	1.9043e-09	7.4	16.2	7.4	16.2	7.4	7.4	325130000
D3ZFQ3	D3ZFQ3	2	2	2		Nubpl	>tr|D3ZFQ3|D3ZFQ3_RAT Protein Nubpl OS=Rattus norvegicus GN=Nubpl PE=4 SV=1	1	2	2	2	1	0	0	1	0	0	1	0	0	1	0	0	1	0	0	1	0	0	10.7	10.7	10.7	34.082	319	319	1			2			6.586e-08	5	0	0	5.6	0	0	162850000
D3ZGV2	D3ZGV2	1	1	1		Pex16	>tr|D3ZGV2|D3ZGV2_RAT Protein Pex16 OS=Rattus norvegicus GN=Pex16 PE=2 SV=2	1	1	1	1	0	1	1	1	1	1	0	1	1	1	1	1	0	1	1	1	1	1	3.5	3.5	3.5	35.482	311	311		2	1	6	4	3	1.7741e-16	0	3.5	3.5	3.5	3.5	3.5	81485000
D3ZHW0	D3ZHW0	3	3	2		LOC100362324	>tr|D3ZHW0|D3ZHW0_RAT Protein Dhx29 OS=Rattus norvegicus GN=Dhx29 PE=4 SV=2	1	3	3	2	0	1	0	3	1	0	0	1	0	3	1	0	0	0	0	2	1	0	2.6	2.6	1.8	154.12	1366	1366		1		3	1		4.2699e-09	0	0.8	0	2.6	0.8	0	56437000
D3ZID8	D3ZID8	1	1	1		LOC100363283	>tr|D3ZID8|D3ZID8_RAT Protein Ubxn2a OS=Rattus norvegicus GN=Ubxn2a PE=4 SV=1	1	1	1	1	1	0	0	1	0	0	1	0	0	1	0	0	1	0	0	1	0	0	5.4	5.4	5.4	29.249	258	258	1			2			5.701e-28	5.4	0	0	5.4	0	0	259850000
D3ZIP8	D3ZIP8	2	2	2		RGD1310444	>tr|D3ZIP8|D3ZIP8_RAT Protein Endod1 OS=Rattus norvegicus GN=Endod1 PE=4 SV=1	1	2	2	2	1	1	0	1	0	2	1	1	0	1	0	2	1	1	0	1	0	2	4.6	4.6	4.6	54.718	500	500	1	2		3		2	1.8226e-10	3	3	0	3	0	4.6	56222000
D3ZIT4	D3ZIT4	1	1	1		Anapc7	>tr|D3ZIT4|D3ZIT4_RAT Anaphase promoting complex subunit 7 (Predicted) OS=Rattus norvegicus GN=Anapc7 PE=4 SV=1	1	1	1	1	1	1	1	1	1	1	1	1	1	1	1	1	1	1	1	1	1	1	1.8	1.8	1.8	62.993	565	565	2	4	4	11	2	4	0.0075543	1.8	1.8	1.8	1.8	1.8	1.8	938040000
D3ZK70;D3ZWL0	D3ZK70	3;1	1;0	1;0		LOC292662	>tr|D3ZK70|D3ZK70_RAT Uncharacterized protein OS=Rattus norvegicus GN=LOC292662 PE=4 SV=1	2	3	1	1	1	3	1	3	2	2	1	1	1	1	0	0	1	1	1	1	0	0	21.2	7.6	7.6	13.95	118	118;135	1	1	1	2			1.5529e-05	7.6	21.2	7.6	21.2	13.6	13.6	62634000
D3ZL39	D3ZL39	1	1	1		rCG_62056	>tr|D3ZL39|D3ZL39_RAT Protein 1110001A16Rik OS=Rattus norvegicus GN=1110001A16Rik PE=4 SV=1	1	1	1	1	1	0	0	1	1	0	1	0	0	1	1	0	1	0	0	1	1	0	13.8	13.8	13.8	9.3278	80	80	1			4	2		0.0066771	13.8	0	0	13.8	13.8	0	125780000
D3ZM21	D3ZM21	2	2	2		Comtd1	>tr|D3ZM21|D3ZM21_RAT Catechol-O-methyltransferase domain containing 1 (Predicted), isoform CRA_a OS=Rattus norvegicus GN=Comtd1 PE=4 SV=1	1	2	2	2	0	0	0	2	0	0	0	0	0	2	0	0	0	0	0	2	0	0	15.6	15.6	15.6	28.987	262	262				2			9.0712e-13	0	0	0	15.6	0	0	24934000
D3ZMW3	D3ZMW3	1	1	1		Msto1	>tr|D3ZMW3|D3ZMW3_RAT Misato homolog 1 (Drosophila) (Predicted), isoform CRA_a OS=Rattus norvegicus GN=Msto1 PE=4 SV=1	1	1	1	1	1	0	1	1	1	0	1	0	1	1	1	0	1	0	1	1	1	0	2.2	2.2	2.2	60.633	553	553	2		1	2	1		0.00016612	2.2	0	2.2	2.2	2.2	0	106250000
D3ZMY8;M0RD69	D3ZMY8;M0RD69	2;2	2;2	2;2		LOC309692	>tr|D3ZMY8|D3ZMY8_RAT Protein Pcnt (Fragment) OS=Rattus norvegicus GN=Pcnt PE=4 SV=2;>tr|M0RD69|M0RD69_RAT Protein Pcnt OS=Rattus norvegicus GN=Pcnt PE=4 SV=1	2	2	2	2	0	1	0	2	0	0	0	1	0	2	0	0	0	1	0	2	0	0	1.1	1.1	1.1	289.87	2558	2558;1975		1		2			0.00017606	0	0.7	0	1.1	0	0	783810000
D3ZN95	D3ZN95	2	2	2		Hcfc1	>tr|D3ZN95|D3ZN95_RAT Protein Hcfc1 OS=Rattus norvegicus GN=Hcfc1 PE=2 SV=1	1	2	2	2	1	1	0	2	0	0	1	1	0	2	0	0	1	1	0	2	0	0	1.4	1.4	1.4	209.15	2034	2034	1	1		2			6.0133e-09	0.8	0.8	0	1.4	0	0	20170000
M0RE03;D3ZNJ0	M0RE03;D3ZNJ0	2;2	2;2	2;2		Cox11	>tr|M0RE03|M0RE03_RAT Protein LOC100910689 OS=Rattus norvegicus GN=LOC100910689 PE=3 SV=1;>tr|D3ZNJ0|D3ZNJ0_RAT Protein Cox11 (Fragment) OS=Rattus norvegicus GN=Cox11 PE=4 SV=2	2	2	2	2	0	0	0	1	1	2	0	0	0	1	1	2	0	0	0	1	1	2	13.1	13.1	13.1	30.853	275	275;102				3	2	2	3.2287e-45	0	0	0	9.5	9.5	13.1	2240700000
D3ZNZ6;F1LYE2	D3ZNZ6;F1LYE2	1;1	1;1	1;1			>tr|D3ZNZ6|D3ZNZ6_RAT Protein 9130014G24Rik (Fragment) OS=Rattus norvegicus GN=RGD1564259 PE=4 SV=2;>tr|F1LYE2|F1LYE2_RAT Protein 9130014G24Rik (Fragment) OS=Rattus norvegicus GN=RGD1564259 PE=4 SV=2	2	1	1	1	1	1	1	1	1	1	1	1	1	1	1	1	1	1	1	1	1	1	0.5	0.5	0.5	186.51	1639	1639;1639	5	3	1	8	3	4	0.0011916	0.5	0.5	0.5	0.5	0.5	0.5	1416000000
D3ZPJ8	D3ZPJ8	1	1	1		Arhgef15	>tr|D3ZPJ8|D3ZPJ8_RAT Protein Arhgef15 OS=Rattus norvegicus GN=Arhgef15 PE=4 SV=1	1	1	1	1	1	1	1	1	0	0	1	1	1	1	0	0	1	1	1	1	0	0	1.6	1.6	1.6	73.258	670	670	1	1	1	2			3.439e-05	1.6	1.6	1.6	1.6	0	0	83120000
D3ZQG9	D3ZQG9	4	1	1		LOC100364956	>tr|D3ZQG9|D3ZQG9_RAT Protein RT1-CE2 (Fragment) OS=Rattus norvegicus GN=RT1-CE2 PE=2 SV=2	1	4	1	1	3	3	0	4	3	0	1	1	0	1	0	0	1	1	0	1	0	0	12	3.8	3.8	41.071	367	367	1	2		3			7.5195e-14	9.5	9	0	12	8.2	0	32823000
D3ZR79;D3ZXD8	D3ZR79;D3ZXD8	2;2	2;2	2;2	Transmembrane protein 245	RGD1308958;Tmem245	>tr|D3ZR79|D3ZR79_RAT Transmembrane protein 245 OS=Rattus norvegicus GN=Tmem245 PE=2 SV=1;>sp|D3ZXD8|TM245_RAT Transmembrane protein 245 OS=Rattus norvegicus GN=Tmem245 PE=2 SV=1	2	2	2	2	0	1	0	2	1	0	0	1	0	2	1	0	0	1	0	2	1	0	2.8	2.8	2.8	97.654	880	880;876		1		4	1		0.00038661	0	1.5	0	2.8	1.5	0	31111000
D3ZR90;M0R5F9;Q52KK3	D3ZR90;M0R5F9;Q52KK3	2;2;2	2;2;2	2;2;2	Solute carrier family 25 member 51	Mcart2;Slc25a51	>tr|D3ZR90|D3ZR90_RAT Protein Mcart2 OS=Rattus norvegicus GN=Mcart2 PE=3 SV=1;>tr|M0R5F9|M0R5F9_RAT Protein LOC100910864 OS=Rattus norvegicus GN=LOC100910864 PE=3 SV=1;>sp|Q52KK3|S2551_RAT Solute carrier family 25 member 51 OS=Rattus norvegicus GN=Slc25a51	3	2	2	2	0	1	0	2	0	1	0	1	0	2	0	1	0	1	0	2	0	1	4	4	4	34.424	301	301;298;298		1		3		1	1.4619e-21	0	4	0	4	0	3.7	56464000
D4A3T3;D3ZRS6;F7EWT2;Q5RJK5;M0R4Z0	D4A3T3;D3ZRS6;F7EWT2;Q5RJK5;M0R4Z0	1;1;1;1;1	1;1;1;1;1	1;1;1;1;1		Cbx1;LOC100360260;Cbx3	>tr|D4A3T3|D4A3T3_RAT Protein Cbx1 OS=Rattus norvegicus GN=Cbx1 PE=4 SV=1;>tr|D3ZRS6|D3ZRS6_RAT Protein LOC100360260 OS=Rattus norvegicus GN=LOC100360260 PE=4 SV=1;>tr|F7EWT2|F7EWT2_RAT Protein LOC688980 OS=Rattus norvegicus GN=LOC688980 PE=4 SV=1;>tr|Q5RJ	5	1	1	1	1	1	0	1	0	1	1	1	0	1	0	1	1	1	0	1	0	1	8.6	8.6	8.6	21.403	185	185;183;183;183;150	1	1		2		1	2.04e-06	8.6	8.6	0	8.6	0	8.6	158150000
D3ZSE3	D3ZSE3	3	1	1		Acot6	>tr|D3ZSE3|D3ZSE3_RAT Protein Acot6 OS=Rattus norvegicus GN=Acot6 PE=4 SV=1	1	3	1	1	3	3	1	3	2	1	1	1	0	1	0	1	1	1	0	1	0	1	6.4	2.6	2.6	46.752	422	422	1	2		2		1	7.1593e-07	6.4	6.4	1.9	6.4	3.8	2.6	1449000000
D3ZSK9	D3ZSK9	2	2	2		RGD1309779	>tr|D3ZSK9|D3ZSK9_RAT Protein RGD1309779 OS=Rattus norvegicus GN=RGD1309779 PE=2 SV=2	1	2	2	2	0	1	1	2	1	0	0	1	1	2	1	0	0	1	1	2	1	0	16	16	16	17.931	156	156		2	1	2	1		0.00036909	0	7.1	7.1	16	7.1	0	134170000
D3ZTX4	D3ZTX4	1	1	1			>tr|D3ZTX4|D3ZTX4_RAT Protein Mgam OS=Rattus norvegicus GN=Mgam PE=4 SV=2	1	1	1	1	1	1	1	1	1	0	1	1	1	1	1	0	1	1	1	1	1	0	0.5	0.5	0.5	211.09	1849	1849	3	1	4	4	1		0.00063819	0.5	0.5	0.5	0.5	0.5	0	445740000
D3ZU54	D3ZU54	1	1	1			>tr|D3ZU54|D3ZU54_RAT Protein Denr OS=Rattus norvegicus GN=Denr PE=2 SV=2	1	1	1	1	1	1	0	1	0	0	1	1	0	1	0	0	1	1	0	1	0	0	8.8	8.8	8.8	21.82	194	194	1	1		1			6.2849e-15	8.8	8.8	0	8.8	0	0	15724000
D3ZUD8;D3ZCR2	D3ZUD8;D3ZCR2	2;1	2;1	2;1		Tm9sf3	>tr|D3ZUD8|D3ZUD8_RAT Protein Tm9sf3 OS=Rattus norvegicus GN=Tm9sf3 PE=2 SV=1;>tr|D3ZCR2|D3ZCR2_RAT Protein Tm9sf3 OS=Rattus norvegicus GN=Tm9sf3 PE=2 SV=1	2	2	2	2	1	0	0	2	1	1	1	0	0	2	1	1	1	0	0	2	1	1	3.7	3.7	3.7	67.544	587	587;383	2			4	3	2	4.5126e-05	1.9	0	0	3.7	1.9	1.9	200630000
D3ZUY0	D3ZUY0	2	2	2		Rdh14	>tr|D3ZUY0|D3ZUY0_RAT Protein Rdh14 OS=Rattus norvegicus GN=Rdh14 PE=3 SV=1	1	2	2	2	0	0	0	2	1	0	0	0	0	2	1	0	0	0	0	2	1	0	5.7	5.7	5.7	36.195	334	334				3	2		5.0105e-05	0	0	0	5.7	3.3	0	55548000
D3ZVM5	D3ZVM5	1	1	1		Hspa12b	>tr|D3ZVM5|D3ZVM5_RAT Heat shock protein 70kDa 12B (Predicted) OS=Rattus norvegicus GN=Hspa12b PE=4 SV=2	1	1	1	1	0	0	0	1	0	0	0	0	0	1	0	0	0	0	0	1	0	0	2.8	2.8	2.8	40.394	361	361				1			0.00063819	0	0	0	2.8	0	0	11720000
D3ZWA1	D3ZWA1	1	1	1		Fam63b	>tr|D3ZWA1|D3ZWA1_RAT Protein Fam63b OS=Rattus norvegicus GN=Fam63b PE=4 SV=2	1	1	1	1	1	0	1	1	1	0	1	0	1	1	1	0	1	0	1	1	1	0	2.3	2.3	2.3	65.696	599	599	4		2	4	2		4.2481e-05	2.3	0	2.3	2.3	2.3	0	610250000
D3ZXH4	D3ZXH4	1	1	1		RGD1565490	>tr|D3ZXH4|D3ZXH4_RAT Uncharacterized protein OS=Rattus norvegicus PE=4 SV=1	1	1	1	1	1	1	0	1	1	0	1	1	0	1	1	0	1	1	0	1	1	0	17.9	17.9	17.9	12.993	117	117	1	1		4	1		0.012408	17.9	17.9	0	17.9	17.9	0	2346900000
D3ZY17	D3ZY17	1	1	1		Rps6ka5	>tr|D3ZY17|D3ZY17_RAT Protein Rps6ka5 OS=Rattus norvegicus GN=Rps6ka5 PE=4 SV=1	1	1	1	1	0	0	1	1	0	0	0	0	1	1	0	0	0	0	1	1	0	0	6.2	6.2	6.2	58.258	518	518			1	1			1.2487e-38	0	0	6.2	6.2	0	0	20748000
D3ZZ38	D3ZZ38	1	1	1		Snx18	>tr|D3ZZ38|D3ZZ38_RAT Protein Snx18 OS=Rattus norvegicus GN=Snx18 PE=4 SV=1	1	1	1	1	0	0	0	1	1	0	0	0	0	1	1	0	0	0	0	1	1	0	2.8	2.8	2.8	67.866	615	615				2	1		0.0018777	0	0	0	2.8	2.8	0	22623000
D3ZZ68	D3ZZ68	1	1	1		Synpo2l	>tr|D3ZZ68|D3ZZ68_RAT Protein Synpo2l OS=Rattus norvegicus GN=Synpo2l PE=4 SV=1	1	1	1	1	0	0	0	1	0	0	0	0	0	1	0	0	0	0	0	1	0	0	1.9	1.9	1.9	103.06	978	978				1			0.00069611	0	0	0	1.9	0	0	15230000
D3ZZL5	D3ZZL5	1	1	1		Gpihbp1	>tr|D3ZZL5|D3ZZL5_RAT Protein Gpihbp1 OS=Rattus norvegicus GN=Gpihbp1 PE=4 SV=1	1	1	1	1	1	0	0	1	0	0	1	0	0	1	0	0	1	0	0	1	0	0	5.5	5.5	5.5	25.562	236	236	2			2			3.4667e-05	5.5	0	0	5.5	0	0	6769100
D3ZZW1	D3ZZW1	1	1	1		Dock1	>tr|D3ZZW1|D3ZZW1_RAT Protein Dock1 OS=Rattus norvegicus GN=Dock1 PE=4 SV=1	1	1	1	1	0	1	1	1	1	1	0	1	1	1	1	1	0	1	1	1	1	1	0.6	0.6	0.6	214.96	1864	1864		1	1	3	1	1	2.1741e-05	0	0.6	0.6	0.6	0.6	0.6	104320000
D4A040;D4A0K2	D4A040;D4A0K2	2;1	2;1	2;1		Mrps11	>tr|D4A040|D4A040_RAT Protein Mrps11 OS=Rattus norvegicus GN=Mrps11 PE=3 SV=1;>tr|D4A0K2|D4A0K2_RAT Protein LOC690271 OS=Rattus norvegicus GN=LOC690271 PE=3 SV=2	2	2	2	2	0	1	0	2	1	1	0	1	0	2	1	1	0	1	0	2	1	1	19.4	19.4	19.4	20.168	191	191;192		1		2	1	1	4.8651e-06	0	10.5	0	19.4	10.5	10.5	83630000
D4A0E2	D4A0E2	1	1	1		Napg	>tr|D4A0E2|D4A0E2_RAT Protein Napg OS=Rattus norvegicus GN=Napg PE=4 SV=1	1	1	1	1	0	0	0	1	0	0	0	0	0	1	0	0	0	0	0	1	0	0	11.3	11.3	11.3	25.602	230	230				1			5.0693e-42	0	0	0	11.3	0	0	9061200
D4A181	D4A181	1	1	1		Mettl13	>tr|D4A181|D4A181_RAT Protein Mettl13 OS=Rattus norvegicus GN=Mettl13 PE=4 SV=1	1	1	1	1	1	1	0	1	0	0	1	1	0	1	0	0	1	1	0	1	0	0	2.4	2.4	2.4	79.597	705	705	1	1		2			0.0022571	2.4	2.4	0	2.4	0	0	13139000
D4A197	D4A197	2	2	2		Mcee	>tr|D4A197|D4A197_RAT Methylmalonyl CoA epimerase (Predicted), isoform CRA_d OS=Rattus norvegicus GN=Mcee PE=4 SV=1	1	2	2	2	1	2	0	1	1	1	1	2	0	1	1	1	1	2	0	1	1	1	18	18	18	18.816	178	178	2	3		2	1	1	3.9139e-16	7.3	18	0	7.3	7.3	7.3	77095000
D4A1D4	D4A1D4	1	1	1		Nudt14	>tr|D4A1D4|D4A1D4_RAT Nudix (Nucleoside diphosphate linked moiety X)-type motif 14 (Predicted) OS=Rattus norvegicus GN=Nudt14 PE=4 SV=1	1	1	1	1	0	1	1	1	0	1	0	1	1	1	0	1	0	1	1	1	0	1	6.3	6.3	6.3	24.431	222	222		1	1	3		2	0.00081738	0	6.3	6.3	6.3	0	6.3	142320000
D4A1H7	D4A1H7	2	2	2		Mul1	>tr|D4A1H7|D4A1H7_RAT Protein Mul1 OS=Rattus norvegicus GN=Mul1 PE=4 SV=1	1	2	2	2	0	1	0	2	0	0	0	1	0	2	0	0	0	1	0	2	0	0	8.2	8.2	8.2	39.78	352	352		1		2			1.6602e-06	0	2.8	0	8.2	0	0	126420000
D4A249	D4A249	1	1	1		Mblac2	>tr|D4A249|D4A249_RAT Protein Mblac2 OS=Rattus norvegicus GN=Mblac2 PE=4 SV=1	1	1	1	1	1	0	0	1	0	1	1	0	0	1	0	1	1	0	0	1	0	1	5.4	5.4	5.4	31.189	279	279	1			5		1	0.00019628	5.4	0	0	5.4	0	5.4	318360000
D4A2C6	D4A2C6	2	2	2		Lsm4	>tr|D4A2C6|D4A2C6_RAT LSM4 homolog, U6 small nuclear RNA associated (S. cerevisiae) (Predicted), isoform CRA_a OS=Rattus norvegicus GN=Lsm4 PE=4 SV=1	1	2	2	2	1	2	1	1	1	1	1	2	1	1	1	1	1	2	1	1	1	1	19.6	19.6	19.6	15.204	138	138	1	2	1	3	1	1	0.0004879	10.9	19.6	8.7	10.9	10.9	10.9	153540000
D4A2G9	D4A2G9	2	2	2		Ranbp1	>tr|D4A2G9|D4A2G9_RAT Protein Ranbp1 OS=Rattus norvegicus GN=Ranbp1 PE=4 SV=1	1	2	2	2	1	2	1	1	1	0	1	2	1	1	1	0	1	2	1	1	1	0	9.9	9.9	9.9	23.596	203	203	2	4	1	4	1		1.4154e-09	4.4	9.9	5.4	4.4	4.4	0	140260000
D4A2Y9	D4A2Y9	1	1	1		Pex13	>tr|D4A2Y9|D4A2Y9_RAT Peroxisomal biogenesis factor 13 (Predicted) OS=Rattus norvegicus GN=Pex13 PE=4 SV=1	1	1	1	1	1	1	0	1	1	1	1	1	0	1	1	1	1	1	0	1	1	1	2.5	2.5	2.5	44.263	403	403	1	3		3	2	1	6.7575e-05	2.5	2.5	0	2.5	2.5	2.5	48044000
D4A2Z6	D4A2Z6	2	2	2		Sec63	>tr|D4A2Z6|D4A2Z6_RAT Protein Sec63 OS=Rattus norvegicus GN=Sec63 PE=4 SV=1	1	2	2	2	0	0	0	2	0	0	0	0	0	2	0	0	0	0	0	2	0	0	3	3	3	83.591	727	727				3			1.8627e-29	0	0	0	3	0	0	31992000
P01805;F1LZ11;D4A3D1;F1M3E9;F1M3H2;M0RDF2	P01805;F1LZ11;D4A3D1;F1M3E9;F1M3H2;M0RDF2	1;1;1;1;1;1	1;1;1;1;1;1	1;1;1;1;1;1	Ig heavy chain V region IR2	LOC100360367	>sp|P01805|HVR01_RAT Ig heavy chain V region IR2 OS=Rattus norvegicus PE=4 SV=1;>tr|F1LZ11|F1LZ11_RAT Uncharacterized protein (Fragment) OS=Rattus norvegicus PE=4 SV=1;>tr|D4A3D1|D4A3D1_RAT Protein Ighv13-1 (Fragment) OS=Rattus norvegicus GN=Ighv13-1 PE=4	6	1	1	1	1	0	1	1	1	1	1	0	1	1	1	1	1	0	1	1	1	1	6.3	6.3	6.3	16.024	142	142;124;99;99;99;99	1		2	3	2	1	0.0009192	6.3	0	6.3	6.3	6.3	6.3	222830000
D4A465	D4A465	1	1	1		Lamtor2	>tr|D4A465|D4A465_RAT Protein Lamtor2 OS=Rattus norvegicus GN=Lamtor2 PE=4 SV=1	1	1	1	1	1	1	0	1	0	0	1	1	0	1	0	0	1	1	0	1	0	0	14.4	14.4	14.4	13.48	125	125	1	2		2			5.1202e-06	14.4	14.4	0	14.4	0	0	245560000
D4A471	D4A471	2	2	2		LOC100363376	>tr|D4A471|D4A471_RAT Protein 2310061C15Rik OS=Rattus norvegicus GN=Cmc2 PE=4 SV=1	1	2	2	2	1	1	0	2	0	1	1	1	0	2	0	1	1	1	0	2	0	1	15.2	15.2	15.2	9.4086	79	79	2	2		5		1	8.4127e-06	12.7	12.7	0	15.2	0	12.7	61479000
M0R459;D4A4H1	M0R459;D4A4H1	1;1	1;1	1;1			>tr|M0R459|M0R459_RAT Protein Cd300lg OS=Rattus norvegicus GN=Cd300lg PE=4 SV=1;>tr|D4A4H1|D4A4H1_RAT Protein Cd300lg OS=Rattus norvegicus GN=Cd300lg PE=4 SV=2	2	1	1	1	1	1	0	1	0	0	1	1	0	1	0	0	1	1	0	1	0	0	3.2	3.2	3.2	44.479	410	410;366	1	1		4			0.00096098	3.2	3.2	0	3.2	0	0	219990000
D4A5E5	D4A5E5	2	2	2		Sgcb	>tr|D4A5E5|D4A5E5_RAT Protein Sgcb OS=Rattus norvegicus GN=Sgcb PE=4 SV=1	1	2	2	2	0	0	0	2	1	0	0	0	0	2	1	0	0	0	0	2	1	0	13.8	13.8	13.8	34.959	320	320				2	1		3.0026e-12	0	0	0	13.8	6.9	0	362640000
D4A6K4	D4A6K4	1	1	1		Golga1	>tr|D4A6K4|D4A6K4_RAT Golgi autoantigen, golgin subfamily a, 1 (Predicted) OS=Rattus norvegicus GN=Golga1 PE=4 SV=1	1	1	1	1	0	0	0	1	0	0	0	0	0	1	0	0	0	0	0	1	0	0	3	3	3	87.384	758	758				1			4.9412e-18	0	0	0	3	0	0	9807000
D4A6Y6	D4A6Y6	1	1	1		Slc25a26	>tr|D4A6Y6|D4A6Y6_RAT Protein Slc25a26 OS=Rattus norvegicus GN=Slc25a26 PE=3 SV=1	1	1	1	1	1	0	0	1	1	0	1	0	0	1	1	0	1	0	0	1	1	0	11.3	11.3	11.3	13.484	124	124	2			2	1		2.3377e-16	11.3	0	0	11.3	11.3	0	104740000
D4A702	D4A702	1	1	1		Synpo2	>tr|D4A702|D4A702_RAT Protein Synpo2 OS=Rattus norvegicus GN=Synpo2 PE=4 SV=2	1	1	1	1	1	1	0	1	0	0	1	1	0	1	0	0	1	1	0	1	0	0	1.4	1.4	1.4	136.02	1262	1262	1	1		1			6.081e-05	1.4	1.4	0	1.4	0	0	26624000
D4A7E5;F1LZ22	D4A7E5;F1LZ22	7;6	1;1	1;1			>tr|D4A7E5|D4A7E5_RAT Uncharacterized protein (Fragment) OS=Rattus norvegicus PE=3 SV=2;>tr|F1LZ22|F1LZ22_RAT Uncharacterized protein (Fragment) OS=Rattus norvegicus PE=3 SV=2	2	7	1	1	5	5	3	6	6	3	0	0	0	1	0	0	0	0	0	1	0	0	24.1	7.3	7.3	35.249	328	328;308				2			1.3448e-24	13.4	13.4	7	20.7	16.8	8.2	99080000
D4A7K0	D4A7K0	3	3	3		LOC100362950	>tr|D4A7K0|D4A7K0_RAT Protein RGD1307262 OS=Rattus norvegicus GN=RGD1307262 PE=4 SV=1	1	3	3	3	1	1	0	3	1	1	1	1	0	3	1	1	1	1	0	3	1	1	40	40	40	14.756	140	140	3	3		4	1	1	6.4943e-60	12.9	12.9	0	40	7.1	7.1	3105900000
D4A8N2	D4A8N2	2	2	2		Fdx1l	>tr|D4A8N2|D4A8N2_RAT Protein Fdx1l OS=Rattus norvegicus GN=Fdx1l PE=4 SV=1	1	2	2	2	0	1	0	2	1	1	0	1	0	2	1	1	0	1	0	2	1	1	19.5	19.5	19.5	18.77	174	174		1		2	1	1	7.8015e-06	0	6.3	0	19.5	6.3	6.3	49289000
D4A8T3	D4A8T3	4	4	4		Copz1	>tr|D4A8T3|D4A8T3_RAT Coatomer protein complex, subunit zeta 1 (Predicted) OS=Rattus norvegicus GN=Copz1 PE=4 SV=1	1	4	4	4	1	0	0	4	1	1	1	0	0	4	1	1	1	0	0	4	1	1	30.5	30.5	30.5	20.198	177	177	1			6	1	1	6.8418e-36	7.9	0	0	30.5	7.9	7.9	302440000
D4A978	D4A978	2	1	1		Plcd3	>tr|D4A978|D4A978_RAT Protein Plcd3 OS=Rattus norvegicus GN=Plcd3 PE=4 SV=1	1	2	1	1	1	2	0	2	1	0	0	1	0	1	1	0	0	1	0	1	1	0	2.7	1.8	1.8	89.47	788	788		1		3	1		2.9622e-08	0.9	2.7	0	2.7	1.8	0	84476000
D4ABE8	D4ABE8	1	1	1		LOC680233	>tr|D4ABE8|D4ABE8_RAT Uncharacterized protein OS=Rattus norvegicus GN=LOC680233 PE=4 SV=1	1	1	1	1	0	1	0	1	1	1	0	1	0	1	1	1	0	1	0	1	1	1	17.9	17.9	17.9	6.5286	56	56		2		6	2	4	2.8248e-24	0	17.9	0	17.9	17.9	17.9	74051000
D4ABQ7;F1LM60	D4ABQ7;F1LM60	2;2	2;2	2;2		Arap1	>tr|D4ABQ7|D4ABQ7_RAT Protein Arap1 OS=Rattus norvegicus GN=Arap1 PE=2 SV=1;>tr|F1LM60|F1LM60_RAT Protein Arap1 OS=Rattus norvegicus GN=Arap1 PE=2 SV=1	2	2	2	2	1	1	0	1	0	0	1	1	0	1	0	0	1	1	0	1	0	0	2.1	2.1	2.1	162.3	1454	1454;1443	1	1		1			0.00015625	1	1.1	0	1	0	0	21743000
D4ABR6	D4ABR6	73	1	1	Annexin	Anxa6	>tr|D4ABR6|D4ABR6_RAT Annexin (Fragment) OS=Rattus norvegicus GN=Anxa6 PE=2 SV=2	1	73	1	1	70	60	55	64	57	25	1	1	1	1	1	0	1	1	1	1	1	0	83.2	2.4	2.4	75.603	671	671	5	4	3	5	4		0	80.5	72.3	68.6	71.5	69.9	37.6	755210000
D4ADN6	D4ADN6	1	1	1		Fsd2	>tr|D4ADN6|D4ADN6_RAT Protein Fsd2 OS=Rattus norvegicus GN=Fsd2 PE=4 SV=2	1	1	1	1	1	1	0	1	1	1	1	1	0	1	1	1	1	1	0	1	1	1	1.6	1.6	1.6	84.697	746	746	3	4		4	2	1	5.1177e-08	1.6	1.6	0	1.6	1.6	1.6	188340000
D4ADT7	D4ADT7	2	2	2		Nod1	>tr|D4ADT7|D4ADT7_RAT Protein Nod1 OS=Rattus norvegicus GN=Nod1 PE=4 SV=1	1	2	2	2	1	0	1	2	1	0	1	0	1	2	1	0	1	0	1	2	1	0	2.8	2.8	2.8	107.94	953	953	4		1	6	1		1.1635e-23	1	0	1	2.8	1	0	220270000
D4AE68;P82471	D4AE68;P82471	3;3	3;3	3;3	Guanine nucleotide-binding protein G(q) subunit alpha	Gnaq	>tr|D4AE68|D4AE68_RAT Guanine nucleotide binding protein, alpha q polypeptide, isoform CRA_a OS=Rattus norvegicus GN=Gnaq PE=4 SV=2;>sp|P82471|GNAQ_RAT Guanine nucleotide-binding protein G(q) subunit alpha OS=Rattus norvegicus GN=Gnaq PE=1 SV=2	2	3	3	3	1	1	1	3	1	0	1	1	1	3	1	0	1	1	1	3	1	0	10.3	10.3	10.3	42.158	359	359;359	1	1	1	3	1		1.8809e-14	3.9	3.9	4.2	10.3	4.2	0	307700000
D4AEL2	D4AEL2	1	1	1		LOC680692	>tr|D4AEL2|D4AEL2_RAT Protein Golm1 OS=Rattus norvegicus GN=Golm1 PE=4 SV=1	1	1	1	1	1	0	0	1	0	1	1	0	0	1	0	1	1	0	0	1	0	1	3.3	3.3	3.3	44.422	393	393	1			3		2	2.0151e-07	3.3	0	0	3.3	0	3.3	30397000
E9PU34	E9PU34	2	2	2		Rmnd1	>tr|E9PU34|E9PU34_RAT Protein Rmnd1 OS=Rattus norvegicus GN=Rmnd1 PE=4 SV=2	1	2	2	2	1	1	0	2	1	0	1	1	0	2	1	0	1	1	0	2	1	0	4.2	4.2	4.2	51.698	450	450	2	1		5	3		6.9861e-05	2.4	2.4	0	4.2	2.4	0	130910000
E9PU42	E9PU42	1	1	1		Dscr3	>tr|E9PU42|E9PU42_RAT Down syndrome critical region gene 3 (Predicted), isoform CRA_c OS=Rattus norvegicus GN=Dscr3 PE=4 SV=2	1	1	1	1	1	1	1	1	0	1	1	1	1	1	0	1	1	1	1	1	0	1	5.7	5.7	5.7	32.936	297	297	2	1	1	2		1	0.00013941	5.7	5.7	5.7	5.7	0	5.7	80124000
F1LMD5	F1LMD5	1	1	1		Mtf2	>tr|F1LMD5|F1LMD5_RAT Protein Mtf2 OS=Rattus norvegicus GN=Mtf2 PE=2 SV=1	1	1	1	1	0	0	0	1	1	0	0	0	0	1	1	0	0	0	0	1	1	0	5.1	5.1	5.1	66.878	593	593				8	2		0.016501	0	0	0	5.1	5.1	0	8552500000
F1LMJ8	F1LMJ8	1	1	1		Efha1	>tr|F1LMJ8|F1LMJ8_RAT EF-hand domain-containing family member A1 OS=Rattus norvegicus GN=Micu2 PE=2 SV=1	1	1	1	1	0	0	0	1	0	0	0	0	0	1	0	0	0	0	0	1	0	0	3.9	3.9	3.9	49.214	431	431				1			5.43e-10	0	0	0	3.9	0	0	24347000
F1LMZ9;Q9R1J8	F1LMZ9;Q9R1J8	1;1	1;1	1;1	Prolyl 3-hydroxylase 1	Lepre1	>tr|F1LMZ9|F1LMZ9_RAT Prolyl 3-hydroxylase 1 OS=Rattus norvegicus GN=Lepre1 PE=2 SV=2;>sp|Q9R1J8|P3H1_RAT Prolyl 3-hydroxylase 1 OS=Rattus norvegicus GN=Lepre1 PE=1 SV=1	2	1	1	1	0	0	0	1	0	0	0	0	0	1	0	0	0	0	0	1	0	0	1.6	1.6	1.6	82.345	728	728;728				1			7.6115e-05	0	0	0	1.6	0	0	24468000
Q8VHK7;F1LPC7	Q8VHK7;F1LPC7	1;1	1;1	1;1	Hepatoma-derived growth factor	Hdgf	>sp|Q8VHK7|HDGF_RAT Hepatoma-derived growth factor OS=Rattus norvegicus GN=Hdgf PE=1 SV=2;>tr|F1LPC7|F1LPC7_RAT Hepatoma-derived growth factor OS=Rattus norvegicus GN=Hdgf PE=2 SV=1	2	1	1	1	1	1	0	1	1	0	1	1	0	1	1	0	1	1	0	1	1	0	4.2	4.2	4.2	26.488	237	237;163	2	2		3	1		0.010903	4.2	4.2	0	4.2	4.2	0	72007000
F1LPE9;Q811U3	F1LPE9;Q811U3	1;1	1;1	1;1	ELKS/Rab6-interacting/CAST family member 1	Erc1	>tr|F1LPE9|F1LPE9_RAT ELKS/Rab6-interacting/CAST family member 1 OS=Rattus norvegicus GN=Erc1 PE=2 SV=1;>sp|Q811U3|RB6I2_RAT ELKS/Rab6-interacting/CAST family member 1 OS=Rattus norvegicus GN=Erc1 PE=1 SV=1	2	1	1	1	1	1	1	1	1	1	1	1	1	1	1	1	1	1	1	1	1	1	1.4	1.4	1.4	108.83	948	948;948	1	2	2	3	2	1	1.7095e-11	1.4	1.4	1.4	1.4	1.4	1.4	163310000
F1LQE6;Q9EQN5	F1LQE6;Q9EQN5	2;2	2;2	2;2	DNA-binding protein SMUBP-2	Ighmbp2	>tr|F1LQE6|F1LQE6_RAT DNA-binding protein SMUBP-2 OS=Rattus norvegicus GN=Ighmbp2 PE=2 SV=1;>sp|Q9EQN5|SMBP2_RAT DNA-binding protein SMUBP-2 OS=Rattus norvegicus GN=Ighmbp2 PE=1 SV=1	2	2	2	2	1	0	0	2	1	1	1	0	0	2	1	1	1	0	0	2	1	1	2.9	2.9	2.9	108.41	988	988;988	2			6	3	2	2.6659e-12	1.6	0	0	2.9	1.6	1.6	466590000
F1LRC2;P55009	F1LRC2;P55009	1;1	1;1	1;1	Allograft inflammatory factor 1	Aif1	>tr|F1LRC2|F1LRC2_RAT Allograft inflammatory factor 1 (Fragment) OS=Rattus norvegicus GN=Aif1 PE=2 SV=1;>sp|P55009|AIF1_RAT Allograft inflammatory factor 1 OS=Rattus norvegicus GN=Aif1 PE=2 SV=1	2	1	1	1	1	1	0	1	0	0	1	1	0	1	0	0	1	1	0	1	0	0	7.6	7.6	7.6	25.403	225	225;147	1	1		1			0.0012216	7.6	7.6	0	7.6	0	0	63127000
Q03410;F1LS76	Q03410;F1LS76	2;2	2;2	2;2	Synaptonemal complex protein 1	Sycp1	>sp|Q03410|SYCP1_RAT Synaptonemal complex protein 1 OS=Rattus norvegicus GN=Sycp1 PE=2 SV=2;>tr|F1LS76|F1LS76_RAT Synaptonemal complex protein 1 OS=Rattus norvegicus GN=Sycp1 PE=2 SV=2	2	2	2	2	1	2	1	2	1	2	1	2	1	2	1	2	1	2	1	2	1	2	2	2	2	116.51	997	997;946	2	3	2	7	1	2	0.00083949	0.8	2	0.8	2	1.2	2	246970000
F1LSK3	F1LSK3	1	1	1		Ptpla	>tr|F1LSK3|F1LSK3_RAT Protein Ptpla (Fragment) OS=Rattus norvegicus GN=Ptpla PE=2 SV=1	1	1	1	1	1	1	1	1	1	1	1	1	1	1	1	1	1	1	1	1	1	1	5.9	5.9	5.9	23.754	202	202	1	2	1	6	2	2	1.321e-10	5.9	5.9	5.9	5.9	5.9	5.9	298060000
F1LSM6;Q08603	F1LSM6;Q08603	1;1	1;1	1;1	Geranylgeranyl transferase type-2 subunit beta	Rabggtb	>tr|F1LSM6|F1LSM6_RAT Geranylgeranyl transferase type-2 subunit beta (Fragment) OS=Rattus norvegicus GN=Rabggtb PE=2 SV=1;>sp|Q08603|PGTB2_RAT Geranylgeranyl transferase type-2 subunit beta OS=Rattus norvegicus GN=Rabggtb PE=1 SV=1	2	1	1	1	1	1	1	1	1	1	1	1	1	1	1	1	1	1	1	1	1	1	3.3	3.3	3.3	36.839	331	331;331	1	2	1	5	3	1	3.6908e-32	3.3	3.3	3.3	3.3	3.3	3.3	457320000
F1LTQ2	F1LTQ2	4	2	2			>tr|F1LTQ2|F1LTQ2_RAT Uncharacterized protein (Fragment) OS=Rattus norvegicus PE=3 SV=1	1	4	2	2	3	3	2	4	3	2	1	1	0	2	1	0	1	1	0	2	1	0	15.9	10.7	10.7	34.432	308	308	1	1		2	1		1.0523e-86	12.3	12.3	8.8	15.9	12.3	8.8	947620000
F1LU03	F1LU03	3	1	1	Glyceraldehyde-3-phosphate dehydrogenase		>tr|F1LU03|F1LU03_RAT Glyceraldehyde-3-phosphate dehydrogenase (Fragment) OS=Rattus norvegicus PE=3 SV=2	1	3	1	1	2	3	0	3	2	0	0	1	0	1	0	0	0	1	0	1	0	0	15.1	7	7	32.159	298	298		1		1			2.8579e-11	8.1	15.1	0	15.1	8.1	0	89225000
F1LU48	F1LU48	3	3	3		Ergic1	>tr|F1LU48|F1LU48_RAT Protein Ergic1 (Fragment) OS=Rattus norvegicus GN=Ergic1 PE=4 SV=1	1	3	3	3	1	0	0	3	1	1	1	0	0	3	1	1	1	0	0	3	1	1	15.6	15.6	15.6	32.416	289	289	1			3	1	1	1.7122e-38	4.2	0	0	15.6	3.1	3.1	115360000
F1LUS2;F1LZ24;F1LUQ5	F1LUS2;F1LZ24	3;2;1	2;1;1	1;0;0		Eif2c3	>tr|F1LUS2|F1LUS2_RAT Protein Eif2c3 (Fragment) OS=Rattus norvegicus GN=Ago3 PE=2 SV=2;>tr|F1LZ24|F1LZ24_RAT Protein Eif2c3 (Fragment) OS=Rattus norvegicus GN=Ago3 PE=2 SV=1	3	3	2	1	2	2	1	3	2	0	1	1	0	2	1	0	1	1	0	1	1	0	5.2	3.2	1.9	96.807	852	852;746;597	1	1		3	1		2.8872e-18	3.9	3.9	2	5.2	3.9	0	157950000
F1LWX1;F1M4S5;P83883	F1LWX1;F1M4S5;P83883	1;1;1	1;1;1	1;1;1	60S ribosomal protein L36a	RGD1563431;Rpl36a	>tr|F1LWX1|F1LWX1_RAT Protein LOC100910714 (Fragment) OS=Rattus norvegicus GN=LOC100910714 PE=3 SV=1;>tr|F1M4S5|F1M4S5_RAT Uncharacterized protein (Fragment) OS=Rattus norvegicus GN=RGD1563431 PE=3 SV=1;>sp|P83883|RL36A_RAT 60S ribosomal protein L36a OS=Ra	3	1	1	1	0	0	0	1	1	0	0	0	0	1	1	0	0	0	0	1	1	0	8.5	8.5	8.5	12.417	106	106;106;106				2	1		0.00015546	0	0	0	8.5	8.5	0	38532000
F1LZS6	F1LZS6	2	2	2		Mcc	>tr|F1LZS6|F1LZS6_RAT Protein LOC100909795 (Fragment) OS=Rattus norvegicus GN=Mcc PE=4 SV=2	1	2	2	2	1	1	1	2	1	1	1	1	1	2	1	1	1	1	1	2	1	1	5.4	5.4	5.4	86.661	771	771	1	1	1	3	1	1	2.7051e-07	1.8	1.8	1.8	5.4	1.8	1.8	47865000
F1M0Q9	F1M0Q9	2	2	2		Pm20d1	>tr|F1M0Q9|F1M0Q9_RAT Protein Pm20d1 (Fragment) OS=Rattus norvegicus GN=Pm20d1 PE=4 SV=2	1	2	2	2	1	1	1	2	1	1	1	1	1	2	1	1	1	1	1	2	1	1	5	5	5	46.616	419	419	3	1	1	4	2	1	8.2274e-05	2.6	2.6	2.6	5	2.6	2.6	72512000
F1M269	F1M269	6	1	1	Glyceraldehyde-3-phosphate dehydrogenase		>tr|F1M269|F1M269_RAT Glyceraldehyde-3-phosphate dehydrogenase (Fragment) OS=Rattus norvegicus PE=3 SV=2	1	6	1	1	6	6	2	6	4	2	1	1	0	1	0	0	1	1	0	1	0	0	35.7	12.4	12.4	27.364	258	258	1	1		2			0	35.7	35.7	4.7	35.7	11.6	6.2	1663400000
F1M2D3	F1M2D3	18	2	2		Vdac1	>tr|F1M2D3|F1M2D3_RAT Uncharacterized protein OS=Rattus norvegicus GN=Vdac1 PE=4 SV=2	1	18	2	2	12	13	9	18	14	7	1	1	1	2	1	1	1	1	1	2	1	1	50.7	10.3	10.3	30.732	282	282	6	7	1	18	12	1	0	38.7	40.4	35.5	50.7	40.4	33	1901200000
F1M2L5	F1M2L5	10	1	1	L-lactate dehydrogenase		>tr|F1M2L5|F1M2L5_RAT L-lactate dehydrogenase OS=Rattus norvegicus PE=3 SV=2	1	10	1	1	10	10	3	9	8	3	1	1	1	1	1	0	1	1	1	1	1	0	27.2	3.1	3.1	35.636	320	320	3	3	1	3	2		0	27.2	27.2	11.2	24.4	24.4	11.6	662170000
F1M5Z5	F1M5Z5	2	2	2		Ano6	>tr|F1M5Z5|F1M5Z5_RAT Anoctamin OS=Rattus norvegicus GN=Ano6 PE=3 SV=2	1	2	2	2	1	1	1	1	2	1	1	1	1	1	2	1	1	1	1	1	2	1	3.5	3.5	3.5	92.226	799	799	4	1	1	6	2	2	4.7963e-12	2.4	2.4	2.4	2.4	3.5	2.4	686900000
F1M654	F1M654	1	1	1		RGD1564257	>tr|F1M654|F1M654_RAT Protein Smim1 OS=Rattus norvegicus GN=Smim1 PE=4 SV=2	1	1	1	1	1	1	0	1	0	1	1	1	0	1	0	1	1	1	0	1	0	1	15.4	15.4	15.4	8.722	78	78	2	1		4		1	0.00055472	15.4	15.4	0	15.4	0	15.4	24424000
F1M6Q3	F1M6Q3	2	2	2		Col4a2	>tr|F1M6Q3|F1M6Q3_RAT Protein Col4a2 OS=Rattus norvegicus GN=Col4a2 PE=4 SV=2	1	2	2	2	1	0	0	1	1	0	1	0	0	1	1	0	1	0	0	1	1	0	1.4	1.4	1.4	166.25	1690	1690	2			4	1		8.293e-05	0.8	0	0	0.8	0.6	0	42858000
F1M6Y0	F1M6Y0	1	1	1		Pik3ca	>tr|F1M6Y0|F1M6Y0_RAT Protein LOC685590 OS=Rattus norvegicus GN=Pik3ca PE=2 SV=2	1	1	1	1	1	1	1	1	1	0	1	1	1	1	1	0	1	1	1	1	1	0	1.2	1.2	1.2	124.28	1067	1067	2	1	1	3	1		3.1693e-05	1.2	1.2	1.2	1.2	1.2	0	21734000
F1M789;M0R714	F1M789	30;4	3;1	3;1		Myh13	>tr|F1M789|F1M789_RAT Protein Myh13 OS=Rattus norvegicus GN=Myh13 PE=2 SV=2	2	30	3	3	16	18	15	28	21	15	1	1	1	2	1	2	1	1	1	2	1	2	11.3	2.1	2.1	222.66	1932	1932;156	3	1	3	5	2	3	3.6415e-226	6.2	7.6	6.1	10.9	8.4	6.2	704510000
F1M7Q7	F1M7Q7	2	2	2		Otud4	>tr|F1M7Q7|F1M7Q7_RAT Protein Otud4 OS=Rattus norvegicus GN=Otud4 PE=2 SV=2	1	2	2	2	0	0	0	1	1	1	0	0	0	1	1	1	0	0	0	1	1	1	2.2	2.2	2.2	122.72	1105	1105				2	1	1	1.135e-10	0	0	0	0.7	0.7	1.4	31217000
F1M820;F1M8Z8;F1M865;F1M840;F1M866	F1M820;F1M8Z8;F1M865;F1M840;F1M866	3;3;3;3;3	3;3;3;3;3	3;3;3;3;3		Sorbs1	>tr|F1M820|F1M820_RAT Sorbin and SH3 domain-containing protein 1 (Fragment) OS=Rattus norvegicus GN=Sorbs1 PE=2 SV=1;>tr|F1M8Z8|F1M8Z8_RAT Sorbin and SH3 domain-containing protein 1 (Fragment) OS=Rattus norvegicus GN=Sorbs1 PE=2 SV=1;>tr|F1M865|F1M865_RAT	5	3	3	3	0	1	1	3	1	1	0	1	1	3	1	1	0	1	1	3	1	1	3.5	3.5	3.5	143.37	1290	1290;938;740;724;714		1	1	5	1	2	9.4868e-66	0	1.2	1.2	3.5	1.2	1.2	138880000
F1M836;Q8VHF0	F1M836;Q8VHF0	1;1	1;1	1;1	MAP/microtubule affinity-regulating kinase 3	Mark3	>tr|F1M836|F1M836_RAT MAP/microtubule affinity-regulating kinase 3 OS=Rattus norvegicus GN=Mark3 PE=2 SV=1;>sp|Q8VHF0|MARK3_RAT MAP/microtubule affinity-regulating kinase 3 OS=Rattus norvegicus GN=Mark3 PE=2 SV=1	2	1	1	1	1	1	0	1	1	0	1	1	0	1	1	0	1	1	0	1	1	0	2.8	2.8	2.8	88.72	797	797;797	3	1		5	4		0.012305	2.8	2.8	0	2.8	2.8	0	10843000000
F1M8F6	F1M8F6	31	1	1		Myh8	>tr|F1M8F6|F1M8F6_RAT Myosin-8 (Fragment) OS=Rattus norvegicus GN=Myh8 PE=2 SV=2	1	31	1	1	18	20	16	30	27	21	1	0	1	1	1	1	1	0	1	1	1	1	11.1	0.8	0.8	223.69	1944	1944	3		1	3	2	2	0	7.6	8.5	7	11.1	9.8	8.6	138880000
F1M9N4	F1M9N4	1	1	1		Mbnl1	>tr|F1M9N4|F1M9N4_RAT Protein Mbnl1 OS=Rattus norvegicus GN=Mbnl1 PE=2 SV=2	1	1	1	1	1	1	1	1	1	0	1	1	1	1	1	0	1	1	1	1	1	0	2.8	2.8	2.8	41.746	387	387	1	1	1	3	2		0.00010826	2.8	2.8	2.8	2.8	2.8	0	238890000
Q63666-4;Q63666;Q63666-2;Q63666-3;F1M9V2	Q63666-4;Q63666;Q63666-2;Q63666-3;F1M9V2	4;4;4;4;4	1;1;1;1;1	1;1;1;1;1	Vesicle-associated membrane protein 1	Vamp1	>sp|Q63666-4|VAMP1_RAT Isoform 4 of Vesicle-associated membrane protein 1 OS=Rattus norvegicus GN=Vamp1;>sp|Q63666|VAMP1_RAT Vesicle-associated membrane protein 1 OS=Rattus norvegicus GN=Vamp1 PE=1 SV=2;>sp|Q63666-2|VAMP1_RAT Isoform 2 of Vesicle-associate	5	4	1	1	1	0	0	4	2	3	0	0	0	1	0	0	0	0	0	1	0	0	27.7	18.5	18.5	13.94	130	130;118;117;116;115				1			5.2218e-57	9.2	0	0	27.7	9.2	14.6	20523000
F1SW39;Q812D1	F1SW39;Q812D1	1;1	1;1	1;1	PC4 and SFRS1-interacting protein	SBP75;Psip1	>tr|F1SW39|F1SW39_RAT PC4 and SFRS1 interacting protein 1 OS=Rattus norvegicus GN=Psip1 PE=2 SV=1;>sp|Q812D1|PSIP1_RAT PC4 and SFRS1-interacting protein OS=Rattus norvegicus GN=Psip1 PE=2 SV=1	2	1	1	1	1	1	1	1	1	1	1	1	1	1	1	1	1	1	1	1	1	1	1.5	1.5	1.5	59.615	528	528;528	3	4	1	4	3	1	0.0006915	1.5	1.5	1.5	1.5	1.5	1.5	327550000
F7ELI0	F7ELI0	2	2	2			>tr|F7ELI0|F7ELI0_RAT Protein Drg1 OS=Rattus norvegicus GN=Drg1 PE=4 SV=1	1	2	2	2	1	1	0	2	0	1	1	1	0	2	0	1	1	1	0	2	0	1	7.1	7.1	7.1	40.526	367	367	4	2		5		2	1.0371e-05	4.1	4.1	0	7.1	0	4.1	237900000
F7F469	F7F469	1	1	1			>tr|F7F469|F7F469_RAT Protein Irgm2 OS=Rattus norvegicus GN=Igtp PE=4 SV=1	1	1	1	1	1	1	0	1	0	1	1	1	0	1	0	1	1	1	0	1	0	1	2.3	2.3	2.3	157.77	1397	1397	2	1		3		1	0.00018353	2.3	2.3	0	2.3	0	2.3	107830000
Q3MIB4;F7FF30	Q3MIB4;F7FF30	1;1	1;1	1;1	Lon protease homolog 2, peroxisomal	Lonp2	>sp|Q3MIB4|LONP2_RAT Lon protease homolog 2, peroxisomal OS=Rattus norvegicus GN=Lonp2 PE=1 SV=2;>tr|F7FF30|F7FF30_RAT Lon protease homolog OS=Rattus norvegicus GN=Lonp2 PE=3 SV=1	2	1	1	1	0	0	0	1	0	0	0	0	0	1	0	0	0	0	0	1	0	0	2.2	2.2	2.2	94.392	852	852;806				2			2.9237e-11	0	0	0	2.2	0	0	61113000
F7FKI5;Q06437	F7FKI5	44;2	1;0	0;0			>tr|F7FKI5|F7FKI5_RAT Pyruvate dehydrogenase E1 component subunit alpha, somatic form, mitochondrial OS=Rattus norvegicus GN=Pdha1 PE=4 SV=1	2	44	1	0	41	40	18	42	34	20	1	1	1	1	1	0	0	0	0	0	0	0	80.3	2.1	0	43.25	390	390;391	7	7	2	9	4		0	80.3	71.8	31.8	71.8	57.4	43.6	8569300000
G3V632;P50279;P50279-2;P50279-3;P61265	G3V632;P50279;P50279-2;P50279-3	3;3;3;3;1	3;3;3;3;1	2;2;2;2;0	Syntaxin-2	Stx2	>tr|G3V632|G3V632_RAT Epimorphin, isoform CRA_a OS=Rattus norvegicus GN=Stx2 PE=3 SV=1;>sp|P50279|STX2_RAT Syntaxin-2 OS=Rattus norvegicus GN=Stx2 PE=2 SV=2;>sp|P50279-2|STX2_RAT Isoform 2B of Syntaxin-2 OS=Rattus norvegicus GN=Stx2;>sp|P50279-3|STX2_RAT I	5	3	3	2	1	1	0	3	1	0	1	1	0	3	1	0	1	0	0	2	0	0	21.7	21.7	19.3	33.345	290	290;290;289;274;288	1	2		4	2		6.8977e-16	8.6	2.4	0	21.7	2.4	0	68749000
G3V670	G3V670	1	1	1	Methionine aminopeptidase	Metap1d	>tr|G3V670|G3V670_RAT Methionine aminopeptidase OS=Rattus norvegicus GN=Metap1d PE=3 SV=1	1	1	1	1	1	1	1	1	1	0	1	1	1	1	1	0	1	1	1	1	1	0	4.5	4.5	4.5	37.085	334	334	1	1	1	2	1		0.0002134	4.5	4.5	4.5	4.5	4.5	0	85368000
G3V6D8;P12847	G3V6D8;P12847	43;43	2;2	2;2	Myosin-3	Myh4;Myh3	>tr|G3V6D8|G3V6D8_RAT Myosin-3 OS=Rattus norvegicus GN=Myh3 PE=4 SV=1;>sp|P12847|MYH3_RAT Myosin-3 OS=Rattus norvegicus GN=Myh3 PE=2 SV=1	2	43	2	2	25	28	18	42	37	25	1	1	0	2	1	0	1	1	0	2	1	0	13.8	1.9	1.9	223.78	1940	1940;1940	2	2		7	2		0	8.6	10.9	6.6	13.8	11.4	9.5	1280400000
G3V6D9;Q920G2	G3V6D9;Q920G2	2;2	2;2	2;2	Na(+)/H(+) exchange regulatory cofactor NHE-RF2	Slc9a3r2	>tr|G3V6D9|G3V6D9_RAT Na(+)/H(+) exchange regulatory cofactor NHE-RF2 OS=Rattus norvegicus GN=Slc9a3r2 PE=4 SV=1;>sp|Q920G2|NHRF2_RAT Na(+)/H(+) exchange regulatory cofactor NHE-RF2 OS=Rattus norvegicus GN=Slc9a3r2 PE=1 SV=1	2	2	2	2	0	0	0	2	0	0	0	0	0	2	0	0	0	0	0	2	0	0	8.3	8.3	8.3	37.35	337	337;337				2			0.00014584	0	0	0	8.3	0	0	24665000
G3V6E4;Q7TNY6	G3V6E4;Q7TNY6	2;1	2;1	2;1	Golgi resident protein GCP60	Acbd3	>tr|G3V6E4|G3V6E4_RAT Acyl-Coenzyme A binding domain containing 3 OS=Rattus norvegicus GN=Acbd3 PE=4 SV=1;>sp|Q7TNY6|GCP60_RAT Golgi resident protein GCP60 OS=Rattus norvegicus GN=Acbd3 PE=2 SV=3	2	2	2	2	0	0	1	2	1	0	0	0	1	2	1	0	0	0	1	2	1	0	4.8	4.8	4.8	60.319	526	526;526			1	3	1		4.6056e-24	0	0	3	4.8	3	0	63850000
G3V6F5;Q8CGS5	G3V6F5;Q8CGS5	4;4	4;4	4;4	Zinc phosphodiesterase ELAC protein 2	Elac2	>tr|G3V6F5|G3V6F5_RAT ElaC homolog 2 (E. coli) OS=Rattus norvegicus GN=Elac2 PE=4 SV=1;>sp|Q8CGS5|RNZ2_RAT Zinc phosphodiesterase ELAC protein 2 OS=Rattus norvegicus GN=Elac2 PE=2 SV=1	2	4	4	4	1	4	1	1	1	1	1	4	1	1	1	1	1	4	1	1	1	1	5.1	5.1	5.1	92.33	827	827;827	1	6	1	3	2	2	1.1172e-13	1.3	5.1	1	1.3	1.3	1.3	277330000
G3V6G1	G3V6G1	1	1	1		Igj	>tr|G3V6G1|G3V6G1_RAT Immunoglobulin joining chain OS=Rattus norvegicus GN=Igj PE=4 SV=1	1	1	1	1	1	1	1	1	1	1	1	1	1	1	1	1	1	1	1	1	1	1	9.4	9.4	9.4	17.784	159	159	1	2	2	2	1	1	1.081e-10	9.4	9.4	9.4	9.4	9.4	9.4	189030000
G3V6J4	G3V6J4	1	1	1		Nts	>tr|G3V6J4|G3V6J4_RAT Neurotensin (Predicted) OS=Rattus norvegicus GN=Nts PE=4 SV=1	1	1	1	1	1	1	0	1	1	1	1	1	0	1	1	1	1	1	0	1	1	1	8.3	8.3	8.3	19.591	169	169	1	1		5	2	1	0.0084105	8.3	8.3	0	8.3	8.3	8.3	269560000
G3V6W2;Q9WTV0	G3V6W2;Q9WTV0	1;1	1;1	1;1	Prolactin regulatory element-binding protein	Preb	>tr|G3V6W2|G3V6W2_RAT Prolactin regulatory element-binding protein OS=Rattus norvegicus GN=Preb PE=4 SV=1;>sp|Q9WTV0|PREB_RAT Prolactin regulatory element-binding protein OS=Rattus norvegicus GN=Preb PE=2 SV=2	2	1	1	1	0	0	0	1	0	0	0	0	0	1	0	0	0	0	0	1	0	0	5.8	5.8	5.8	45.371	417	417;417				1			5.9724e-14	0	0	0	5.8	0	0	31403000
G3V7L0;P24483	G3V7L0;P24483	1;1	1;1	1;1	Adrenodoxin, mitochondrial	Fdx1	>tr|G3V7L0|G3V7L0_RAT Adrenodoxin, mitochondrial OS=Rattus norvegicus GN=Fdx1 PE=4 SV=1;>sp|P24483|ADX_RAT Adrenodoxin, mitochondrial OS=Rattus norvegicus GN=Fdx1 PE=2 SV=1	2	1	1	1	1	1	0	1	1	0	1	1	0	1	1	0	1	1	0	1	1	0	4.8	4.8	4.8	20.149	188	188;188	1	3		3	2		0.0010098	4.8	4.8	0	4.8	4.8	0	49245000
G3V7N2	G3V7N2	5	1	1		Lgals5	>tr|G3V7N2|G3V7N2_RAT Galectin-5 OS=Rattus norvegicus GN=Lgals5 PE=4 SV=1	1	5	1	1	2	5	2	5	4	5	0	1	0	1	1	1	0	1	0	1	1	1	42.1	8.3	8.3	16.373	145	145		3		6	4	3	1.0076e-133	16.6	42.1	17.2	42.1	32.4	42.1	161620000
G3V7N8;P97840;P97840-2;Q6P7Q6	G3V7N8;P97840;P97840-2;Q6P7Q6	3;3;3;3	1;1;1;1	1;1;1;1	Galectin-9	Lgals9	>tr|G3V7N8|G3V7N8_RAT Galectin-9 OS=Rattus norvegicus GN=Lgals9 PE=4 SV=1;>sp|P97840|LEG9_RAT Galectin-9 OS=Rattus norvegicus GN=Lgals9 PE=2 SV=2;>sp|P97840-2|LEG9_RAT Isoform Short of Galectin-9 OS=Rattus norvegicus GN=Lgals9;>tr|Q6P7Q6|Q6P7Q6_RAT Galecti	4	3	1	1	0	3	2	3	2	2	0	1	0	1	0	0	0	1	0	1	0	0	11.6	4.5	4.5	39.969	354	354;354;322;322		1		1			1.0289e-111	0	11.6	7.1	11.6	7.1	7.1	59924000
G3V8G0;P55018	G3V8G0;P55018	1;1	1;1	1;1	Solute carrier family 12 member 3	Slc12a3	>tr|G3V8G0|G3V8G0_RAT Solute carrier family 12 member 3 OS=Rattus norvegicus GN=Slc12a3 PE=4 SV=1;>sp|P55018|S12A3_RAT Solute carrier family 12 member 3 OS=Rattus norvegicus GN=Slc12a3 PE=2 SV=2	2	1	1	1	1	1	0	1	1	0	1	1	0	1	1	0	1	1	0	1	1	0	1.3	1.3	1.3	110.54	1002	1002;1002	2	2		6	3		0.00073818	1.3	1.3	0	1.3	1.3	0	1777800000
G3V8R1;Q9JI85	G3V8R1;Q9JI85	1;1	1;1	1;1	Nucleobindin-2	Nucb2	>tr|G3V8R1|G3V8R1_RAT Nucleobindin 2, isoform CRA_b OS=Rattus norvegicus GN=Nucb2 PE=4 SV=1;>sp|Q9JI85|NUCB2_RAT Nucleobindin-2 OS=Rattus norvegicus GN=Nucb2 PE=2 SV=1	2	1	1	1	0	0	1	1	1	0	0	0	1	1	1	0	0	0	1	1	1	0	2.6	2.6	2.6	50.117	420	420;420			2	2	1		0.00044018	0	0	2.6	2.6	2.6	0	21692000
G3V8R9;Q6PEC3	G3V8R9;Q6PEC3	1;1	1;1	1;1	Protein YIF1B	Yif1b	>tr|G3V8R9|G3V8R9_RAT Protein YIF1B OS=Rattus norvegicus GN=Yif1b PE=4 SV=1;>sp|Q6PEC3|YIF1B_RAT Protein YIF1B OS=Rattus norvegicus GN=Yif1b PE=2 SV=2	2	1	1	1	1	1	1	1	1	1	1	1	1	1	1	1	1	1	1	1	1	1	4.5	4.5	4.5	34.002	311	311;259	1	1	1	7	4	1	1.2689e-07	4.5	4.5	4.5	4.5	4.5	4.5	168150000
G3V912	G3V912	2	2	2		Tmx4	>tr|G3V912|G3V912_RAT Protein Tmx4 OS=Rattus norvegicus GN=Tmx4 PE=4 SV=1	1	2	2	2	0	0	0	1	1	0	0	0	0	1	1	0	0	0	0	1	1	0	7.4	7.4	7.4	37.54	336	336				2	1		0.00013971	0	0	0	3.9	3.6	0	36398000
G3V9S4;M0R7P2	G3V9S4;M0R7P2	1;1	1;1	1;1		Dbh	>tr|G3V9S4|G3V9S4_RAT Dopamine beta hydroxylase OS=Rattus norvegicus GN=Dbh PE=4 SV=1;>tr|M0R7P2|M0R7P2_RAT Dopamine beta-hydroxylase OS=Rattus norvegicus GN=Dbh PE=4 SV=1	2	1	1	1	1	0	0	1	1	1	1	0	0	1	1	1	1	0	0	1	1	1	1.8	1.8	1.8	69.995	621	621;619	1			2	1	1	0.00073708	1.8	0	0	1.8	1.8	1.8	38331000
G3V9T2	G3V9T2	2	2	2		Tmf1	>tr|G3V9T2|G3V9T2_RAT Protein Tmf1 OS=Rattus norvegicus GN=Tmf1 PE=4 SV=2	1	2	2	2	1	0	1	2	1	1	1	0	1	2	1	1	1	0	1	2	1	1	2.7	2.7	2.7	121.64	1091	1091	1		1	4	3	2	3.3733e-07	1.5	0	1.5	2.7	1.5	1.5	147750000
M0RAS6;J7PDL5;Q5FVQ6;Q4V797	M0RAS6;J7PDL5;Q5FVQ6;Q4V797	2;2;2;1	2;2;2;1	2;2;2;1		MGC108823;RGD1309362	>tr|M0RAS6|M0RAS6_RAT Uncharacterized protein OS=Rattus norvegicus PE=4 SV=1;>tr|J7PDL5|J7PDL5_RAT Interferon-gamma-inducible GTPase Ifgga2 protein OS=Rattus norvegicus GN=LOC100910979 PE=4 SV=1;>tr|Q5FVQ6|Q5FVQ6_RAT Interferon-gamma-inducible GTPase Ifgga	4	2	2	2	1	0	0	1	0	0	1	0	0	1	0	0	1	0	0	1	0	0	5.7	5.7	5.7	93.889	810	810;418;417;417	1			1			4.1803e-12	2	0	0	3.7	0	0	132920000
M0R4D7	M0R4D7	49	1	1			>tr|M0R4D7|M0R4D7_RAT Uncharacterized protein OS=Rattus norvegicus PE=3 SV=1	1	49	1	1	42	30	31	49	37	30	1	0	1	1	1	0	1	0	1	1	1	0	65.6	3.3	3.3	51.696	483	483	2		3	5	3		0	64.4	53	48.9	65.6	57.8	50.3	432130000
M0RBM9;M0RAV6;M0R7W2;M0R554	M0RBM9;M0RAV6;M0R7W2;M0R554	4;4;4;4	4;4;4;4	4;4;4;4			>tr|M0RBM9|M0RBM9_RAT Protein Arhgef10l OS=Rattus norvegicus GN=Arhgef10l PE=4 SV=1;>tr|M0RAV6|M0RAV6_RAT Protein Arhgef10l OS=Rattus norvegicus GN=Arhgef10l PE=4 SV=1;>tr|M0R7W2|M0R7W2_RAT Protein Arhgef10l OS=Rattus norvegicus GN=Arhgef10l PE=4 SV=1;>tr|	4	4	4	4	0	3	1	2	2	2	0	3	1	2	2	2	0	3	1	2	2	2	5.9	5.9	5.9	131.39	1207	1207;1206;1202;930		3	1	3	2	2	4.0276e-19	0	4.7	2.7	3.8	2.2	3.9	717020000
M0RBD5;M0R560	M0RBD5;M0R560	1;1	1;1	1;1			>tr|M0RBD5|M0RBD5_RAT Uncharacterized protein (Fragment) OS=Rattus norvegicus PE=4 SV=1;>tr|M0R560|M0R560_RAT Uncharacterized protein (Fragment) OS=Rattus norvegicus PE=4 SV=1	2	1	1	1	1	1	0	1	1	0	1	1	0	1	1	0	1	1	0	1	1	0	16	16	16	11.023	100	100;99	2	1		3	1		6.3914e-05	16	16	0	16	16	0	117650000
M0R6I3	M0R6I3	7	2	1			>tr|M0R6I3|M0R6I3_RAT Uncharacterized protein (Fragment) OS=Rattus norvegicus PE=3 SV=1	1	7	2	1	5	6	4	4	4	2	2	2	0	1	0	0	1	1	0	0	0	0	25.2	13.7	6.4	35.535	329	329	11	3		6			1.0697e-193	20.7	23.4	9.7	13.7	9.7	7	7659300000
M0R6T1	M0R6T1	1	1	1			>tr|M0R6T1|M0R6T1_RAT Protein Tatdn1 (Fragment) OS=Rattus norvegicus GN=Tatdn1 PE=4 SV=1	1	1	1	1	0	1	1	1	1	0	0	1	1	1	1	0	0	1	1	1	1	0	6.4	6.4	6.4	33.503	295	295		2	1	2	1		0.000524	0	6.4	6.4	6.4	6.4	0	34625000
M0R7I3	M0R7I3	2	2	2			>tr|M0R7I3|M0R7I3_RAT Protein Larp4 (Fragment) OS=Rattus norvegicus GN=Larp4 PE=4 SV=1	1	2	2	2	1	1	1	1	1	2	1	1	1	1	1	2	1	1	1	1	1	2	4.4	4.4	4.4	80.455	720	720	1	2	1	2	1	2	4.6183e-10	3.1	3.1	3.1	3.1	3.1	4.4	170700000
M0R7Z9	M0R7Z9	1	1	1			>tr|M0R7Z9|M0R7Z9_RAT Protein Plin5 OS=Rattus norvegicus GN=Plin5 PE=4 SV=1	1	1	1	1	0	0	0	1	1	0	0	0	0	1	1	0	0	0	0	1	1	0	2.9	2.9	2.9	51.804	475	475				3	1		4.0073e-11	0	0	0	2.9	2.9	0	34570000
M0R9L3	M0R9L3	1	1	1			>tr|M0R9L3|M0R9L3_RAT Protein Snx9 (Fragment) OS=Rattus norvegicus GN=Snx9 PE=4 SV=1	1	1	1	1	1	0	0	1	0	0	1	0	0	1	0	0	1	0	0	1	0	0	2	2	2	66.44	596	596	1			2			3.068e-07	2	0	0	2	0	0	12466000
M0RB00	M0RB00	41	1	0			>tr|M0RB00|M0RB00_RAT Uncharacterized protein OS=Rattus norvegicus GN=C4a PE=4 SV=1	1	41	1	0	36	37	25	26	28	10	1	1	1	1	0	0	0	0	0	0	0	0	27.1	0.6	0	192.08	1740	1740	1	1	1	1			0	24	24.3	15.2	16.6	20.6	7	26296000
M0RCA3	M0RCA3	1	1	1			>tr|M0RCA3|M0RCA3_RAT Protein LOC684755 OS=Rattus norvegicus GN=LOC684755 PE=4 SV=1	1	1	1	1	0	0	0	1	0	0	0	0	0	1	0	0	0	0	0	1	0	0	5.8	5.8	5.8	34.253	310	310				1			0.00054668	0	0	0	5.8	0	0	3196400
M0RDA4	M0RDA4	1	1	1			>tr|M0RDA4|M0RDA4_RAT Protein Ephb4 OS=Rattus norvegicus GN=Ephb4 PE=4 SV=1	1	1	1	1	1	0	0	1	1	1	1	0	0	1	1	1	1	0	0	1	1	1	1	1	1	109.61	996	996	1			2	1	1	0.00033877	1	0	0	1	1	1	50591000
O35303-2	O35303-2	45	1	1			>sp|O35303-2|DNM1L_RAT Isoform 2 of Dynamin-1-like protein OS=Rattus norvegicus GN=Dnm1l	1	45	1	1	43	36	28	34	37	13	1	1	0	1	1	1	1	1	0	1	1	1	60.5	2.1	2.1	79.95	716	716	1	1		3	2	1	0	57.8	46.4	35.5	46.8	53.6	19.3	118610000
O35353;D4A752	O35353;D4A752	8;7	3;3	3;3	Guanine nucleotide-binding protein subunit beta-4	Gnb4	>sp|O35353|GBB4_RAT Guanine nucleotide-binding protein subunit beta-4 OS=Rattus norvegicus GN=Gnb4 PE=2 SV=4;>tr|D4A752|D4A752_RAT Guanine nucleotide-binding protein subunit beta-4 OS=Rattus norvegicus GN=Gnb4 PE=4 SV=2	2	8	3	3	4	2	2	7	5	3	1	0	0	3	1	1	1	0	0	3	1	1	31.2	19.1	19.1	37.363	340	340;337	2			7	5	2	1.5673e-169	12.9	6.8	6.8	28.2	17.4	9.1	659940000
O88763	O88763	2	2	2	Phosphatidylinositol 3-kinase catalytic subunit type 3	Pik3c3	>sp|O88763|PK3C3_RAT Phosphatidylinositol 3-kinase catalytic subunit type 3 OS=Rattus norvegicus GN=Pik3c3 PE=2 SV=1	1	2	2	2	1	0	0	2	1	0	1	0	0	2	1	0	1	0	0	2	1	0	2.9	2.9	2.9	101.53	887	887	1			3	1		2.1594e-06	1.7	0	0	2.9	1.2	0	15286000
P02600;P02600-2	P02600;P02600-2	3;3	1;1	1;1	Myosin light chain 1/3, skeletal muscle isoform	Myl1	>sp|P02600|MYL1_RAT Myosin light chain 1/3, skeletal muscle isoform OS=Rattus norvegicus GN=Myl1 PE=1 SV=2;>sp|P02600-2|MYL1_RAT Isoform MLC3 of Myosin light chain 1/3, skeletal muscle isoform OS=Rattus norvegicus GN=Myl1	2	3	1	1	2	2	1	2	2	2	1	0	1	1	0	0	1	0	1	1	0	0	14.3	5.8	5.8	20.679	189	189;150	1		1	1			3.4026e-35	14.3	8.5	5.8	14.3	8.5	8.5	10374000
P04638	P04638	2	2	2	Apolipoprotein A-II	Apoa2	>sp|P04638|APOA2_RAT Apolipoprotein A-II OS=Rattus norvegicus GN=Apoa2 PE=2 SV=1	1	2	2	2	1	1	0	2	1	1	1	1	0	2	1	1	1	1	0	2	1	1	19.6	19.6	19.6	11.439	102	102	1	2		4	2	2	1.7693e-06	10.8	10.8	0	19.6	10.8	10.8	66434000
P06759	P06759	1	1	1	Apolipoprotein C-III	Apoc3	>sp|P06759|APOC3_RAT Apolipoprotein C-III OS=Rattus norvegicus GN=Apoc3 PE=2 SV=2	1	1	1	1	0	0	0	1	0	0	0	0	0	1	0	0	0	0	0	1	0	0	23.8	23.8	23.8	11.117	101	101				1			4.9022e-22	0	0	0	23.8	0	0	35898000
P07896	P07896	2	2	2	Peroxisomal bifunctional enzyme;Enoyl-CoA hydratase/3,2-trans-enoyl-CoA isomerase;3-hydroxyacyl-CoA dehydrogenase	Ehhadh	>sp|P07896|ECHP_RAT Peroxisomal bifunctional enzyme OS=Rattus norvegicus GN=Ehhadh PE=1 SV=2	1	2	2	2	1	1	0	2	1	1	1	1	0	2	1	1	1	1	0	2	1	1	4	4	4	78.657	722	722	1	1		4	1	1	4.1261e-06	1.2	1.2	0	4	2.8	2.8	76008000
P14841	P14841	2	2	2	Cystatin-C	Cst3	>sp|P14841|CYTC_RAT Cystatin-C OS=Rattus norvegicus GN=Cst3 PE=1 SV=2	1	2	2	2	1	2	1	1	0	1	1	2	1	1	0	1	1	2	1	1	0	1	20	20	20	15.437	140	140	2	3	1	4		3	5.6188e-21	12.1	20	12.1	12.1	0	12.1	249070000
P19944	P19944	2	2	2	60S acidic ribosomal protein P1	Rplp1	>sp|P19944|RLA1_RAT 60S acidic ribosomal protein P1 OS=Rattus norvegicus GN=Rplp1 PE=3 SV=1	1	2	2	2	1	1	0	2	1	1	1	1	0	2	1	1	1	1	0	2	1	1	51.8	51.8	51.8	11.498	114	114	1	1		7	2	2	3.3568e-46	14	14	0	51.8	14	14	1042900000
P41350-2	P41350-2	5	1	1			>sp|P41350-2|CAV1_RAT Isoform Beta of Caveolin-1 OS=Rattus norvegicus GN=Cav1	1	5	1	1	3	4	3	4	4	5	1	1	1	1	1	1	1	1	1	1	1	1	43.5	10.2	10.2	17.104	147	147	4	4	2	5	2	3	6.1724e-60	31.3	36.7	22.4	36.7	36.7	43.5	372950000
P43278	P43278	1	1	1	Histone H1.0	H1f0	>sp|P43278|H10_RAT Histone H1.0 OS=Rattus norvegicus GN=H1f0 PE=2 SV=2	1	1	1	1	0	0	0	1	0	0	0	0	0	1	0	0	0	0	0	1	0	0	5.7	5.7	5.7	20.885	194	194				1			6.5391e-05	0	0	0	5.7	0	0	5943500
P45479	P45479	2	2	2	Palmitoyl-protein thioesterase 1	Ppt1	>sp|P45479|PPT1_RAT Palmitoyl-protein thioesterase 1 OS=Rattus norvegicus GN=Ppt1 PE=1 SV=1	1	2	2	2	1	1	0	2	2	0	1	1	0	2	2	0	1	1	0	2	2	0	10.8	10.8	10.8	34.455	306	306	2	1		3	2		1.1098e-10	4.9	5.9	0	10.8	10.8	0	273930000
P56932;F1LT56	P56932;F1LT56	6;3	2;1	2;1	Serine/threonine-protein phosphatase 2A 55 kDa regulatory subunit B delta isoform	Ppp2r2d	>sp|P56932|2ABD_RAT Serine/threonine-protein phosphatase 2A 55 kDa regulatory subunit B delta isoform OS=Rattus norvegicus GN=Ppp2r2d PE=2 SV=1;>tr|F1LT56|F1LT56_RAT Serine/threonine-protein phosphatase 2A 55 kDa regulatory subunit B delta isoform (Fragmen	2	6	2	2	5	2	3	3	3	1	2	1	1	1	1	1	2	1	1	1	1	1	17.7	6.2	6.2	51.982	453	453;335	3	1	1	3	1	1	8.3363e-60	16.1	6.8	6.4	9.3	10.6	3.8	177660000
P59215	P59215	5	3	1	Guanine nucleotide-binding protein G(o) subunit alpha	Gnao1	>sp|P59215|GNAO_RAT Guanine nucleotide-binding protein G(o) subunit alpha OS=Rattus norvegicus GN=Gnao1 PE=1 SV=2	1	5	3	1	3	3	2	5	3	2	1	1	0	3	1	1	0	0	0	1	0	0	22.3	15.8	8.5	40.068	354	354	1	2		4	3	2	3.2168e-54	10.7	10.7	6.5	22.3	10.7	6.2	4052900000
P60825	P60825	2	2	2	Cold-inducible RNA-binding protein	Cirbp	>sp|P60825|CIRBP_RAT Cold-inducible RNA-binding protein OS=Rattus norvegicus GN=Cirbp PE=2 SV=1	1	2	2	2	1	1	0	2	0	1	1	1	0	2	0	1	1	1	0	2	0	1	18.6	18.6	18.6	18.607	172	172	2	3		4		1	1.1376e-09	8.1	8.1	0	18.6	0	8.1	77963000
P62329	P62329	1	1	1	Thymosin beta-4;Hematopoietic system regulatory peptide	Tmsb4x	>sp|P62329|TYB4_RAT Thymosin beta-4 OS=Rattus norvegicus GN=Tmsb4x PE=1 SV=2	1	1	1	1	1	1	0	1	1	0	1	1	0	1	1	0	1	1	0	1	1	0	31.8	31.8	31.8	5.0526	44	44	1	1		2	1		4.4387e-11	31.8	31.8	0	31.8	31.8	0	82931000
P62521	P62521	1	1	1	Coiled-coil domain-containing protein 8	Ccdc8	>sp|P62521|CCDC8_RAT Coiled-coil domain-containing protein 8 OS=Rattus norvegicus GN=Ccdc8 PE=2 SV=1	1	1	1	1	1	1	0	1	1	1	1	1	0	1	1	1	1	1	0	1	1	1	2.5	2.5	2.5	69.588	643	643	1	1		4	1	2	3.0419e-05	2.5	2.5	0	2.5	2.5	2.5	110460000
Q5BJN7;P62864	Q5BJN7;P62864	2;2	2;2	2;2	40S ribosomal protein S30	Fau	>tr|Q5BJN7|Q5BJN7_RAT 40S ribosomal protein S30 OS=Rattus norvegicus GN=Fau PE=2 SV=1;>sp|P62864|RS30_RAT 40S ribosomal protein S30 OS=Rattus norvegicus GN=Fau PE=1 SV=1	2	2	2	2	1	1	0	2	0	1	1	1	0	2	0	1	1	1	0	2	0	1	8.3	8.3	8.3	14.372	133	133;59	2	1		4		1	1.5254e-16	8.3	8.3	0	8.3	0	8.3	153620000
P62893	P62893	1	1	1	60S ribosomal protein L39	Rpl39	>sp|P62893|RL39_RAT 60S ribosomal protein L39 OS=Rattus norvegicus GN=Rpl39 PE=1 SV=2	1	1	1	1	0	1	1	1	1	1	0	1	1	1	1	1	0	1	1	1	1	1	19.6	19.6	19.6	6.4066	51	51		1	1	4	1	3	0.00018754	0	19.6	19.6	19.6	19.6	19.6	317000000
P63086;P27704;G3V9J9;F1LN41;F8WFV7;Q63454	P63086	7;1;1;1;1;1	3;0;0;0;0;0	3;0;0;0;0;0	Mitogen-activated protein kinase 1	Mapk1	>sp|P63086|MK01_RAT Mitogen-activated protein kinase 1 OS=Rattus norvegicus GN=Mapk1 PE=1 SV=3	6	7	3	3	6	5	3	5	3	3	2	3	1	2	1	1	2	3	1	2	1	1	19	8.1	8.1	41.275	358	358;720;583;477;331;274	4	5	1	9	1	1	1.3636e-23	16.8	12.8	7.5	12.3	7	7	204780000
P63088-2;P63088	P63088-2;P63088	8;8	2;2	2;2	Serine/threonine-protein phosphatase PP1-gamma catalytic subunit	Ppp1cc	>sp|P63088-2|PP1G_RAT Isoform Gamma-2 of Serine/threonine-protein phosphatase PP1-gamma catalytic subunit OS=Rattus norvegicus GN=Ppp1cc;>sp|P63088|PP1G_RAT Serine/threonine-protein phosphatase PP1-gamma catalytic subunit OS=Rattus norvegicus GN=Ppp1cc PE=	2	8	2	2	6	7	2	7	5	2	2	2	1	1	1	0	2	2	1	1	1	0	28.8	7.1	7.1	38.504	337	337;323	2	3	1	2	1		2.7292e-115	20.8	23.4	6.2	24.6	13.4	5.9	209850000
P86182	P86182	3	3	3	Coiled-coil domain-containing protein 22	Ccdc22	>sp|P86182|CCD22_RAT Coiled-coil domain-containing protein 22 OS=Rattus norvegicus GN=Ccdc22 PE=1 SV=2	1	3	3	3	2	1	0	2	1	0	2	1	0	2	1	0	2	1	0	2	1	0	6.4	6.4	6.4	70.854	627	627	3	1		3	3		1.0294e-55	4.3	2.2	0	4.3	2.2	0	183080000
Q498U6	Q498U6	3	3	3		Dffa	>tr|Q498U6|Q498U6_RAT DNAation factor, alpha subunit OS=Rattus norvegicus GN=Dffa PE=2 SV=1	1	3	3	3	3	1	0	2	0	1	3	1	0	2	0	1	3	1	0	2	0	1	15.8	15.8	15.8	28.759	265	265	5	2		8		1	4.1247e-21	15.8	3.4	0	10.6	0	7.2	337920000
Q4FZS9	Q4FZS9	1	1	1		Polr3d	>tr|Q4FZS9|Q4FZS9_RAT Polymerase (RNA) III (DNA directed) polypeptide D OS=Rattus norvegicus GN=Polr3d PE=2 SV=1	1	1	1	1	0	0	0	1	0	0	0	0	0	1	0	0	0	0	0	1	0	0	1.8	1.8	1.8	44.37	398	398				1			1.6264e-28	0	0	0	1.8	0	0	89841000
Q4FZT2	Q4FZT2	2	2	2	Protein phosphatase methylesterase 1	Ppme1	>sp|Q4FZT2|PPME1_RAT Protein phosphatase methylesterase 1 OS=Rattus norvegicus GN=Ppme1 PE=1 SV=2	1	2	2	2	1	0	0	1	1	0	1	0	0	1	1	0	1	0	0	1	1	0	5.4	5.4	5.4	42.316	386	386	1			1	1		1.1982e-06	3.1	0	0	3.1	2.3	0	116690000
Q4KLG6	Q4KLG6	2	2	2		Taz	>tr|Q4KLG6|Q4KLG6_RAT Protein Taz OS=Rattus norvegicus GN=Taz PE=2 SV=1	1	2	2	2	0	1	0	2	1	0	0	1	0	2	1	0	0	1	0	2	1	0	11.1	11.1	11.1	30.359	262	262		1		4	1		3.4226e-15	0	4.6	0	11.1	4.6	0	166500000
Q4KLK8	Q4KLK8	1	1	1	PX domain-containing protein 1	Pxdc1	>sp|Q4KLK8|PXDC1_RAT PX domain-containing protein 1 OS=Rattus norvegicus GN=Pxdc1 PE=2 SV=1	1	1	1	1	0	0	0	1	0	0	0	0	0	1	0	0	0	0	0	1	0	0	10.8	10.8	10.8	26.359	231	231				1			0.0071989	0	0	0	10.8	0	0	301020000
Q4QQV6	Q4QQV6	1	1	1		Lsp1	>tr|Q4QQV6|Q4QQV6_RAT Lymphocyte specific 1, isoform CRA_a OS=Rattus norvegicus GN=Lsp1 PE=2 SV=1	1	1	1	1	1	1	1	1	1	0	1	1	1	1	1	0	1	1	1	1	1	0	3.9	3.9	3.9	36.559	331	331	2	1	1	3	2		1.5418e-13	3.9	3.9	3.9	3.9	3.9	0	76048000
Q4V7A0	Q4V7A0	4	4	4	WD repeat-containing protein 61	Wdr61	>sp|Q4V7A0|WDR61_RAT WD repeat-containing protein 61 OS=Rattus norvegicus GN=Wdr61 PE=1 SV=1	1	4	4	4	1	1	1	4	1	0	1	1	1	4	1	0	1	1	1	4	1	0	24.3	24.3	24.3	33.746	305	305	1	2	1	5	3		4.6132e-60	2.3	5.6	6.9	24.3	2.3	0	125240000
Q4V8B7	Q4V8B7	8	8	8	Inactive hydroxysteroid dehydrogenase-like protein 1	Hsdl1	>sp|Q4V8B7|HSDL1_RAT Inactive hydroxysteroid dehydrogenase-like protein 1 OS=Rattus norvegicus GN=Hsdl1 PE=2 SV=1	1	8	8	8	1	0	0	8	1	0	1	0	0	8	1	0	1	0	0	8	1	0	29.4	29.4	29.4	36.907	330	330	1			11	1		6.069e-111	4.5	0	0	29.4	4.5	0	290370000
Q52KJ9	Q52KJ9	1	1	1		Tmx1	>tr|Q52KJ9|Q52KJ9_RAT Protein Tmx1 OS=Rattus norvegicus GN=Tmx1 PE=2 SV=1	1	1	1	1	1	1	1	1	1	1	1	1	1	1	1	1	1	1	1	1	1	1	4.3	4.3	4.3	31.434	278	278	1	2	1	3	1	1	1.0347e-13	4.3	4.3	4.3	4.3	4.3	4.3	858280000
Q5M884	Q5M884	4	1	1		Eci3	>tr|Q5M884|Q5M884_RAT Protein Eci3 OS=Rattus norvegicus GN=Eci3 PE=2 SV=1	1	4	1	1	4	3	1	4	2	1	1	0	0	1	0	0	1	0	0	1	0	0	16.2	5	5	33.686	303	303	2			4			1.4602e-186	16.2	11.2	3	16.2	3.3	3	144280000
Q5PQL2	Q5PQL2	1	1	1	Cell differentiation protein RCD1 homolog	Rqcd1	>sp|Q5PQL2|RCD1_RAT Cell differentiation protein RCD1 homolog OS=Rattus norvegicus GN=Rqcd1 PE=1 SV=1	1	1	1	1	1	0	1	1	1	0	1	0	1	1	1	0	1	0	1	1	1	0	3.7	3.7	3.7	33.601	299	299	3		1	3	1		0.0020468	3.7	0	3.7	3.7	3.7	0	125460000
Q5PQN9	Q5PQN9	2	2	2	39S ribosomal protein L38, mitochondrial	Mrpl38	>sp|Q5PQN9|RM38_RAT 39S ribosomal protein L38, mitochondrial OS=Rattus norvegicus GN=Mrpl38 PE=2 SV=2	1	2	2	2	1	1	0	2	1	1	1	1	0	2	1	1	1	1	0	2	1	1	10.3	10.3	10.3	44.837	380	380	1	1		2	2	1	2.6704e-29	4.5	4.5	0	10.3	4.5	4.5	296990000
Q5U1X1	Q5U1X1	1	1	1	Oligoribonuclease, mitochondrial	Rexo2	>sp|Q5U1X1|ORN_RAT Oligoribonuclease, mitochondrial OS=Rattus norvegicus GN=Rexo2 PE=2 SV=1	1	1	1	1	0	1	0	1	0	0	0	1	0	1	0	0	0	1	0	1	0	0	6.8	6.8	6.8	26.751	237	237		1		1			2.954e-07	0	6.8	0	6.8	0	0	22134000
Q5U2Q8	Q5U2Q8	2	2	2		Asph	>tr|Q5U2Q8|Q5U2Q8_RAT Asph protein OS=Rattus norvegicus GN=Asph PE=2 SV=1	1	2	2	2	0	0	0	1	1	2	0	0	0	1	1	2	0	0	0	1	1	2	14	14	14	22.634	207	207				4	3	2	1.801e-18	0	0	0	8.7	8.7	14	267770000
Q5U2R0	Q5U2R0	2	2	2	Methionine adenosyltransferase 2 subunit beta	Mat2b	>sp|Q5U2R0|MAT2B_RAT Methionine adenosyltransferase 2 subunit beta OS=Rattus norvegicus GN=Mat2b PE=2 SV=1	1	2	2	2	2	1	0	1	0	0	2	1	0	1	0	0	2	1	0	1	0	0	11.1	11.1	11.1	37.374	334	334	2	1		1			1.6273e-80	11.1	3.6	0	3.6	0	0	292400000
Q5U2V4	Q5U2V4	3	3	3	Phospholipase B-like 1	Plbd1	>sp|Q5U2V4|PLBL1_RAT Phospholipase B-like 1 OS=Rattus norvegicus GN=Plbd1 PE=2 SV=1	1	3	3	3	1	1	1	3	1	1	1	1	1	3	1	1	1	1	1	3	1	1	9.3	9.3	9.3	63.027	550	550	1	1	1	5	2	1	1.9567e-30	2	2	2	9.3	2	2	499640000
Q5U3Z5	Q5U3Z5	1	1	1		Bri3bp	>tr|Q5U3Z5|Q5U3Z5_RAT Bri3 binding protein OS=Rattus norvegicus GN=Bri3bp PE=2 SV=1	1	1	1	1	1	1	0	1	1	1	1	1	0	1	1	1	1	1	0	1	1	1	3.6	3.6	3.6	28.316	253	253	1	1		3	1	1	0.00027321	3.6	3.6	0	3.6	3.6	3.6	22716000
Q5U4E4	Q5U4E4	1	1	1		Trmt1	>tr|Q5U4E4|Q5U4E4_RAT Protein Trmt1 OS=Rattus norvegicus GN=Trmt1 PE=2 SV=1	1	1	1	1	1	1	0	1	0	0	1	1	0	1	0	0	1	1	0	1	0	0	4.3	4.3	4.3	47.643	440	440	2	1		2			1.2997e-05	4.3	4.3	0	4.3	0	0	19298000
Q5XIF7	Q5XIF7	1	1	1		Nmnat3	>tr|Q5XIF7|Q5XIF7_RAT Nicotinamide nucleotide adenylyltransferase 3 OS=Rattus norvegicus GN=Nmnat3 PE=2 SV=1	1	1	1	1	1	1	0	1	0	0	1	1	0	1	0	0	1	1	0	1	0	0	8.2	8.2	8.2	13.675	122	122	2	1		3			6.7575e-05	8.2	8.2	0	8.2	0	0	67482000
Q5XIJ7	Q5XIJ7	5	2	2		Cab39l	>tr|Q5XIJ7|Q5XIJ7_RAT Calcium binding protein 39-like OS=Rattus norvegicus GN=Cab39l PE=2 SV=1	1	5	2	2	4	5	1	5	1	2	1	2	1	2	0	1	1	2	1	2	0	1	15.7	7.4	7.4	39.091	337	337	1	3	2	3		1	7.5604e-30	12.8	15.7	4.5	15.7	2.7	7.1	145860000
Q5XIU4	Q5XIU4	1	1	1		Bcap29	>tr|Q5XIU4|Q5XIU4_RAT B-cell receptor-associated protein 29 OS=Rattus norvegicus GN=Bcap29 PE=2 SV=1	1	1	1	1	1	1	0	1	1	0	1	1	0	1	1	0	1	1	0	1	1	0	6.6	6.6	6.6	28.234	241	241	3	1		6	1		4.203e-07	6.6	6.6	0	6.6	6.6	0	137680000
Q5XJW2	Q5XJW2	1	1	1	Growth arrest and DNA damage-inducible proteins-interacting protein 1	Gadd45gip1	>sp|Q5XJW2|G45IP_RAT Growth arrest and DNA damage-inducible proteins-interacting protein 1 OS=Rattus norvegicus GN=Gadd45gip1 PE=2 SV=2	1	1	1	1	0	0	0	1	0	0	0	0	0	1	0	0	0	0	0	1	0	0	11.4	11.4	11.4	26.467	228	228				2			5.1198e-05	0	0	0	11.4	0	0	12448000
Q63ZY8	Q63ZY8	1	1	1		Chchd10	>tr|Q63ZY8|Q63ZY8_RAT Coiled-coil-helix-coiled-coil-helix domain containing 10 OS=Rattus norvegicus GN=Chchd10 PE=2 SV=1	1	1	1	1	1	1	0	1	0	1	1	1	0	1	0	1	1	1	0	1	0	1	11.6	11.6	11.6	13.827	138	138	1	1		4		1	2.7127e-08	11.6	11.6	0	11.6	0	11.6	1361900000
Q641Z2	Q641Z2	2	2	2	Tyrosine-protein phosphatase non-receptor type 9	Ptpn9	>sp|Q641Z2|PTN9_RAT Tyrosine-protein phosphatase non-receptor type 9 OS=Rattus norvegicus GN=Ptpn9 PE=2 SV=1	1	2	2	2	0	1	0	2	0	1	0	1	0	2	0	1	0	1	0	2	0	1	4.4	4.4	4.4	67.961	593	593		2		5		1	7.5122e-06	0	2.2	0	4.4	0	2.2	62604000
Q66HP8	Q66HP8	31	1	1		Slc25a20	>tr|Q66HP8|Q66HP8_RAT Mitochondrial carnitine/acylcarnitine carrier protein OS=Rattus norvegicus GN=Slc25a20 PE=2 SV=1	1	31	1	1	20	21	17	31	20	17	1	0	0	1	1	1	1	0	0	1	1	1	83.4	5.6	5.6	33.071	301	301	1			4	3	1	0	58.1	59.1	47.8	83.4	54.2	50.2	269830000
Q68HB6	Q68HB6	2	2	2		Pcdh7	>tr|Q68HB6|Q68HB6_RAT Protein Pcdh7 OS=Rattus norvegicus GN=Pcdh7 PE=2 SV=1	1	2	2	2	0	1	0	2	1	1	0	1	0	2	1	1	0	1	0	2	1	1	2.5	2.5	2.5	136.67	1255	1255		3		2	2	1	5.2242e-57	0	0.8	0	2.5	0.8	1.7	56100000
Q6AXX6	Q6AXX6	1	1	1	Redox-regulatory protein FAM213A	Fam213a	>sp|Q6AXX6|F213A_RAT Redox-regulatory protein FAM213A OS=Rattus norvegicus GN=Fam213a PE=1 SV=1	1	1	1	1	0	1	0	1	0	0	0	1	0	1	0	0	0	1	0	1	0	0	5.2	5.2	5.2	25.763	229	229		1		1			0.0018704	0	5.2	0	5.2	0	0	33233000
Q6AXY0	Q6AXY0	4	1	1	Glutathione S-transferase A6	Gsta6	>sp|Q6AXY0|GSTA6_RAT Glutathione S-transferase A6 OS=Rattus norvegicus GN=Gsta6 PE=1 SV=1	1	4	1	1	3	4	2	4	4	0	1	1	1	1	1	0	1	1	1	1	1	0	12.6	5.4	5.4	25.808	222	222	3	2	3	3	1		3.352e-10	9.5	12.6	9	12.6	12.6	0	283020000
Q6AY58	Q6AY58	1	1	1		Bcap31	>tr|Q6AY58|Q6AY58_RAT B-cell receptor-associated protein 31 OS=Rattus norvegicus GN=Bcap31 PE=2 SV=1	1	1	1	1	1	1	1	1	1	0	1	1	1	1	1	0	1	1	1	1	1	0	6.5	6.5	6.5	27.911	245	245	4	3	2	5	1		0.00026789	6.5	6.5	6.5	6.5	6.5	0	66141000
Q6AY84	Q6AY84	1	1	1	Secernin-1	Scrn1	>sp|Q6AY84|SCRN1_RAT Secernin-1 OS=Rattus norvegicus GN=Scrn1 PE=1 SV=1	1	1	1	1	1	0	1	1	0	0	1	0	1	1	0	0	1	0	1	1	0	0	1.9	1.9	1.9	46.396	414	414	1		1	2			0.010857	1.9	0	1.9	1.9	0	0	80885000
Q6AYG2	Q6AYG2	1	1	1		Dnajc28	>tr|Q6AYG2|Q6AYG2_RAT DnaJ (Hsp40) homolog, subfamily C, member 28 OS=Rattus norvegicus GN=Dnajc28 PE=2 SV=1	1	1	1	1	1	0	0	1	0	0	1	0	0	1	0	0	1	0	0	1	0	0	5.7	5.7	5.7	44.507	383	383	1			3			2.8717e-09	5.7	0	0	5.7	0	0	74780000
Q6AYL0;D4A1F3	Q6AYL0;D4A1F3	4;3	4;3	4;3		Slc25a19;RGD1561206	>tr|Q6AYL0|Q6AYL0_RAT Protein LOC100910173 OS=Rattus norvegicus GN=Slc25a19 PE=2 SV=1;>tr|D4A1F3|D4A1F3_RAT Protein RGD1561206 OS=Rattus norvegicus GN=RGD1561206 PE=3 SV=1	2	4	4	4	0	0	1	2	2	0	0	0	1	2	2	0	0	0	1	2	2	0	13.2	13.2	13.2	35.638	318	318;313			1	3	2		1.1114e-47	0	0	2.8	7.2	6	0	24684000
Q6AYS8	Q6AYS8	1	1	1	Estradiol 17-beta-dehydrogenase 11	Hsd17b11	>sp|Q6AYS8|DHB11_RAT Estradiol 17-beta-dehydrogenase 11 OS=Rattus norvegicus GN=Hsd17b11 PE=2 SV=1	1	1	1	1	0	1	0	1	1	1	0	1	0	1	1	1	0	1	0	1	1	1	5	5	5	32.937	298	298		1		3	2	1	3.3596e-11	0	5	0	5	5	5	166070000
Q6MGB4	Q6MGB4	1	1	1		Slc39a7	>tr|Q6MGB4|Q6MGB4_RAT H2-K region expressed gene 4, rat orthologue OS=Rattus norvegicus GN=Slc39a7 PE=2 SV=1	1	1	1	1	0	0	1	1	0	0	0	0	1	1	0	0	0	0	1	1	0	0	4.1	4.1	4.1	49.499	468	468			1	1			6.6799e-05	0	0	4.1	4.1	0	0	84638000
Q6P686	Q6P686	2	2	2	Osteoclast-stimulating factor 1	Ostf1	>sp|Q6P686|OSTF1_RAT Osteoclast-stimulating factor 1 OS=Rattus norvegicus GN=Ostf1 PE=1 SV=1	1	2	2	2	0	2	0	1	0	0	0	2	0	1	0	0	0	2	0	1	0	0	17.3	17.3	17.3	23.668	214	214		2		1			3.5115e-18	0	17.3	0	11.7	0	0	27488000
Q6QD51	Q6QD51	1	1	1	Coiled-coil domain-containing protein 80	Ccdc80	>sp|Q6QD51|CCD80_RAT Coiled-coil domain-containing protein 80 OS=Rattus norvegicus GN=Ccdc80 PE=1 SV=1	1	1	1	1	0	0	0	1	0	0	0	0	0	1	0	0	0	0	0	1	0	0	1.3	1.3	1.3	107.69	949	949				1			0.0016834	0	0	0	1.3	0	0	18939000
Q6QI16	Q6QI16	1	1	1		RGD1304704	>tr|Q6QI16|Q6QI16_RAT LRRGT00192 OS=Rattus norvegicus GN=RGD1304704 PE=2 SV=1	1	1	1	1	0	1	0	1	1	1	0	1	0	1	1	1	0	1	0	1	1	1	3.4	3.4	3.4	33.824	296	296		1		2	1	1	0.00039519	0	3.4	0	3.4	3.4	3.4	39898000
Q7TP79	Q7TP79	1	1	1		Aox4	>tr|Q7TP79|Q7TP79_RAT Aa2-245 OS=Rattus norvegicus GN=Aox4 PE=2 SV=1	1	1	1	1	1	0	0	1	0	0	1	0	0	1	0	0	1	0	0	1	0	0	1.9	1.9	1.9	105.65	945	945	1			1			3.8731e-22	1.9	0	0	1.9	0	0	53045000
Q7TQ82	Q7TQ82	1	1	1	28S ribosomal protein S10, mitochondrial	Mrps10	>sp|Q7TQ82|RT10_RAT 28S ribosomal protein S10, mitochondrial OS=Rattus norvegicus GN=Mrps10 PE=2 SV=1	1	1	1	1	0	1	1	1	0	1	0	1	1	1	0	1	0	1	1	1	0	1	10.3	10.3	10.3	17.96	155	155		1	1	4		2	2.4427e-05	0	10.3	10.3	10.3	0	10.3	94394000
Q8VBU2-2	Q8VBU2-2	18	1	1			>sp|Q8VBU2-2|NDRG2_RAT Isoform 2 of Protein NDRG2 OS=Rattus norvegicus GN=Ndrg2	1	18	1	1	18	15	6	18	10	2	1	1	0	1	0	0	1	1	0	1	0	0	80.7	6.2	6.2	39.27	357	357	3	1		3			0	80.7	74.2	23	80.7	43.1	8.1	3032000000
Q99MZ8	Q99MZ8	1	1	1	LIM and SH3 domain protein 1	Lasp1	>sp|Q99MZ8|LASP1_RAT LIM and SH3 domain protein 1 OS=Rattus norvegicus GN=Lasp1 PE=1 SV=1	1	1	1	1	1	0	0	1	0	0	1	0	0	1	0	0	1	0	0	1	0	0	4.6	4.6	4.6	29.97	263	263	2			3			5.5359e-26	4.6	0	0	4.6	0	0	30492000
Q9Z1H9	Q9Z1H9	2	2	2	Protein kinase C delta-binding protein	Prkcdbp	>sp|Q9Z1H9|PRDBP_RAT Protein kinase C delta-binding protein OS=Rattus norvegicus GN=Prkcdbp PE=1 SV=1	1	2	2	2	1	1	0	2	0	0	1	1	0	2	0	0	1	1	0	2	0	0	15.6	15.6	15.6	27.91	263	263	2	2		3			3.528e-17	4.2	4.2	0	15.6	0	0	172720000
Q9Z327-2;Q9Z327;Q9Z327-3	Q9Z327-2;Q9Z327;Q9Z327-3	2;2;2	2;2;2	2;2;2	Synaptopodin	Synpo	>sp|Q9Z327-2|SYNPO_RAT Isoform 2 of Synaptopodin OS=Rattus norvegicus GN=Synpo;>sp|Q9Z327|SYNPO_RAT Synaptopodin OS=Rattus norvegicus GN=Synpo PE=2 SV=2;>sp|Q9Z327-3|SYNPO_RAT Isoform 3 of Synaptopodin OS=Rattus norvegicus GN=Synpo	3	2	2	2	0	1	0	2	1	1	0	1	0	2	1	1	0	1	0	2	1	1	3.7	3.7	3.7	105.25	976	976;931;692		1		2	3	1	1.5419e-14	0	1.2	0	3.7	1.2	1.2	125570000
REV__B5DFN4	REV__B5DFN4	1	1	1			>tr|B5DFN4|B5DFN4_RAT Prefoldin 5 (Predicted), isoform CRA_a OS=Rattus norvegicus GN=Pfdn5 PE=2 SV=1	1	1	1	1	1	1	0	1	0	0	1	1	0	1	0	0	1	1	0	1	0	0	6.5	6.5	6.5	17.326	154	154	1	2		3			0.0055316	6.5	6.5	0	6.5	0	0	119890000
REV__D3ZGW2	REV__D3ZGW2	1	1	1			>tr|D3ZGW2|D3ZGW2_RAT Protein Ap1g2 OS=Rattus norvegicus GN=Ap1g2 PE=4 SV=1	1	1	1	1	1	1	1	1	1	0	1	1	1	1	1	0	1	1	1	1	1	0	1.5	1.5	1.5	87.237	785	785	4	3	2	5	3		0.012188	1.5	1.5	1.5	1.5	1.5	0	485360000
REV__E9PU77	REV__E9PU77	1	1	1			>tr|E9PU77|E9PU77_RAT Protein Sytl3 OS=Rattus norvegicus GN=Sytl3 PE=2 SV=1	1	1	1	1	1	1	0	1	1	0	1	1	0	1	1	0	1	1	0	1	1	0	1.6	1.6	1.6	68.692	608	608	2	3		5	3		0.0002002	1.6	1.6	0	1.6	1.6	0	209110000
REV__F1LMY4	REV__F1LMY4	1	1	1			>sp|F1LMY4|RYR1_RAT Ryanodine receptor 1 OS=Rattus norvegicus GN=Ryr1 PE=2 SV=1	1	1	1	1	0	1	1	1	1	1	0	1	1	1	1	1	0	1	1	1	1	1	0.2	0.2	0.2	565.48	5035	5035		1	1	4	2	2	0.019642	0	0.2	0.2	0.2	0.2	0.2	851360000
REV__F1LR18	REV__F1LR18	1	1	1			>tr|F1LR18|F1LR18_RAT Rho GTPase-activating protein 39 OS=Rattus norvegicus GN=Arhgap39 PE=2 SV=1	1	1	1	1	0	0	0	1	1	1	0	0	0	1	1	1	0	0	0	1	1	1	1.1	1.1	1.1	125.53	1109	1109				2	1	1	0.01675	0	0	0	1.1	1.1	1.1	145820000
REV__F1LW90	REV__F1LW90	1	1	1			>tr|F1LW90|F1LW90_RAT Protein Fam184a-ps1 (Fragment) OS=Rattus norvegicus GN=Fam184a PE=4 SV=2	1	1	1	1	0	1	1	1	1	1	0	1	1	1	1	1	0	1	1	1	1	1	0.9	0.9	0.9	127.24	1087	1087		1	1	2	1	1	0.015375	0	0.9	0.9	0.9	0.9	0.9	12201000000
REV__F1LYJ9	REV__F1LYJ9	1	1	1			>tr|F1LYJ9|F1LYJ9_RAT Protein Soga1 (Fragment) OS=Rattus norvegicus GN=Soga1 PE=4 SV=2	1	1	1	1	1	1	1	1	1	1	1	1	1	1	1	1	1	1	1	1	1	1	0.7	0.7	0.7	166.96	1489	1489	2	2	2	3	1	1	0.015675	0.7	0.7	0.7	0.7	0.7	0.7	188970000
REV__P62890;REV__F1M3Q4	REV__P62890;REV__F1M3Q4	1;1	1;1	1;1			>sp|P62890|RL30_RAT 60S ribosomal protein L30 OS=Rattus norvegicus GN=Rpl30 PE=3 SV=2;>tr|F1M3Q4|F1M3Q4_RAT Uncharacterized protein (Fragment) OS=Rattus norvegicus PE=4 SV=1	2	1	1	1	1	1	1	1	1	1	1	1	1	1	1	1	1	1	1	1	1	1	7.8	7.8	7.8	12.784	115	115;113	2	4	4	7	5	4	0.019228	7.8	7.8	7.8	7.8	7.8	7.8	642230000
REV__F1M9N5;REV__Q6P7A2	REV__F1M9N5;REV__Q6P7A2	1;1	1;1	1;1			>tr|F1M9N5|F1M9N5_RAT Ubiquitin conjugation factor E4 A OS=Rattus norvegicus GN=Ube4a PE=2 SV=1;>sp|Q6P7A2|UBE4A_RAT Ubiquitin conjugation factor E4 A OS=Rattus norvegicus GN=Ube4a PE=2 SV=1	2	1	1	1	1	1	0	1	1	1	1	1	0	1	1	1	1	1	0	1	1	1	1.5	1.5	1.5	122.48	1066	1066;1066	4	1		6	5	1	0.0019446	1.5	1.5	0	1.5	1.5	1.5	3642000000
REV__F7EWZ7	REV__F7EWZ7	1	1	1			>tr|F7EWZ7|F7EWZ7_RAT Uncharacterized protein OS=Rattus norvegicus GN=LOC287992 PE=4 SV=1	1	1	1	1	0	1	1	1	1	0	0	1	1	1	1	0	0	1	1	1	1	0	5.7	5.7	5.7	51.837	470	470		3	1	3	1		0.017373	0	5.7	5.7	5.7	5.7	0	2029900000
REV__M0R8U4	REV__M0R8U4	1	1	1			>tr|M0R8U4|M0R8U4_RAT Protein Rpl13a-ps1 OS=Rattus norvegicus GN=Rpl13a-ps1 PE=3 SV=1	1	1	1	1	0	1	0	1	0	0	0	1	0	1	0	0	0	1	0	1	0	0	8.2	8.2	8.2	22.422	195	195		1		1			0.0062275	0	8.2	0	8.2	0	0	109780000
REV__O70418	REV__O70418	1	1	1			>sp|O70418|RN112_RAT RING finger protein 112 OS=Rattus norvegicus GN=Rnf112 PE=2 SV=1	1	1	1	1	1	1	1	1	1	0	1	1	1	1	1	0	1	1	1	1	1	0	1.9	1.9	1.9	68.646	631	631	4	3	1	4	1		0.0015263	1.9	1.9	1.9	1.9	1.9	0	6498000000
REV__Q4G079	REV__Q4G079	1	1	1			>tr|Q4G079|Q4G079_RAT Protein Aimp1 OS=Rattus norvegicus GN=Aimp1 PE=2 SV=1	1	1	1	1	1	1	1	1	1	1	1	1	1	1	1	1	1	1	1	1	1	1	4.1	4.1	4.1	34.574	315	315	1	3	1	4	1	1	0.020189	4.1	4.1	4.1	4.1	4.1	4.1	50941000
REV__Q4QQS6	REV__Q4QQS6	1	1	1			>tr|Q4QQS6|Q4QQS6_RAT Asparagine-linked glycosylation 5 homolog (Yeast, dolichyl-phosphate beta-glucosyltransferase), isoform CRA_a OS=Rattus norvegicus GN=Alg5 PE=2 SV=1	1	1	1	1	1	0	0	1	1	1	1	0	0	1	1	1	1	0	0	1	1	1	4.6	4.6	4.6	36.856	324	324	1			12	2	6	0.012082	4.6	0	0	4.6	4.6	4.6	297080000
REV__Q5J3D7	REV__Q5J3D7	1	1	1			>tr|Q5J3D7|Q5J3D7_RAT Protein Vom1r52 OS=Rattus norvegicus GN=Vom1r52 PE=2 SV=1	1	1	1	1	0	1	0	1	0	0	0	1	0	1	0	0	0	1	0	1	0	0	3.8	3.8	3.8	35.695	317	317		1		1			0.013079	0	3.8	0	3.8	0	0	18029000
REV__Q5U2R4	REV__Q5U2R4	1	1	1			>sp|Q5U2R4|MRRP1_RAT Mitochondrial ribonuclease P protein 1 OS=Rattus norvegicus GN=Trmt10c PE=2 SV=1	1	1	1	1	1	1	1	1	1	1	1	1	1	1	1	1	1	1	1	1	1	1	4.3	4.3	4.3	48.292	414	414	4	3	1	5	1	1	0.021066	4.3	4.3	4.3	4.3	4.3	4.3	414180000
REV__Q63618-2	REV__Q63618-2	1	1	1			>sp|Q63618-2|ESPN_RAT Isoform 2 of Espin OS=Rattus norvegicus GN=Espn	1	1	1	1	1	1	1	1	0	0	1	1	1	1	0	0	1	1	1	1	0	0	9.5	9.5	9.5	28.24	253	253	4	4	2	4			0.021821	9.5	9.5	9.5	9.5	0	0	4926200000
REV__Q68FQ0	REV__Q68FQ0	1	1	1			>sp|Q68FQ0|TCPE_RAT T-complex protein 1 subunit epsilon OS=Rattus norvegicus GN=Cct5 PE=1 SV=1	1	1	1	1	0	1	0	1	0	0	0	1	0	1	0	0	0	1	0	1	0	0	2.8	2.8	2.8	59.536	541	541		1		1			0.0054848	0	2.8	0	2.8	0	0	150930000
REV__Q6AY97	REV__Q6AY97	1	1	1			>sp|Q6AY97|CCD91_RAT Coiled-coil domain-containing protein 91 OS=Rattus norvegicus GN=Ccdc91 PE=2 SV=1	1	1	1	1	1	1	0	1	0	0	1	1	0	1	0	0	1	1	0	1	0	0	3.2	3.2	3.2	50.165	442	442	3	6		8			0.00046547	3.2	3.2	0	3.2	0	0	10395000000
REV__Q6IMA7	REV__Q6IMA7	1	1	1			>sp|Q6IMA7|RSLBB_RAT Ras-like protein family member 11B OS=Rattus norvegicus GN=Rasl11b PE=2 SV=1	1	1	1	1	1	1	0	1	0	0	1	1	0	1	0	0	1	1	0	1	0	0	4	4	4	27.291	247	247	1	1		1			0.005261	4	4	0	4	0	0	96558000
Q99N37;F1M6X7;Q99N37-4;D4AAV4;Q99N37-2;D4AAV2;Q99N37-3	Q99N37;F1M6X7;Q99N37-4;D4AAV4;Q99N37-2;D4AAV2;Q99N37-3	1;1;1;1;1;1;1	1;1;1;1;1;1;1	1;1;1;1;1;1;1	Rho GTPase-activating protein 17	Arhgap17	>sp|Q99N37|RHG17_RAT Rho GTPase-activating protein 17 OS=Rattus norvegicus GN=Arhgap17 PE=1 SV=1;>tr|F1M6X7|F1M6X7_RAT Rho GTPase-activating protein 17 OS=Rattus norvegicus GN=Arhgap17 PE=2 SV=2;>sp|Q99N37-4|RHG17_RAT Isoform 4 of Rho GTPase-activating pro	7	1	1	1	0	1	0	1	1	1	0	1	0	1	1	1	0	1	0	1	1	1	1	1	1	93.753	858	858;851;830;823;780;773;752		1		2	1	2	0.00015546	0	1	0	1	1	1	66358000
F1LYQ8	F1LYQ8	1	1	1		Farp1	>sp|F1LYQ8|FARP1_RAT FERM, RhoGEF and pleckstrin domain-containing protein 1 OS=Rattus norvegicus GN=Farp1 PE=1 SV=2	1	1	1	1	0	0	0	1	1	0	0	0	0	1	1	0	0	0	0	1	1	0	1.1	1.1	1.1	118.84	1049	1049				1	1		3.7103e-15	0	0	0	1.1	1.1	0	6965700
P11275	P11275	3	1	1	Calcium/calmodulin-dependent protein kinase type II subunit alpha	Camk2a	>sp|P11275|KCC2A_RAT Calcium/calmodulin-dependent protein kinase type II subunit alpha OS=Rattus norvegicus GN=Camk2a PE=1 SV=1	1	3	1	1	2	3	3	3	3	0	0	1	1	1	1	0	0	1	1	1	1	0	9	2.5	2.5	54.114	478	478		1	2	1	2		1.2014e-14	6.5	9	9	9	9	0	34702000
P35286	P35286	4	1	1	Ras-related protein Rab-13	Rab13	>sp|P35286|RAB13_RAT Ras-related protein Rab-13 OS=Rattus norvegicus GN=Rab13 PE=2 SV=2	1	4	1	1	3	4	4	4	4	2	0	1	1	1	1	1	0	1	1	1	1	1	19.7	6.9	6.9	22.901	203	203		2	2	2	4	2	6.6613e-16	12.8	19.7	19.7	19.7	19.7	12.3	126070000
Q63537;G3V733;Q63537-2	Q63537;G3V733;Q63537-2	1;1;1	1;1;1	1;1;1	Synapsin-2	Syn2	>sp|Q63537|SYN2_RAT Synapsin-2 OS=Rattus norvegicus GN=Syn2 PE=1 SV=1;>tr|G3V733|G3V733_RAT Synapsin-2 OS=Rattus norvegicus GN=Syn2 PE=4 SV=2;>sp|Q63537-2|SYN2_RAT Isoform IIb of Synapsin-2 OS=Rattus norvegicus GN=Syn2	3	1	1	1	1	0	0	1	1	0	1	0	0	1	1	0	1	0	0	1	1	0	3.2	3.2	3.2	63.456	586	586;564;479	2			2	2		8.4597e-11	3.2	0	0	3.2	3.2	0	50362000
B0K025;M0RBX8	B0K025;M0RBX8	1;1	1;1	1;1	Oligosaccharyltransferase complex subunit OSTC	Ostc	>sp|B0K025|OSTC_RAT Oligosaccharyltransferase complex subunit OSTC OS=Rattus norvegicus GN=Ostc PE=2 SV=1;>tr|M0RBX8|M0RBX8_RAT Uncharacterized protein (Fragment) OS=Rattus norvegicus PE=4 SV=1	2	1	1	1	0	0	0	1	1	1	0	0	0	1	1	1	0	0	0	1	1	1	8.1	8.1	8.1	16.815	149	149;82				1	1	1	1.2678e-07	0	0	0	8.1	8.1	8.1	63436000
D3ZI75	D3ZI75	1	1	1	NADH dehydrogenase [ubiquinone] 1 alpha subcomplex subunit 2	LOC687311	>tr|D3ZI75|D3ZI75_RAT NADH dehydrogenase [ubiquinone] 1 alpha subcomplex subunit 2 OS=Rattus norvegicus GN=LOC691015 PE=3 SV=1	1	1	1	1	0	0	0	1	0	1	0	0	0	1	0	1	0	0	0	1	0	1	14.1	14.1	14.1	10.875	99	99				1		1	6.9915e-09	0	0	0	14.1	0	14.1	10510000
Q6P9X9;F1LQ50	Q6P9X9;F1LQ50	1;1	1;1	1;1	Prostate androgen-regulated mucin-like protein 1 homolog	Parm1	>sp|Q6P9X9|PARM1_RAT Prostate androgen-regulated mucin-like protein 1 homolog OS=Rattus norvegicus GN=Parm1 PE=2 SV=1;>tr|F1LQ50|F1LQ50_RAT Prostate androgen-regulated mucin-like protein 1 homolog (Fragment) OS=Rattus norvegicus GN=Parm1 PE=2 SV=2	2	1	1	1	0	1	1	1	1	1	0	1	1	1	1	1	0	1	1	1	1	1	7.1	7.1	7.1	30.729	296	296;282		1	1	2	1	2	7.0857e-44	0	7.1	7.1	7.1	7.1	7.1	219980000
Q924C3;G3V7V4;Q924C3-2	Q924C3;G3V7V4;Q924C3-2	2;2;2	2;2;2	2;2;2	Ectonucleotide pyrophosphatase/phosphodiesterase family member 1;Alkaline phosphodiesterase I;Nucleotide pyrophosphatase	Enpp1	>sp|Q924C3|ENPP1_RAT Ectonucleotide pyrophosphatase/phosphodiesterase family member 1 OS=Rattus norvegicus GN=Enpp1 PE=2 SV=2;>tr|G3V7V4|G3V7V4_RAT Ectonucleotide pyrophosphatase/phosphodiesterase family member 1 OS=Rattus norvegicus GN=Enpp1 PE=4 SV=2;>sp	3	2	2	2	1	0	1	1	1	2	1	0	1	1	1	2	1	0	1	1	1	2	3.3	3.3	3.3	102.94	906	906;905;905	1		1	2	2	2	9.5096e-06	1.1	0	1.1	1.1	1.1	3.3	121330000
P05964	P05964	1	1	1	Protein S100-A6	S100a6	>sp|P05964|S10A6_RAT Protein S100-A6 OS=Rattus norvegicus GN=S100a6 PE=1 SV=3	1	1	1	1	0	0	0	0	0	1	0	0	0	0	0	1	0	0	0	0	0	1	9	9	9	10.035	89	89						1	0.0010871	0	0	0	0	0	9	27514000
P36370;P97949	P36370;P97949	2;2	2;2	1;1	Antigen peptide transporter 1	Tap1	>sp|P36370|TAP1_RAT Antigen peptide transporter 1 OS=Rattus norvegicus GN=Tap1 PE=1 SV=2;>tr|P97949|P97949_RAT Antigen peptide transporter 1 OS=Rattus norvegicus GN=Tap1 PE=2 SV=1	2	2	2	1	0	0	0	0	1	2	0	0	0	0	1	2	0	0	0	0	1	1	4.8	4.8	2.5	79.149	725	725;725					1	2	1.2698e-113	0	0	0	0	2.5	4.8	41048000
P52504	P52504	3	1	1	NADH dehydrogenase [ubiquinone] iron-sulfur protein 6, mitochondrial	Ndufs6	>sp|P52504|NDUS6_RAT NADH dehydrogenase [ubiquinone] iron-sulfur protein 6, mitochondrial OS=Rattus norvegicus GN=Ndufs6 PE=3 SV=1	1	3	1	1	1	2	2	3	2	3	0	0	0	1	0	1	0	0	0	1	0	1	31.9	10.3	10.3	12.782	116	116				1		1	2.5499e-47	8.6	21.6	21.6	31.9	21.6	31.9	132010000
P61805	P61805	1	1	1	Dolichyl-diphosphooligosaccharide--protein glycosyltransferase subunit DAD1	Dad1	>sp|P61805|DAD1_RAT Dolichyl-diphosphooligosaccharide--protein glycosyltransferase subunit DAD1 OS=Rattus norvegicus GN=Dad1 PE=3 SV=3	1	1	1	1	1	1	1	1	0	1	1	1	1	1	0	1	1	1	1	1	0	1	10.6	10.6	10.6	12.497	113	113	1	1	1	1		2	2.1521e-07	10.6	10.6	10.6	10.6	0	10.6	110740000
P97887	P97887	1	1	1	Presenilin-1;Presenilin-1 NTF subunit;Presenilin-1 CTF subunit;Presenilin-1 CTF12	Psen1	>sp|P97887|PSN1_RAT Presenilin-1 OS=Rattus norvegicus GN=Psen1 PE=1 SV=1	1	1	1	1	1	1	1	1	0	1	1	1	1	1	0	1	1	1	1	1	0	1	4.1	4.1	4.1	52.789	468	468	1	1	1	2		2	1.2361e-07	4.1	4.1	4.1	4.1	0	4.1	54491000
Q498C8	Q498C8	2	2	2	Protein RER1	Rer1	>sp|Q498C8|RER1_RAT Protein RER1 OS=Rattus norvegicus GN=Rer1 PE=2 SV=1	1	2	2	2	1	1	0	2	1	2	1	1	0	2	1	2	1	1	0	2	1	2	15.3	15.3	15.3	22.988	196	196	2	2		3	1	3	1.0264e-33	9.7	9.7	0	15.3	9.7	15.3	247520000
Q5RJS6	Q5RJS6	1	1	1	Motile sperm domain-containing protein 1	Mospd1	>sp|Q5RJS6|MSPD1_RAT Motile sperm domain-containing protein 1 OS=Rattus norvegicus GN=Mospd1 PE=2 SV=1	1	1	1	1	0	1	1	1	1	1	0	1	1	1	1	1	0	1	1	1	1	1	4.2	4.2	4.2	24.088	213	213		2	1	1	1	2	1.1644e-05	0	4.2	4.2	4.2	4.2	4.2	44665000
Q62760	Q62760	1	1	1	Mitochondrial import receptor subunit TOM20 homolog	Tomm20	>sp|Q62760|TOM20_RAT Mitochondrial import receptor subunit TOM20 homolog OS=Rattus norvegicus GN=Tomm20 PE=1 SV=2	1	1	1	1	1	0	0	0	0	1	1	0	0	0	0	1	1	0	0	0	0	1	9	9	9	16.284	145	145	2					3	0.0011808	9	0	0	0	0	9	78837000
Q62915	Q62915	1	1	1	Peripheral plasma membrane protein CASK	Cask	>sp|Q62915|CSKP_RAT Peripheral plasma membrane protein CASK OS=Rattus norvegicus GN=Cask PE=1 SV=1	1	1	1	1	0	0	0	1	1	1	0	0	0	1	1	1	0	0	0	1	1	1	1.5	1.5	1.5	103.26	909	909				2	1	2	0.0011924	0	0	0	1.5	1.5	1.5	38971000
Q66HC5	Q66HC5	1	1	1	Nuclear pore complex protein Nup93	Nup93	>sp|Q66HC5|NUP93_RAT Nuclear pore complex protein Nup93 OS=Rattus norvegicus GN=Nup93 PE=1 SV=1	1	1	1	1	0	0	0	0	0	1	0	0	0	0	0	1	0	0	0	0	0	1	1.3	1.3	1.3	93.301	819	819						1	0.00073708	0	0	0	0	0	1.3	2582200
Q66HG5	Q66HG5	1	1	1	Transmembrane 9 superfamily member 2	Tm9sf2	>sp|Q66HG5|TM9S2_RAT Transmembrane 9 superfamily member 2 OS=Rattus norvegicus GN=Tm9sf2 PE=2 SV=1	1	1	1	1	0	0	0	0	0	1	0	0	0	0	0	1	0	0	0	0	0	1	2.1	2.1	2.1	75.585	663	663						1	9.3773e-06	0	0	0	0	0	2.1	17671000
Q6GQP4	Q6GQP4	3	2	2	Ras-related protein Rab-31	Rab31	>sp|Q6GQP4|RAB31_RAT Ras-related protein Rab-31 OS=Rattus norvegicus GN=Rab31 PE=1 SV=2	1	3	2	2	1	1	1	1	1	3	0	0	0	0	0	2	0	0	0	0	0	2	18	12.4	12.4	21.368	194	194						2	1.3549e-34	5.7	5.7	5.7	5.7	5.7	18	153570000
Q9R1B1	Q9R1B1	1	1	1	Mitochondrial import inner membrane translocase subunit Tim9 B	Fxc1	>sp|Q9R1B1|T10B_RAT Mitochondrial import inner membrane translocase subunit Tim10 B OS=Rattus norvegicus GN=Timm10b PE=3 SV=1	1	1	1	1	0	1	0	0	0	1	0	1	0	0	0	1	0	1	0	0	0	1	9	9	9	11.351	100	100		1				2	0.0088599	0	9	0	0	0	9	5437900
Q9Z142	Q9Z142	1	1	1	Transmembrane protein 33	Tmem33	>sp|Q9Z142|TMM33_RAT Transmembrane protein 33 OS=Rattus norvegicus GN=Tmem33 PE=2 SV=1	1	1	1	1	0	1	1	1	1	1	0	1	1	1	1	1	0	1	1	1	1	1	4.9	4.9	4.9	27.983	247	247		1	1	2	2	2	1.6292e-07	0	4.9	4.9	4.9	4.9	4.9	138570000
Q07310;Q07310-17;Q07310-2;Q07310-3;Q07310-7;Q07310-4;Q07310-5;Q07310-6;Q07310-8;Q07310-18;Q07310-19;Q07310-9;Q07310-10;Q07310-15;Q07310-16;Q07310-11;Q07310-12;Q07310-13;Q07310-14;D3ZKS5	Q07310;Q07310-17;Q07310-2;Q07310-3;Q07310-7;Q07310-4;Q07310-5;Q07310-6;Q07310-8;Q07310-18;Q07310-19;Q07310-9;Q07310-10;Q07310-15;Q07310-16;Q07310-11;Q07310-12;Q07310-13;Q07310-14;D3ZKS5	1;1;1;1;1;1;1;1;1;1;1;1;1;1;1;1;1;1;1;1	1;1;1;1;1;1;1;1;1;1;1;1;1;1;1;1;1;1;1;1	1;1;1;1;1;1;1;1;1;1;1;1;1;1;1;1;1;1;1;1	Neurexin-3-alpha	Nrxn3	>sp|Q07310|NRX3A_RAT Neurexin-3 OS=Rattus norvegicus GN=Nrxn3 PE=1 SV=1;>sp|Q07310-17|NRX3A_RAT Isoform 17 of Neurexin-3 OS=Rattus norvegicus GN=Nrxn3;>sp|Q07310-2|NRX3A_RAT Isoform 2 of Neurexin-3 OS=Rattus norvegicus GN=Nrxn3;>sp|Q07310-3|NRX3A_RAT Isofo	20	1	1	1	1	0	0	1	1	0	1	0	0	1	1	0	1	0	0	1	1	0	1.1	1.1	1.1	173.99	1578	1578;1575;1574;1572;1569;1568;1564;1558;1548;1471;1468;1438;1435;1399;1396;1395;1392;1378;1375;426	1			1	2		0.00027421	1.1	0	0	1.1	1.1	0	105970000
D4A436	D4A436	2	2	2	Integrin beta	Itgb5	>tr|D4A436|D4A436_RAT Integrin beta OS=Rattus norvegicus GN=Itgb5 PE=2 SV=2	1	2	2	2	1	1	1	2	1	1	1	1	1	2	1	1	1	1	1	2	1	1	3.4	3.4	3.4	87.991	799	799	1	1	1	3	2	1	6.0699e-19	1.5	1.5	1.5	3.4	1.5	1.5	100210000
D4A568	D4A568	1	1	1		Cox18	>tr|D4A568|D4A568_RAT Protein Cox18 OS=Rattus norvegicus GN=Cox18 PE=3 SV=2	1	1	1	1	1	0	0	1	1	0	1	0	0	1	1	0	1	0	0	1	1	0	2.4	2.4	2.4	36.318	331	331	1			2	3		0.00046431	2.4	0	0	2.4	2.4	0	50344000
P29994;P29994-3;P29994-2;P29994-4;P29994-5;P29994-6;P29994-7;P29994-8;F1LQS8;F1LQX8;F1LNT1;F1LN60;P29995;F1LQR8	P29994;P29994-3;P29994-2;P29994-4;P29994-5;P29994-6;P29994-7;P29994-8;F1LQS8;F1LQX8;F1LNT1;F1LN60	3;3;3;3;3;3;3;3;3;3;3;3;1;1	3;3;3;3;3;3;3;3;3;3;3;3;1;1	3;3;3;3;3;3;3;3;3;3;3;3;1;1	Inositol 1,4,5-trisphosphate receptor type 1	Itpr1	>sp|P29994|ITPR1_RAT Inositol 1,4,5-trisphosphate receptor type 1 OS=Rattus norvegicus GN=Itpr1 PE=1 SV=2;>sp|P29994-3|ITPR1_RAT Isoform 3 of Inositol 1,4,5-trisphosphate receptor type 1 OS=Rattus norvegicus GN=Itpr1;>sp|P29994-2|ITPR1_RAT Isoform 2 of Ino	14	3	3	3	0	1	0	2	2	0	0	1	0	2	2	0	0	1	0	2	2	0	1.3	1.3	1.3	313.26	2750	2750;2749;2735;2734;2733;2718;2710;2695;2603;2588;2586;2563;2701;2113		1		5	5		2.6796e-05	0	0.5	0	0.9	0.9	0	282440000
Q6IRE4;F1LRB7	Q6IRE4;F1LRB7	2;2	2;2	2;2	Tumor susceptibility gene 101 protein	Tsg101	>sp|Q6IRE4|TS101_RAT Tumor susceptibility gene 101 protein OS=Rattus norvegicus GN=Tsg101 PE=1 SV=1;>tr|F1LRB7|F1LRB7_RAT Tumor susceptibility gene 101 protein OS=Rattus norvegicus GN=Tsg101 PE=2 SV=2	2	2	2	2	1	0	1	1	2	0	1	0	1	1	2	0	1	0	1	1	2	0	5.6	5.6	5.6	44.077	391	391;368	1		1	1	2		1.1198e-20	3.1	0	3.1	3.1	5.6	0	227650000
Q08013;F1M7T6	Q08013;F1M7T6	1;1	1;1	1;1	Translocon-associated protein subunit gamma	Ssr3	>sp|Q08013|SSRG_RAT Translocon-associated protein subunit gamma OS=Rattus norvegicus GN=Ssr3 PE=1 SV=2;>tr|F1M7T6|F1M7T6_RAT Translocon-associated protein subunit gamma OS=Rattus norvegicus GN=Ssr3 PE=2 SV=2	2	1	1	1	0	1	0	1	1	1	0	1	0	1	1	1	0	1	0	1	1	1	7.6	7.6	7.6	21.064	185	185;183		1		3	3	2	8.8113e-34	0	7.6	0	7.6	7.6	7.6	377430000
Q64605;Q64605-2;M0R711;M0RA99	Q64605;Q64605-2;M0R711;M0RA99	1;1;1;1	1;1;1;1	1;1;1;1	Receptor-type tyrosine-protein phosphatase S	Ptprs	>sp|Q64605|PTPRS_RAT Receptor-type tyrosine-protein phosphatase S OS=Rattus norvegicus GN=Ptprs PE=1 SV=2;>sp|Q64605-2|PTPRS_RAT Isoform 2 of Receptor-type tyrosine-protein phosphatase S OS=Rattus norvegicus GN=Ptprs;>tr|M0R711|M0R711_RAT Receptor-type tyr	4	1	1	1	0	0	1	0	1	0	0	0	1	0	1	0	0	0	1	0	1	0	1.2	1.2	1.2	211.93	1907	1907;1863;1862;1818			1		1		5.9641e-07	0	0	1.2	0	1.2	0	10180000
O35303;O35303-4;O35303-5	O35303;O35303-4;O35303-5	46;46;46	1;1;1	1;1;1	Dynamin-1-like protein	Dnm1l	>sp|O35303|DNM1L_RAT Dynamin-1-like protein OS=Rattus norvegicus GN=Dnm1l PE=1 SV=1;>sp|O35303-4|DNM1L_RAT Isoform 4 of Dynamin-1-like protein OS=Rattus norvegicus GN=Dnm1l;>sp|O35303-5|DNM1L_RAT Isoform 5 of Dynamin-1-like protein OS=Rattus norvegicus GN=	3	46	1	1	44	37	30	35	38	12	1	1	1	1	1	0	1	1	1	1	1	0	60.1	3	3	83.907	755	755;748;744	1	1	1	1	1		0	57.6	46.8	38.4	47.2	53.6	16.3	29573000
O88177	O88177	1	1	1	Peroxisome assembly protein 12	Pex12	>sp|O88177|PEX12_RAT Peroxisome assembly protein 12 OS=Rattus norvegicus GN=Pex12 PE=2 SV=1	1	1	1	1	1	1	1	1	1	0	1	1	1	1	1	0	1	1	1	1	1	0	3.3	3.3	3.3	40.681	359	359	1	1	1	2	2		5.4823e-09	3.3	3.3	3.3	3.3	3.3	0	52820000
P05505;Q8SEZ2	P05505;Q8SEZ2	1;1	1;1	1;1	Cytochrome c oxidase subunit 3	Mtco3;Mt-co3	>sp|P05505|COX3_RAT Cytochrome c oxidase subunit 3 OS=Rattus norvegicus GN=Mtco3 PE=1 SV=5;>tr|Q8SEZ2|Q8SEZ2_RAT Cytochrome c oxidase subunit 3 (Fragment) OS=Rattus norvegicus GN=Mt-co3 PE=3 SV=1	2	1	1	1	1	1	1	1	1	1	1	1	1	1	1	1	1	1	1	1	1	1	5.4	5.4	5.4	29.87	261	261;261	17	20	10	34	19	14	4.0012e-22	5.4	5.4	5.4	5.4	5.4	5.4	3451500000
P06687;G3V8S4;P54708;P54708-2;F1LRK1;P09626	P06687	23;6;6;6;5;5	1;0;0;0;0;0	1;0;0;0;0;0	Sodium/potassium-transporting ATPase subunit alpha-3	Atp1a3	>sp|P06687|AT1A3_RAT Sodium/potassium-transporting ATPase subunit alpha-3 OS=Rattus norvegicus GN=Atp1a3 PE=1 SV=2	6	23	1	1	21	19	20	22	22	22	1	1	1	1	1	1	1	1	1	1	1	1	23.6	0.7	0.7	111.69	1013	1013;1036;1036;928;1033;1033	4	6	3	7	7	5	0	22.8	19.7	19.4	22.8	21.3	21.3	275190000
P62747	P62747	3	2	2	Rho-related GTP-binding protein RhoB	Rhob	>sp|P62747|RHOB_RAT Rho-related GTP-binding protein RhoB OS=Rattus norvegicus GN=Rhob PE=1 SV=1	1	3	2	2	1	1	1	3	3	2	0	0	0	2	2	1	0	0	0	2	2	1	22.4	13.8	13.8	22.123	196	196				2	2	1	6.5479e-132	8.7	8.7	8.7	22.4	22.4	14.8	118530000
P70580	P70580	1	1	1	Membrane-associated progesterone receptor component 1	Pgrmc1	>sp|P70580|PGRC1_RAT Membrane-associated progesterone receptor component 1 OS=Rattus norvegicus GN=Pgrmc1 PE=1 SV=3	1	1	1	1	0	0	0	1	1	0	0	0	0	1	1	0	0	0	0	1	1	0	11.8	11.8	11.8	21.598	195	195				1	2		2.6867e-37	0	0	0	11.8	11.8	0	47982000
Q569C0	Q569C0	1	1	1	Transmembrane protein 100	Tmem100	>sp|Q569C0|TM100_RAT Transmembrane protein 100 OS=Rattus norvegicus GN=Tmem100 PE=2 SV=1	1	1	1	1	0	0	0	1	1	0	0	0	0	1	1	0	0	0	0	1	1	0	9.7	9.7	9.7	14.352	134	134				1	1		5.1866e-05	0	0	0	9.7	9.7	0	21429000
Q5U2V5	Q5U2V5	1	1	1	Cardiolipin synthase	Crls1	>sp|Q5U2V5|CRLS1_RAT Cardiolipin synthase OS=Rattus norvegicus GN=Crls1 PE=2 SV=1	1	1	1	1	0	0	0	1	1	1	0	0	0	1	1	1	0	0	0	1	1	1	6.3	6.3	6.3	32.628	302	302				3	3	1	1.2397e-22	0	0	0	6.3	6.3	6.3	87195000
Q5U367	Q5U367	1	1	1	Procollagen-lysine,2-oxoglutarate 5-dioxygenase 3	Plod3	>sp|Q5U367|PLOD3_RAT Procollagen-lysine,2-oxoglutarate 5-dioxygenase 3 OS=Rattus norvegicus GN=Plod3 PE=2 SV=1	1	1	1	1	0	0	1	1	1	0	0	0	1	1	1	0	0	0	1	1	1	0	1.9	1.9	1.9	85.059	741	741			1	1	2		0.00049059	0	0	1.9	1.9	1.9	0	27765000
Q62902	Q62902	12	1	1	Protein ERGIC-53	Lman1	>sp|Q62902|LMAN1_RAT Protein ERGIC-53 OS=Rattus norvegicus GN=Lman1 PE=1 SV=1	1	12	1	1	7	7	7	12	8	5	0	0	0	1	1	0	0	0	0	1	1	0	25.5	6.2	6.2	57.956	517	517				1	1		3.2537e-65	13.3	13.3	13.3	25.5	19.3	11.6	14720000
Q641Z8	Q641Z8	1	1	1	Peflin	Pef1	>sp|Q641Z8|PEF1_RAT Peflin OS=Rattus norvegicus GN=Pef1 PE=2 SV=1	1	1	1	1	1	1	1	1	1	0	1	1	1	1	1	0	1	1	1	1	1	0	4.6	4.6	4.6	30.012	283	283	1	2	1	1	2		9.0422e-06	4.6	4.6	4.6	4.6	4.6	0	57800000
Q66H21	Q66H21	1	1	1	Cholinephosphotransferase 1	Chpt1	>sp|Q66H21|CHPT1_RAT Cholinephosphotransferase 1 OS=Rattus norvegicus GN=Chpt1 PE=2 SV=1	1	1	1	1	1	1	1	1	1	1	1	1	1	1	1	1	1	1	1	1	1	1	3	3	3	44.6	398	398	1	1	2	6	6	4	0.00027649	3	3	3	3	3	3	637730000
Q6AYH6	Q6AYH6	1	1	1	UPF0510 protein INM02	Inm02	>sp|Q6AYH6|EMC10_RAT ER membrane protein complex subunit 10 OS=Rattus norvegicus GN=Emc10 PE=1 SV=1	1	1	1	1	0	0	0	1	1	0	0	0	0	1	1	0	0	0	0	1	1	0	6.6	6.6	6.6	26.968	258	258				1	2		3.3717e-32	0	0	0	6.6	6.6	0	58333000
Q925N6	Q925N6	1	1	1	Immunoglobulin superfamily member 1	Igsf1	>sp|Q925N6|IGSF1_RAT Immunoglobulin superfamily member 1 OS=Rattus norvegicus GN=Igsf1 PE=2 SV=1	1	1	1	1	0	1	0	1	1	1	0	1	0	1	1	1	0	1	0	1	1	1	1.2	1.2	1.2	147.29	1320	1320		1		1	2	1	0.0010892	0	1.2	0	1.2	1.2	1.2	63229000
Q99N27	Q99N27	2	2	2	Sorting nexin-1	Snx1	>sp|Q99N27|SNX1_RAT Sorting nexin-1 OS=Rattus norvegicus GN=Snx1 PE=1 SV=1	1	2	2	2	1	1	1	2	1	1	1	1	1	2	1	1	1	1	1	2	1	1	5.7	5.7	5.7	59.044	522	522	2	1	1	2	4	1	4.5133e-06	3.1	2.7	3.1	5.7	3.1	3.1	165630000
D3ZAC0;D3ZXC1	D3ZAC0;D3ZXC1	1;1	1;1	1;1		Itga2b	>tr|D3ZAC0|D3ZAC0_RAT Protein Itga2b OS=Rattus norvegicus GN=Itga2b PE=2 SV=2;>tr|D3ZXC1|D3ZXC1_RAT Protein Itga2b OS=Rattus norvegicus GN=Itga2b PE=2 SV=2	2	1	1	1	0	0	0	0	1	0	0	0	0	0	1	0	0	0	0	0	1	0	1.3	1.3	1.3	112.64	1034	1034;638					1		1.3453e-29	0	0	0	0	1.3	0	0
D3ZHF8	D3ZHF8	1	1	1	Translation factor Guf1-1, mitochondrial	Guf1	>tr|D3ZHF8|D3ZHF8_RAT Translation factor GUF1, mitochondrial OS=Rattus norvegicus GN=Guf1 PE=3 SV=1	1	1	1	1	0	0	0	1	0	0	0	0	0	1	0	0	0	0	0	1	0	0	2	2	2	73.206	659	659				1			0.0019079	0	0	0	2	0	0	0
D4AC18;D3ZS94	D4AC18;D3ZS94	2;1	2;1	2;1		Olr1162;Olr1160	>tr|D4AC18|D4AC18_RAT Protein Olr1162 OS=Rattus norvegicus GN=Olr1162 PE=3 SV=1;>tr|D3ZS94|D3ZS94_RAT Protein Olr1160 OS=Rattus norvegicus GN=Olr1160 PE=3 SV=1	2	2	2	2	0	0	0	1	0	1	0	0	0	1	0	1	0	0	0	1	0	1	11	11	11	34.873	309	309;309				1		1	0.00075658	0	0	0	7.8	0	3.2	0
Q80Z70;G3V9D3;F1LQ92	Q80Z70;G3V9D3;F1LQ92	1;1;1	1;1;1	1;1;1	Protein sel-1 homolog 1	Sel1l	>sp|Q80Z70|SE1L1_RAT Protein sel-1 homolog 1 OS=Rattus norvegicus GN=Sel1l PE=2 SV=2;>tr|G3V9D3|G3V9D3_RAT Protein sel-1 homolog 1 OS=Rattus norvegicus GN=Sel1l PE=4 SV=1;>tr|F1LQ92|F1LQ92_RAT Protein sel-1 homolog 1 OS=Rattus norvegicus GN=Sel1l PE=2 SV=1	3	1	1	1	0	0	0	1	0	0	0	0	0	1	0	0	0	0	0	1	0	0	2.5	2.5	2.5	88.682	794	794;793;792				1			0.0022604	0	0	0	2.5	0	0	0
O54728;F1M7W5	O54728;F1M7W5	1;1	1;1	1;1	Phospholipase B1, membrane-associated;Phospholipase A2;Lysophospholipase	Plb1	>sp|O54728|PLB1_RAT Phospholipase B1, membrane-associated OS=Rattus norvegicus GN=Plb1 PE=1 SV=1;>tr|F1M7W5|F1M7W5_RAT Phospholipase B1, membrane-associated OS=Rattus norvegicus GN=Plb1 PE=2 SV=2	2	1	1	1	0	0	0	1	0	0	0	0	0	1	0	0	0	0	0	1	0	0	1.1	1.1	1.1	161.09	1450	1450;1178				1			0.021041	0	0	0	1.1	0	0	0
F7F4S8	F7F4S8	1	1	1			>tr|F7F4S8|F7F4S8_RAT Integrin beta OS=Rattus norvegicus GN=Itgb2 PE=3 SV=1	1	1	1	1	0	0	0	1	0	0	0	0	0	1	0	0	0	0	0	1	0	0	1.8	1.8	1.8	84.687	768	768				1			9.5126e-64	0	0	0	1.8	0	0	0
P11661	P11661	6	1	1	NADH-ubiquinone oxidoreductase chain 5	Mtnd5	>sp|P11661|NU5M_RAT NADH-ubiquinone oxidoreductase chain 5 OS=Rattus norvegicus GN=Mtnd5 PE=2 SV=2	1	6	1	1	4	3	2	5	5	4	1	0	0	0	0	0	1	0	0	0	0	0	13.3	4.4	4.4	68.969	610	610	1						0	11.5	7	5.1	8.9	8.9	6.9	0
Q62931	Q62931	1	1	1	Golgi SNAP receptor complex member 1	Gosr1	>sp|Q62931|GOSR1_RAT Golgi SNAP receptor complex member 1 OS=Rattus norvegicus GN=Gosr1 PE=1 SV=1	1	1	1	1	0	0	0	1	0	0	0	0	0	1	0	0	0	0	0	1	0	0	5.2	5.2	5.2	28.533	250	250				1			4.6333e-41	0	0	0	5.2	0	0	0
Q91Y94	Q91Y94	2	1	1	Cytochrome c oxidase subunit 4 isoform 2, mitochondrial	Cox4i2	>sp|Q91Y94|COX42_RAT Cytochrome c oxidase subunit 4 isoform 2, mitochondrial OS=Rattus norvegicus GN=Cox4i2 PE=2 SV=1	1	2	1	1	0	0	0	2	1	1	0	0	0	1	0	0	0	0	0	1	0	0	10.5	6.4	6.4	20.17	172	172				1			0.0004744	0	0	0	10.5	4.1	4.1	0
D4ABT9	D4ABT9	2	2	2		Sspn	>tr|D4ABT9|D4ABT9_RAT Protein Sspn OS=Rattus norvegicus GN=Sspn PE=4 SV=1	1	2	2	2	0	0	0	1	2	2	0	0	0	1	2	2	0	0	0	1	2	2	13.4	13.4	13.4	23.743	216	216				2	2	2	1.6501e-05	0	0	0	5.6	13.4	13.4	13584000
CON__ENSEMBL:ENSBTAP00000025008;M0R8B6	CON__ENSEMBL:ENSBTAP00000025008;M0R8B6	6;6	1;1	1;1			>ENSEMBL:ENSBTAP00000025008 (Bos taurus) hypothetical protein;>tr|M0R8B6|M0R8B6_RAT Protein LOC679312 OS=Rattus norvegicus GN=LOC679312 PE=3 SV=1	2	6	1	1	6	5	6	5	5	3	1	0	1	0	0	1	1	0	1	0	0	1	7.6	3.7	3.7	59.299	536	536;452	1		1			1	2.7097e-35	7.6	5.4	7.6	5.4	5.4	7.5	77613000
CON__Q3ZAW8;CON__Q9Z2K1	CON__Q3ZAW8;CON__Q9Z2K1	14;14	1;1	1;1			>Q3ZAW8 TREMBL:Q3ZAW8;Q9EQD6;Q9EQD7 Tax_Id=10090 Gene_Symbol=Krt16 Keratin intermediate filament 16a;>Q9Z2K1 SWISS-PROT:Q9Z2K1 Tax_Id=10090 Gene_Symbol=Krt16 Keratin, type I cytoskeletal 16	2	14	1	1	10	14	10	11	10	11	1	1	1	1	0	1	1	1	1	1	0	1	22.4	2.3	2.3	52.052	474	474;469	1	1	1	1		1	3.1135e-169	20.7	22.4	20.5	20.7	18.4	20.7	174280000
A0FKI7-3;M0R9S4;A0FKI7;M0R8D7;A0FKI7-2	A0FKI7-3;M0R9S4;A0FKI7;M0R8D7;A0FKI7-2	1;1;1;1;1	1;1;1;1;1	1;1;1;1;1	Acyl-CoA-binding domain-containing protein 5	Acbd5	>sp|A0FKI7-3|ACBD5_RAT Isoform 3 of Acyl-CoA-binding domain-containing protein 5 OS=Rattus norvegicus GN=Acbd5;>tr|M0R9S4|M0R9S4_RAT Protein LOC100910957 OS=Rattus norvegicus GN=LOC100910957 PE=4 SV=1;>sp|A0FKI7|ACBD5_RAT Acyl-CoA-binding domain-containing	5	1	1	1	1	1	0	1	1	1	1	1	0	1	1	1	1	1	0	1	1	1	2.2	2.2	2.2	56.881	507	507;507;506;502;471	1	1		1	1	1	0.00013635	2.2	2.2	0	2.2	2.2	2.2	23986000
A0JPQ3	A0JPQ3	1	1	1		RGD1562533	>tr|A0JPQ3|A0JPQ3_RAT Protein RGD1562533 OS=Rattus norvegicus GN=RGD1562533 PE=2 SV=1	1	1	1	1	1	1	1	1	0	1	1	1	1	1	0	1	1	1	1	1	0	1	3.5	3.5	3.5	36.908	315	315	2	1	1	2		2	0.00065384	3.5	3.5	3.5	3.5	0	3.5	495080000
B2RYE6	B2RYE6	1	1	1			>tr|B2RYE6|B2RYE6_RAT Uncharacterized protein OS=Rattus norvegicus PE=2 SV=1	1	1	1	1	1	1	0	1	0	1	1	1	0	1	0	1	1	1	0	1	0	1	8.1	8.1	8.1	20.739	185	185	2	1		2		3	1.1055e-32	8.1	8.1	0	8.1	0	8.1	177830000
B2RZD5;D3ZSF9	B2RZD5;D3ZSF9	2;2	2;2	2;2		Rpl22l1;LOC100365299	>tr|B2RZD5|B2RZD5_RAT Protein LOC688712 OS=Rattus norvegicus GN=Rpl22l1 PE=2 SV=1;>tr|D3ZSF9|D3ZSF9_RAT Protein Rpl22l2 OS=Rattus norvegicus GN=Rpl22l2 PE=4 SV=1	2	2	2	2	1	1	0	1	1	2	1	1	0	1	1	2	1	1	0	1	1	2	19.7	19.7	19.7	14.467	122	122;122	1	1		1	2	3	1.9395e-07	9.8	9.8	0	9.8	9.8	19.7	36098000
B5DEL7	B5DEL7	1	1	1		Sec61g	>tr|B5DEL7|B5DEL7_RAT Protein LOC100361694 OS=Rattus norvegicus GN=Sec61g PE=4 SV=1	1	1	1	1	0	0	0	1	0	1	0	0	0	1	0	1	0	0	0	1	0	1	17.6	17.6	17.6	7.7412	68	68				1		1	0.0011757	0	0	0	17.6	0	17.6	42375000
B5DFL7	B5DFL7	1	1	1		Sema3c	>tr|B5DFL7|B5DFL7_RAT Protein Sema3c OS=Rattus norvegicus GN=Sema3c PE=2 SV=1	1	1	1	1	0	1	0	1	0	1	0	1	0	1	0	1	0	1	0	1	0	1	1.5	1.5	1.5	85.27	751	751		1		1		1	0.00066752	0	1.5	0	1.5	0	1.5	20978000
D3Z8V4	D3Z8V4	1	1	1		Nckap1l	>tr|D3Z8V4|D3Z8V4_RAT NCK associated protein 1 like (Predicted) OS=Rattus norvegicus GN=Nckap1l PE=4 SV=1	1	1	1	1	0	1	0	0	1	1	0	1	0	0	1	1	0	1	0	0	1	1	1.3	1.3	1.3	125.97	1106	1106		2			1	2	0.003066	0	1.3	0	0	1.3	1.3	54940000
D3Z9A4	D3Z9A4	1	1	1		Moap1	>tr|D3Z9A4|D3Z9A4_RAT Protein LOC100233176 OS=Rattus norvegicus GN=LOC100233176 PE=4 SV=2	1	1	1	1	0	1	0	0	1	1	0	1	0	0	1	1	0	1	0	0	1	1	16.5	16.5	16.5	10.217	97	97		1			1	1	0.00043063	0	16.5	0	0	16.5	16.5	50895000
D3Z9E1	D3Z9E1	1	1	1		Emilin1	>tr|D3Z9E1|D3Z9E1_RAT Elastin microfibril interfacer 1 (Predicted), isoform CRA_b OS=Rattus norvegicus GN=Emilin1 PE=4 SV=1	1	1	1	1	0	0	0	1	0	1	0	0	0	1	0	1	0	0	0	1	0	1	2.6	2.6	2.6	94.504	900	900				1		1	1.0121e-13	0	0	0	2.6	0	2.6	24533000
D3ZA89	D3ZA89	1	1	1		Tbck	>tr|D3ZA89|D3ZA89_RAT Protein Tbck OS=Rattus norvegicus GN=Tbck PE=4 SV=1	1	1	1	1	1	1	1	1	1	1	1	1	1	1	1	1	1	1	1	1	1	1	1.4	1.4	1.4	96.812	860	860	2	1	2	1	2	3	0.0002428	1.4	1.4	1.4	1.4	1.4	1.4	1307000000
D3ZCG2;D3ZSN6;D3ZYN2;D3ZJJ7;D4A1V5;D4ADI4;F1M5N7;Q7M6Z5;D4A9P0	D3ZCG2;D3ZSN6;D3ZYN2;D3ZJJ7;D4A1V5;D4ADI4;F1M5N7;Q7M6Z5;D4A9P0	2;2;2;2;2;2;1;1;1	2;2;2;2;2;2;1;1;1	2;2;2;2;2;2;1;1;1	Kinesin-like protein KIF27	Kif21a;Kif21b;Kif27;Kif7	>tr|D3ZCG2|D3ZCG2_RAT Protein Kif21a (Fragment) OS=Rattus norvegicus GN=Kif21a PE=2 SV=2;>tr|D3ZSN6|D3ZSN6_RAT Protein Kif21a (Fragment) OS=Rattus norvegicus GN=Kif21a PE=2 SV=2;>tr|D3ZYN2|D3ZYN2_RAT Protein Kif21a (Fragment) OS=Rattus norvegicus GN=Kif21a	9	2	2	2	2	1	0	0	0	1	2	1	0	0	0	1	2	1	0	0	0	1	1.6	1.6	1.6	185.29	1658	1658;1614;1602;1559;1553;556;1634;1394;1341	2	1				1	5.8573e-25	1.6	0.9	0	0	0	0.9	33090000
D3ZGS5	D3ZGS5	1	1	1		Uaca	>tr|D3ZGS5|D3ZGS5_RAT Protein Uaca OS=Rattus norvegicus GN=Uaca PE=2 SV=2	1	1	1	1	1	1	1	1	1	1	1	1	1	1	1	1	1	1	1	1	1	1	1.1	1.1	1.1	160.86	1410	1410	2	2	1	1	2	2	3.7148e-07	1.1	1.1	1.1	1.1	1.1	1.1	59782000
Q3MQ06;D3ZJZ1	Q3MQ06;D3ZJZ1	1;1	1;1	1;1	Autophagy protein 5	Atg5	>sp|Q3MQ06|ATG5_RAT Autophagy protein 5 OS=Rattus norvegicus GN=Atg5 PE=2 SV=1;>tr|D3ZJZ1|D3ZJZ1_RAT Autophagy protein 5 (Fragment) OS=Rattus norvegicus GN=Atg5 PE=2 SV=2	2	1	1	1	1	0	0	0	1	1	1	0	0	0	1	1	1	0	0	0	1	1	4.7	4.7	4.7	32.398	275	275;245	1				1	1	0.00089012	4.7	0	0	0	4.7	4.7	42703000
D3ZLD5	D3ZLD5	2	2	2		Golga3	>tr|D3ZLD5|D3ZLD5_RAT Protein Golga3 OS=Rattus norvegicus GN=Golga3 PE=4 SV=1	1	2	2	2	0	0	0	1	1	1	0	0	0	1	1	1	0	0	0	1	1	1	1.9	1.9	1.9	162.54	1447	1447				1	1	1	4.1069e-12	0	0	0	0.8	1	0.8	89488000
D3ZMR1	D3ZMR1	1	1	1		Tomm7	>tr|D3ZMR1|D3ZMR1_RAT Protein Tomm7 OS=Rattus norvegicus GN=Tomm7 PE=4 SV=1	1	1	1	1	0	0	0	1	0	1	0	0	0	1	0	1	0	0	0	1	0	1	30.9	30.9	30.9	6.1773	55	55				1		1	0.00013257	0	0	0	30.9	0	30.9	89610000
D3ZMS0	D3ZMS0	1	1	1		LOC100362005	>tr|D3ZMS0|D3ZMS0_RAT Protein Grcc10 OS=Rattus norvegicus GN=Grcc10 PE=4 SV=1	1	1	1	1	0	1	0	0	0	1	0	1	0	0	0	1	0	1	0	0	0	1	12.7	12.7	12.7	13.194	126	126		1				1	8.1305e-11	0	12.7	0	0	0	12.7	8531200
D3ZNI4	D3ZNI4	1	1	1		FAM120C	>tr|D3ZNI4|D3ZNI4_RAT Protein FAM120C (Fragment) OS=Rattus norvegicus GN=FAM120C PE=4 SV=2	1	1	1	1	1	0	0	1	1	1	1	0	0	1	1	1	1	0	0	1	1	1	2	2	2	78.062	710	710	1			1	1	1	0.001035	2	0	0	2	2	2	314590000
D3ZNJ9	D3ZNJ9	1	1	1		Trim7	>tr|D3ZNJ9|D3ZNJ9_RAT Protein Trim7 OS=Rattus norvegicus GN=Trim7 PE=4 SV=1	1	1	1	1	0	0	0	1	1	1	0	0	0	1	1	1	0	0	0	1	1	1	2	2	2	56.944	510	510				2	1	2	0.00036177	0	0	0	2	2	2	27314000
D3ZPP2	D3ZPP2	5	1	1		Arl8a	>tr|D3ZPP2|D3ZPP2_RAT Protein Arl8a OS=Rattus norvegicus GN=Arl8a PE=3 SV=1	1	5	1	1	2	2	0	5	2	3	0	1	0	1	0	1	0	1	0	1	0	1	39.2	7.5	7.5	21.39	186	186		1		1		1	6.1387e-30	17.7	12.4	0	39.2	9.7	17.2	141320000
D3ZPW6	D3ZPW6	1	1	1		Lage3	>tr|D3ZPW6|D3ZPW6_RAT Protein Lage3 OS=Rattus norvegicus GN=Lage3 PE=4 SV=1	1	1	1	1	1	1	0	1	0	1	1	1	0	1	0	1	1	1	0	1	0	1	14.2	14.2	14.2	15.667	148	148	1	1		1		1	6.0087e-56	14.2	14.2	0	14.2	0	14.2	29434000
D3ZQ10	D3ZQ10	1	1	1			>tr|D3ZQ10|D3ZQ10_RAT Protein Ept1 (Fragment) OS=Rattus norvegicus GN=Ept1 PE=2 SV=2	1	1	1	1	0	0	0	0	0	1	0	0	0	0	0	1	0	0	0	0	0	1	5.1	5.1	5.1	22.395	196	196						1	0.00049335	0	0	0	0	0	5.1	14696000
D3ZS75	D3ZS75	1	1	1		Ndufc1	>tr|D3ZS75|D3ZS75_RAT Protein Ndufc1 OS=Rattus norvegicus GN=Ndufc1 PE=4 SV=1	1	1	1	1	1	1	0	1	0	1	1	1	0	1	0	1	1	1	0	1	0	1	14.5	14.5	14.5	8.7862	76	76	2	3		3		3	0.0024672	14.5	14.5	0	14.5	0	14.5	629890000
D3ZZH6;D3ZW27	D3ZZH6;D3ZW27	2;2	2;2	2;2		RGD1306565	>tr|D3ZZH6|D3ZZH6_RAT Protein Map3k5 OS=Rattus norvegicus GN=Map3k5 PE=2 SV=2;>tr|D3ZW27|D3ZW27_RAT Protein Map3k5 OS=Rattus norvegicus GN=Map3k5 PE=2 SV=2	2	2	2	2	0	1	0	0	0	2	0	1	0	0	0	2	0	1	0	0	0	2	2	2	2	154.41	1380	1380;1372		1				2	2.6154e-05	0	0.7	0	0	0	2	19150000
D3ZW38	D3ZW38	1	1	1		Exosc6	>tr|D3ZW38|D3ZW38_RAT Protein Exosc6 OS=Rattus norvegicus GN=Exosc6 PE=4 SV=1	1	1	1	1	0	0	0	0	1	1	0	0	0	0	1	1	0	0	0	0	1	1	5.9	5.9	5.9	28.399	272	272					1	1	0.0019767	0	0	0	0	5.9	5.9	1778200
D3ZWS2	D3ZWS2	1	1	1		LOC690000	>tr|D3ZWS2|D3ZWS2_RAT Protein 1600014C10Rik OS=Rattus norvegicus GN=LOC690000 PE=4 SV=1	1	1	1	1	1	1	1	1	0	1	1	1	1	1	0	1	1	1	1	1	0	1	7.1	7.1	7.1	15.07	141	141	1	2	1	3		3	0.0001413	7.1	7.1	7.1	7.1	0	7.1	394160000
D3ZXX3	D3ZXX3	1	1	1			>tr|D3ZXX3|D3ZXX3_RAT Protein LOC689991 (Fragment) OS=Rattus norvegicus GN=LOC689991 PE=2 SV=2	1	1	1	1	0	1	0	1	0	1	0	1	0	1	0	1	0	1	0	1	0	1	0.9	0.9	0.9	193.94	1731	1731		1		1		1	0.0031214	0	0.9	0	0.9	0	0.9	35407000
D3ZZ95;F1M706;M0RCN1;D3ZJJ6;P39032;D4A1Q0	D3ZZ95;F1M706;M0RCN1;D3ZJJ6;P39032;D4A1Q0	2;2;1;1;1;1	2;2;1;1;1;1	2;2;1;1;1;1	60S ribosomal protein L36	LOC100361060;LOC100360439;LOC100359616;Rpl36;LOC100361079	>tr|D3ZZ95|D3ZZ95_RAT 60S ribosomal protein L36 OS=Rattus norvegicus GN=LOC100361060 PE=3 SV=1;>tr|F1M706|F1M706_RAT 60S ribosomal protein L36 OS=Rattus norvegicus GN=LOC100360439 PE=3 SV=1;>tr|M0RCN1|M0RCN1_RAT Protein LOC100361079 OS=Rattus norvegicus GN	6	2	2	2	0	0	0	2	0	1	0	0	0	2	0	1	0	0	0	2	0	1	19.8	19.8	19.8	12.41	106	106;105;107;105;105;104				2		1	6.2573e-09	0	0	0	19.8	0	9.4	43322000
D4A0T8	D4A0T8	2	2	2		RGD1565002	>tr|D4A0T8|D4A0T8_RAT Protein Dhrs7 OS=Rattus norvegicus GN=RGD1565002 PE=3 SV=2	1	2	2	2	1	1	1	2	1	1	1	1	1	2	1	1	1	1	1	2	1	1	8.9	8.9	8.9	34.32	303	303	10	10	5	14	9	13	4.0336e-29	4	4	4	8.9	4	4	64789000000
D4A1D8	D4A1D8	2	1	1		Surf4	>tr|D4A1D8|D4A1D8_RAT Protein Surf4 OS=Rattus norvegicus GN=Surf4 PE=4 SV=1	1	2	1	1	1	1	0	2	2	2	0	0	0	1	1	1	0	0	0	1	1	1	10.4	6.7	6.7	30.381	269	269				5	3	2	5.0311e-233	3.7	3.7	0	10.4	10.4	10.4	190260000
D4A3P4	D4A3P4	1	1	1		Nol4	>tr|D4A3P4|D4A3P4_RAT Nucleolar protein 4 (Predicted), isoform CRA_b OS=Rattus norvegicus GN=Nol4 PE=4 SV=1	1	1	1	1	0	0	0	1	1	1	0	0	0	1	1	1	0	0	0	1	1	1	2.4	2.4	2.4	63.127	574	574				1	1	1	0.00048807	0	0	0	2.4	2.4	2.4	94228000
D4A6X4	D4A6X4	2	2	2	Acylphosphatase	Acyp1	>tr|D4A6X4|D4A6X4_RAT Acylphosphatase OS=Rattus norvegicus GN=Acyp1 PE=3 SV=1	1	2	2	2	1	1	1	2	0	1	1	1	1	2	0	1	1	1	1	2	0	1	29.3	29.3	29.3	11.312	99	99	1	2	1	3		3	8.0117e-32	13.1	13.1	16.2	29.3	0	13.1	156650000
D4A832	D4A832	1	1	1		Slc43a3	>tr|D4A832|D4A832_RAT Protein Slc43a3 OS=Rattus norvegicus GN=Slc43a3 PE=4 SV=1	1	1	1	1	1	1	0	1	0	1	1	1	0	1	0	1	1	1	0	1	0	1	3.4	3.4	3.4	56.008	499	499	2	1		3		3	0.0024359	3.4	3.4	0	3.4	0	3.4	65973000
D4ABK7	D4ABK7	1	1	1		Hnrnph3	>tr|D4ABK7|D4ABK7_RAT Heterogeneous nuclear ribonucleoprotein H3 (2H9) (Predicted), isoform CRA_c OS=Rattus norvegicus GN=Hnrnph3 PE=4 SV=1	1	1	1	1	0	1	0	1	0	1	0	1	0	1	0	1	0	1	0	1	0	1	4	4	4	36.869	346	346		1		1		1	0.0020637	0	4	0	4	0	4	34598000
D4AC73	D4AC73	1	1	1			>tr|D4AC73|D4AC73_RAT Protein LOC684258 OS=Rattus norvegicus GN=LOC684258 PE=4 SV=2	1	1	1	1	0	0	0	1	0	1	0	0	0	1	0	1	0	0	0	1	0	1	21.2	21.2	21.2	10.101	85	85				1		2	4.446e-05	0	0	0	21.2	0	21.2	92146000
D4AEL3	D4AEL3	1	1	1		RGD1309148	>tr|D4AEL3|D4AEL3_RAT Protein RGD1309148 OS=Rattus norvegicus GN=RGD1309148 PE=4 SV=2	1	1	1	1	0	1	1	1	1	1	0	1	1	1	1	1	0	1	1	1	1	1	12.6	12.6	12.6	11.417	111	111		3	2	9	9	7	4.0763e-104	0	12.6	12.6	12.6	12.6	12.6	843800000
P19491-3;F1LNE4;G3V914;P19491;P19491-2	P19491-3;F1LNE4;G3V914;P19491;P19491-2	1;1;1;1;1	1;1;1;1;1	1;1;1;1;1	Glutamate receptor 2	Gria2	>sp|P19491-3|GRIA2_RAT Isoform 3 of Glutamate receptor 2 OS=Rattus norvegicus GN=Gria2;>tr|F1LNE4|F1LNE4_RAT Glutamate receptor 2 OS=Rattus norvegicus GN=Gria2 PE=2 SV=2;>tr|G3V914|G3V914_RAT Glutamate receptor 2 OS=Rattus norvegicus GN=Gria2 PE=4 SV=2;>sp	5	1	1	1	1	0	0	1	1	1	1	0	0	1	1	1	1	0	0	1	1	1	1.8	1.8	1.8	100.41	901	901;883;883;883;883	1			2	2	2	0.0027007	1.8	0	0	1.8	1.8	1.8	286700000
F1LPV2;P98166	F1LPV2;P98166	1;1	1;1	1;1	Very low-density lipoprotein receptor	Vldlr	>tr|F1LPV2|F1LPV2_RAT Very low-density lipoprotein receptor OS=Rattus norvegicus GN=Vldlr PE=2 SV=1;>sp|P98166|VLDLR_RAT Very low-density lipoprotein receptor OS=Rattus norvegicus GN=Vldlr PE=2 SV=1	2	1	1	1	0	0	0	0	0	1	0	0	0	0	0	1	0	0	0	0	0	1	1.4	1.4	1.4	96.472	873	873;873						5	0.00064221	0	0	0	0	0	1.4	50432000
F1LUI5;F1M663;D3ZQR5;M0R6R6	F1LUI5;F1M663;D3ZQR5;M0R6R6	2;2;1;1	2;2;1;1	2;2;1;1		LOC100365438	>tr|F1LUI5|F1LUI5_RAT Uncharacterized protein (Fragment) OS=Rattus norvegicus GN=LOC100365438 PE=4 SV=1;>tr|F1M663|F1M663_RAT Uncharacterized protein OS=Rattus norvegicus PE=4 SV=2;>tr|D3ZQR5|D3ZQR5_RAT Uncharacterized protein OS=Rattus norvegicus PE=4 SV=	4	2	2	2	0	1	0	1	0	1	0	1	0	1	0	1	0	1	0	1	0	1	25	25	25	13.842	124	124;115;116;115		1		1		3	0.00032809	0	9.7	0	15.3	0	9.7	65708000
F1LVM4	F1LVM4	1	1	1		LOC683402	>tr|F1LVM4|F1LVM4_RAT Protein Ap3s2 (Fragment) OS=Rattus norvegicus GN=Ap3s2 PE=4 SV=2	1	1	1	1	0	0	0	0	0	1	0	0	0	0	0	1	0	0	0	0	0	1	6.5	6.5	6.5	19.187	170	170						1	4.2857e-05	0	0	0	0	0	6.5	4324700
F1M175	F1M175	4	4	4		RGD1563296	>tr|F1M175|F1M175_RAT Protein Cog5 OS=Rattus norvegicus GN=Cog5 PE=4 SV=2	1	4	4	4	1	1	0	1	1	2	1	1	0	1	1	2	1	1	0	1	1	2	5.8	5.8	5.8	91.184	829	829	1	1		1	1	2	3.8173e-08	1.2	1.3	0	1.6	1.6	3.3	17115000
Q5XIF4;P61959;F1M2K3	Q5XIF4;P61959;F1M2K3	1;1;1	1;1;1	1;1;1	Small ubiquitin-related modifier 3;Small ubiquitin-related modifier 2	Sumo3;Sumo2	>sp|Q5XIF4|SUMO3_RAT Small ubiquitin-related modifier 3 OS=Rattus norvegicus GN=Sumo3 PE=2 SV=1;>sp|P61959|SUMO2_RAT Small ubiquitin-related modifier 2 OS=Rattus norvegicus GN=Sumo2 PE=1 SV=1;>tr|F1M2K3|F1M2K3_RAT Uncharacterized protein (Fragment) OS=Ratt	3	1	1	1	0	1	0	1	0	1	0	1	0	1	0	1	0	1	0	1	0	1	10.9	10.9	10.9	12.456	110	110;95;94		2		2		1	2.9157e-113	0	10.9	0	10.9	0	10.9	20745000
M0R726;M0R5M1;M0RB22;F1M678;F1M2Y2;F1LM72	M0R726;M0R5M1;M0RB22;F1M678;F1M2Y2;F1LM72	3;3;3;3;2;2	3;3;3;3;2;2	3;3;3;3;2;2		Ptprd	>tr|M0R726|M0R726_RAT Protein Ptprd (Fragment) OS=Rattus norvegicus GN=Ptprd PE=4 SV=1;>tr|M0R5M1|M0R5M1_RAT Protein Ptprd (Fragment) OS=Rattus norvegicus GN=Ptprd PE=4 SV=1;>tr|M0RB22|M0RB22_RAT Protein Ptprd (Fragment) OS=Rattus norvegicus GN=Ptprd PE=4	6	3	3	3	0	0	0	0	1	3	0	0	0	0	1	3	0	0	0	0	1	3	2.3	2.3	2.3	212.05	1890	1890;1887;1886;1871;1695;1479					2	3	2.4098e-23	0	0	0	0	0.7	2.3	32260000
F1M6T6	F1M6T6	4	3	3		Ppp6r2	>tr|F1M6T6|F1M6T6_RAT Protein Ppp6r2 (Fragment) OS=Rattus norvegicus GN=Ppp6r2 PE=4 SV=2	1	4	3	3	2	2	1	1	2	2	1	1	0	0	1	2	1	1	0	0	1	2	5.7	4.2	4.2	95.534	882	882	1	1			1	2	4.1209e-08	3.1	3.1	1.5	1.5	3.1	2.6	16359000
G3V616;Q6MGD0	G3V616;Q6MGD0	1;1	1;1	1;1	Protein CutA	Cuta	>tr|G3V616|G3V616_RAT Divalent cation tolerant protein CUTA, isoform CRA_b OS=Rattus norvegicus GN=Cuta PE=4 SV=1;>sp|Q6MGD0|CUTA_RAT Protein CutA OS=Rattus norvegicus GN=Cuta PE=1 SV=2	2	1	1	1	0	1	1	1	0	1	0	1	1	1	0	1	0	1	1	1	0	1	7.9	7.9	7.9	18.758	177	177;177		4	1	2		2	1.8156e-35	0	7.9	7.9	7.9	0	7.9	139850000
G3V698;Q499N4	G3V698;Q499N4	1;1	1;1	1;1	4-hydroxybenzoate polyprenyltransferase, mitochondrial	Coq2	>tr|G3V698|G3V698_RAT 4-hydroxybenzoate polyprenyltransferase, mitochondrial OS=Rattus norvegicus GN=Coq2 PE=4 SV=1;>sp|Q499N4|COQ2_RAT 4-hydroxybenzoate polyprenyltransferase, mitochondrial OS=Rattus norvegicus GN=Coq2 PE=2 SV=1	2	1	1	1	0	1	0	1	0	1	0	1	0	1	0	1	0	1	0	1	0	1	4.8	4.8	4.8	40.563	374	374;374		1		2		2	0.00030747	0	4.8	0	4.8	0	4.8	28174000
G3V7K5	G3V7K5	2	2	2		Cdig2	>tr|G3V7K5|G3V7K5_RAT Protein Npc1 OS=Rattus norvegicus GN=Npc1 PE=4 SV=1	1	2	2	2	1	0	1	1	2	1	1	0	1	1	2	1	1	0	1	1	2	1	2	2	2	142.95	1278	1278	2		1	2	4	4	2.4443e-05	1	0	0.9	1	2	0.9	306630000
G3V949;O55156	G3V949;O55156	2;2	1;1	1;1	CAP-Gly domain-containing linker protein 2	Clip2	>tr|G3V949|G3V949_RAT CAP-Gly domain-containing linker protein 2 OS=Rattus norvegicus GN=Clip2 PE=4 SV=1;>sp|O55156|CLIP2_RAT CAP-Gly domain-containing linker protein 2 OS=Rattus norvegicus GN=Clip2 PE=1 SV=1	2	2	1	1	1	2	1	2	2	2	0	1	0	1	1	1	0	1	0	1	1	1	3.1	1.6	1.6	115.82	1047	1047;1046		2		1	1	2	1.2711e-09	1.4	3.1	1.4	3.1	3.1	3.1	19482000
J3QTE2;Q80YN4	J3QTE2;Q80YN4	1;1	1;1	1;1	Atrial natriuretic peptide-converting enzyme;Atrial natriuretic peptide-converting enzyme, N-terminal propeptide;Atrial natriuretic peptide-converting enzyme, activated protease fragment;Atrial natriuretic peptide-converting enzyme, 180 kDa soluble fragment	Corin	>tr|J3QTE2|J3QTE2_RAT Atrial natriuretic peptide-converting enzyme OS=Rattus norvegicus GN=Corin PE=3 SV=2;>sp|Q80YN4|CORIN_RAT Atrial natriuretic peptide-converting enzyme OS=Rattus norvegicus GN=Corin PE=1 SV=2	2	1	1	1	0	0	0	1	1	1	0	0	0	1	1	1	0	0	0	1	1	1	1.8	1.8	1.8	122.7	1111	1111;1111				1	1	1	3.225e-32	0	0	0	1.8	1.8	1.8	122610000
M0RC09	M0RC09	1	1	1			>tr|M0RC09|M0RC09_RAT Uncharacterized protein OS=Rattus norvegicus PE=4 SV=1	1	1	1	1	1	1	0	1	0	1	1	1	0	1	0	1	1	1	0	1	0	1	12.5	12.5	12.5	9.1235	80	80	1	1		1		1	5.4217e-05	12.5	12.5	0	12.5	0	12.5	48527000
P07154	P07154	1	1	1	Cathepsin L1;Procathepsin L;Cathepsin L1 heavy chain;Cathepsin L1 light chain	Ctsl1	>sp|P07154|CATL1_RAT Cathepsin L1 OS=Rattus norvegicus GN=Ctsl1 PE=1 SV=2	1	1	1	1	1	1	0	1	1	1	1	1	0	1	1	1	1	1	0	1	1	1	4.8	4.8	4.8	37.66	334	334	1	1		1	1	1	5.865e-08	4.8	4.8	0	4.8	4.8	4.8	132420000
P86410	P86410	2	2	2	Ral GTPase-activating protein subunit beta	Ralgapb	>sp|P86410|RLGPB_RAT Ral GTPase-activating protein subunit beta OS=Rattus norvegicus GN=Ralgapb PE=1 SV=1	1	2	2	2	1	0	0	1	0	2	1	0	0	1	0	2	1	0	0	1	0	2	2.7	2.7	2.7	165.36	1484	1484	1			1		2	2.6496e-69	0.8	0	0	0.8	0	2.7	69043000
Q06C60	Q06C60	1	1	1		Bola1	>tr|Q06C60|Q06C60_RAT BolA-like 1 (E. coli) (Predicted) OS=Rattus norvegicus GN=Bola1 PE=2 SV=1	1	1	1	1	1	1	0	1	0	1	1	1	0	1	0	1	1	1	0	1	0	1	12.4	12.4	12.4	14.403	137	137	1	2		1		2	0.0022533	12.4	12.4	0	12.4	0	12.4	24772000
Q4KM45	Q4KM45	2	2	2	UPF0687 protein C20orf27 homolog		>sp|Q4KM45|CT027_RAT UPF0687 protein C20orf27 homolog OS=Rattus norvegicus PE=2 SV=1	1	2	2	2	1	2	1	1	1	1	1	2	1	1	1	1	1	2	1	1	1	1	13.8	13.8	13.8	19.456	174	174	1	3	2	1	1	2	3.1735e-18	5.7	13.8	5.7	5.7	5.7	5.7	40875000
Q4KM62	Q4KM62	1	1	1	Palmdelphin	Palmd	>sp|Q4KM62|PALMD_RAT Palmdelphin OS=Rattus norvegicus GN=Palmd PE=1 SV=1	1	1	1	1	1	1	0	1	0	1	1	1	0	1	0	1	1	1	0	1	0	1	3.3	3.3	3.3	62.418	551	551	1	1		1		2	0.0004993	3.3	3.3	0	3.3	0	3.3	58373000
Q66HJ7;Q03348	Q66HJ7;Q03348	3;2	3;2	3;2	Receptor-type tyrosine-protein phosphatase alpha	Ptpra	>tr|Q66HJ7|Q66HJ7_RAT Ptpra protein OS=Rattus norvegicus GN=Ptpra PE=2 SV=1;>sp|Q03348|PTPRA_RAT Receptor-type tyrosine-protein phosphatase alpha OS=Rattus norvegicus GN=Ptpra PE=2 SV=1	2	3	3	3	0	1	0	2	1	2	0	1	0	2	1	2	0	1	0	2	1	2	5	5	5	90.197	796	796;796		1		3	1	3	7.1481e-14	0	1.4	0	3.4	1.4	3	210340000
Q6IMG5	Q6IMG5	2	2	2	E3 ubiquitin-protein ligase NHLRC1	Nhlrc1	>sp|Q6IMG5|NHLC1_RAT E3 ubiquitin-protein ligase NHLRC1 OS=Rattus norvegicus GN=Nhlrc1 PE=2 SV=1	1	2	2	2	0	2	0	1	1	1	0	2	0	1	1	1	0	2	0	1	1	1	5.6	5.6	5.6	42.088	396	396		2		1	1	2	0.00041169	0	5.6	0	3.3	3.3	3.3	297290000
Q6P9U3	Q6P9U3	1	1	1	COMM domain-containing protein 3	Commd3	>sp|Q6P9U3|COMD3_RAT COMM domain-containing protein 3 OS=Rattus norvegicus GN=Commd3 PE=2 SV=1	1	1	1	1	0	1	0	0	0	1	0	1	0	0	0	1	0	1	0	0	0	1	10.8	10.8	10.8	21.932	195	195		1				1	7.4208e-05	0	10.8	0	0	0	10.8	47404000
Q76MV3	Q76MV3	1	1	1		Cox17	>tr|Q76MV3|Q76MV3_RAT Cytochrome C oxidase assembly protein COX17 OS=Rattus norvegicus GN=Cox17 PE=4 SV=1	1	1	1	1	0	1	0	1	1	1	0	1	0	1	1	1	0	1	0	1	1	1	25.4	25.4	25.4	6.784	63	63		1		1	1	1	3.3331e-07	0	25.4	0	25.4	25.4	25.4	39191000
Q8R2H7;Q8R2H7-2	Q8R2H7;Q8R2H7-2	1;1	1;1	1;1	Trafficking kinesin-binding protein 2	Trak2	>sp|Q8R2H7|TRAK2_RAT Trafficking kinesin-binding protein 2 OS=Rattus norvegicus GN=Trak2 PE=1 SV=2;>sp|Q8R2H7-2|TRAK2_RAT Isoform 2 of Trafficking kinesin-binding protein 2 OS=Rattus norvegicus GN=Trak2	2	1	1	1	1	0	0	1	0	1	1	0	0	1	0	1	1	0	0	1	0	1	1.6	1.6	1.6	101.64	913	913;672	2			1		1	2.1179e-07	1.6	0	0	1.6	0	1.6	49567000
Q9ERL1	Q9ERL1	1	1	1		Cybb	>tr|Q9ERL1|Q9ERL1_RAT Cytochrome b-245, beta polypeptide, isoform CRA_a OS=Rattus norvegicus GN=Cybb PE=2 SV=2	1	1	1	1	0	1	1	1	1	1	0	1	1	1	1	1	0	1	1	1	1	1	1.9	1.9	1.9	65.371	570	570		1	1	2	2	2	1.9032e-06	0	1.9	1.9	1.9	1.9	1.9	7712000
Q9JK11-3	Q9JK11-3	3	1	1			>sp|Q9JK11-3|RTN4_RAT Isoform 3 of Reticulon-4 OS=Rattus norvegicus GN=Rtn4	1	3	1	1	2	3	1	3	3	2	1	1	0	1	1	1	1	1	0	1	1	1	19.1	4	4	22.403	199	199	1	1		3	1	3	2.731e-61	11.1	19.1	7	19.1	19.1	11.1	89212000
Q9R1T1	Q9R1T1	1	1	1	Barrier-to-autointegration factor	Banf1	>sp|Q9R1T1|BAF_RAT Barrier-to-autointegration factor OS=Rattus norvegicus GN=Banf1 PE=1 SV=1	1	1	1	1	0	0	0	1	0	1	0	0	0	1	0	1	0	0	0	1	0	1	27	27	27	10.044	89	89				1		1	1.7718e-13	0	0	0	27	0	27	42769000
REV__B0BNK5	REV__B0BNK5	1	1	1			>tr|B0BNK5|B0BNK5_RAT Pde4c protein OS=Rattus norvegicus GN=LOC100360908 PE=2 SV=1	1	1	1	1	0	0	0	0	0	1	0	0	0	0	0	1	0	0	0	0	0	1	8.6	8.6	8.6	22.967	220	220						1	0.016965	0	0	0	0	0	8.6	69148000
REV__F1LND1	REV__F1LND1	1	1	1			>tr|F1LND1|F1LND1_RAT Protein Cog1 OS=Rattus norvegicus GN=Cog1 PE=2 SV=1	1	1	1	1	1	1	1	1	1	1	1	1	1	1	1	1	1	1	1	1	1	1	0.8	0.8	0.8	108.7	980	980	1	1	1	1	1	1	0.0012518	0.8	0.8	0.8	0.8	0.8	0.8	89487000
REV__F1LST0	REV__F1LST0	1	1	1			>tr|F1LST0|F1LST0_RAT Protein Heatr5b OS=Rattus norvegicus GN=Heatr5b PE=2 SV=2	1	1	1	1	1	0	1	1	1	1	1	0	1	1	1	1	1	0	1	1	1	1	0.6	0.6	0.6	219.65	2030	2030	3		2	3	2	3	0.00090689	0.6	0	0.6	0.6	0.6	0.6	776370000
REV__F1LZW2	REV__F1LZW2	1	1	1			>tr|F1LZW2|F1LZW2_RAT Protein Dgkk (Fragment) OS=Rattus norvegicus GN=Dgkk PE=4 SV=1	1	1	1	1	0	0	0	0	0	1	0	0	0	0	0	1	0	0	0	0	0	1	0.8	0.8	0.8	119.5	1060	1060						2	0.013922	0	0	0	0	0	0.8	42746000
REV__G3V7T3;REV__Q923S8	REV__G3V7T3;REV__Q923S8	1;1	1;1	1;1			>tr|G3V7T3|G3V7T3_RAT Pantothenate kinase 4 OS=Rattus norvegicus GN=Pank4 PE=4 SV=1;>sp|Q923S8|PANK4_RAT Pantothenate kinase 4 OS=Rattus norvegicus GN=Pank4 PE=1 SV=1	2	1	1	1	0	1	0	1	1	1	0	1	0	1	1	1	0	1	0	1	1	1	2.5	2.5	2.5	86.187	773	773;773		1		1	1	1	0.021078	0	2.5	0	2.5	2.5	2.5	281470000
REV__Q3LUD4	REV__Q3LUD4	1	1	1			>sp|Q3LUD4|LZTS2_RAT Leucine zipper putative tumor suppressor 2 OS=Rattus norvegicus GN=Lzts2 PE=1 SV=2	1	1	1	1	0	0	0	0	0	1	0	0	0	0	0	1	0	0	0	0	0	1	1	1	1	72.492	670	670						2	0.011835	0	0	0	0	0	1	71915000
REV__Q9WVR7	REV__Q9WVR7	1	1	1			>sp|Q9WVR7|PPM1F_RAT Protein phosphatase 1F OS=Rattus norvegicus GN=Ppm1f PE=2 SV=1	1	1	1	1	0	1	0	1	0	1	0	1	0	1	0	1	0	1	0	1	0	1	3.3	3.3	3.3	49.165	450	450		1		1		2	0.0078252	0	3.3	0	3.3	0	3.3	82432000
CON__A2A4G1;CON__P19001;D4A931;Q6IFW5;CON__Q8N1A0	CON__A2A4G1	11;5;1;1;1	1;0;0;0;0	1;0;0;0;0			>A2A4G1 TREMBL:A2A4G1 Tax_Id=10090 Gene_Symbol=Krt15 Keratin complex 1, acidic, gene 15	5	11	1	1	10	11	11	11	10	10	1	1	1	1	1	1	1	1	1	1	1	1	12.9	2.6	2.6	49.493	456	456;403;456;456;295	2	1	2	1	3	1	8.3749e-86	12.9	12.9	12.9	12.9	12.9	12.5	542820000
CON__P50446	CON__P50446	28	1	1			>P50446 SWISS-PROT:P50446 Tax_Id=10090 Gene_Symbol=Krt6a Keratin, type II cytoskeletal 6A	1	28	1	1	23	25	23	25	23	20	0	0	0	0	1	0	0	0	0	0	1	0	31.8	2	2	59.334	553	553					1		0	30.2	30.2	26.9	30.2	30.2	28.6	28962000
CON__Q01546	CON__Q01546	16	2	2			>Q01546 SWISS-PROT:Q01546 Tax_Id=9606 Gene_Symbol=KRT76 Keratin, type II cytoskeletal 2 oral	1	16	2	2	13	11	13	14	10	12	1	0	1	1	1	2	1	0	1	1	1	2	14.3	3.8	3.8	65.87	638	638	1		1	2	3	2	9.2547e-91	12.4	9.7	11.6	12.4	9.7	12.4	38520000
CON__Q148H6	CON__Q148H6	6	1	0			>Q148H6 TREMBL:Q148H6 (Bos taurus) Hypothetical protein MGC139876	1	6	1	0	4	5	6	5	5	5	0	1	1	1	1	1	0	0	0	0	0	0	11.4	3.7	0	50.775	464	464		2	1	1	4	1	8.512e-27	5.8	9.5	11.4	9.5	9.5	11	6815100000
B2GUZ3	B2GUZ3	6	5	5		Mthfd1l	>tr|B2GUZ3|B2GUZ3_RAT Mthfd1l protein OS=Rattus norvegicus GN=Mthfd1l PE=2 SV=1	1	6	5	5	3	2	2	3	4	3	2	2	1	2	3	2	2	2	1	2	3	2	7.6	6.6	6.6	105.84	977	977	2	3	4	4	6	3	1.6865e-13	3.8	2.9	2.4	3.4	5.1	3.9	290300000
B2RYI2	B2RYI2	1	1	1		Srp68	>tr|B2RYI2|B2RYI2_RAT Signal recognition particle subunit SRP68 OS=Rattus norvegicus GN=Srp68 PE=2 SV=1	1	1	1	1	0	1	0	1	1	0	0	1	0	1	1	0	0	1	0	1	1	0	2.1	2.1	2.1	70.491	625	625		1		2	2		7.3295e-14	0	2.1	0	2.1	2.1	0	18915000
B2RYM5	B2RYM5	2	2	2	Lys-63-specific deubiquitinase BRCC36	Brcc3	>sp|B2RYM5|BRCC3_RAT Lys-63-specific deubiquitinase BRCC36 OS=Rattus norvegicus GN=Brcc3 PE=2 SV=1	1	2	2	2	1	1	0	2	2	0	1	1	0	2	2	0	1	1	0	2	2	0	8.6	8.6	8.6	33.015	291	291	1	1		3	5		1.1999e-08	4.1	4.5	0	8.6	8.6	0	137220000
M0R3S1;B2RYT0	M0R3S1;B2RYT0	1;1	1;1	1;1		Mrps21	>tr|M0R3S1|M0R3S1_RAT Protein LOC100911433 OS=Rattus norvegicus GN=LOC100911433 PE=4 SV=1;>tr|B2RYT0|B2RYT0_RAT Mitochondrial ribosomal protein S21 (Predicted), isoform CRA_a OS=Rattus norvegicus GN=Mrps21 PE=4 SV=1	2	1	1	1	1	1	0	1	1	1	1	1	0	1	1	1	1	1	0	1	1	1	15.9	15.9	15.9	10.728	88	88;87	1	2		2	2	1	2.3534e-07	15.9	15.9	0	15.9	15.9	15.9	147830000
B2RZ66	B2RZ66	1	1	1		Srp19	>tr|B2RZ66|B2RZ66_RAT Protein Srp19 OS=Rattus norvegicus GN=Srp19 PE=2 SV=1	1	1	1	1	0	0	0	1	1	0	0	0	0	1	1	0	0	0	0	1	1	0	10.4	10.4	10.4	16.138	144	144				1	2		0.0012145	0	0	0	10.4	10.4	0	11260000
B4F7A5	B4F7A5	1	1	1		Cd99	>tr|B4F7A5|B4F7A5_RAT Cd99 protein OS=Rattus norvegicus GN=Cd99 PE=2 SV=1	1	1	1	1	1	1	1	1	1	1	1	1	1	1	1	1	1	1	1	1	1	1	11.5	11.5	11.5	16.588	165	165	3	5	2	8	5	2	1.6723e-132	11.5	11.5	11.5	11.5	11.5	11.5	2141500000
B5DEI0	B5DEI0	2	2	2		LOC682714	>tr|B5DEI0|B5DEI0_RAT Pcyox1l protein OS=Rattus norvegicus GN=Pcyox1l PE=2 SV=1	1	2	2	2	0	0	0	1	2	0	0	0	0	1	2	0	0	0	0	1	2	0	5.1	5.1	5.1	54.633	494	494				1	2		4.4549e-07	0	0	0	2.2	5.1	0	30643000
B5DEJ5;D3Z9S4	B5DEJ5;D3Z9S4	1;1	1;1	1;1		Eefsec	>tr|B5DEJ5|B5DEJ5_RAT Eefsec protein OS=Rattus norvegicus GN=Eefsec PE=2 SV=1;>tr|D3Z9S4|D3Z9S4_RAT Protein Eefsec OS=Rattus norvegicus GN=Eefsec PE=4 SV=1	2	1	1	1	1	1	1	1	1	1	1	1	1	1	1	1	1	1	1	1	1	1	3.1	3.1	3.1	63.659	583	583;363	2	1	2	3	3	1	1.2911e-05	3.1	3.1	3.1	3.1	3.1	3.1	365720000
C0KUC5	C0KUC5	1	1	1		Lims1	>tr|C0KUC5|C0KUC5_RAT LIM and senescent cell antigen-like domains 1 isoform D OS=Rattus norvegicus GN=Lims1 PE=2 SV=1	1	1	1	1	1	1	0	1	1	1	1	1	0	1	1	1	1	1	0	1	1	1	3.3	3.3	3.3	41.609	362	362	2	1		3	4	2	0.00010434	3.3	3.3	0	3.3	3.3	3.3	540400000
D3Z8K5	D3Z8K5	1	1	1	Ubiquitin carboxyl-terminal hydrolase		>tr|D3Z8K5|D3Z8K5_RAT Ubiquitin carboxyl-terminal hydrolase OS=Rattus norvegicus GN=Usp38 PE=2 SV=1	1	1	1	1	1	0	1	0	1	0	1	0	1	0	1	0	1	0	1	0	1	0	1.3	1.3	1.3	115.96	1041	1041	1		1		1		0.0014449	1.3	0	1.3	0	1.3	0	7883300
D3ZA65	D3ZA65	1	1	1		Stk36	>tr|D3ZA65|D3ZA65_RAT Protein Stk36 OS=Rattus norvegicus GN=Stk36 PE=2 SV=2	1	1	1	1	1	0	0	1	1	0	1	0	0	1	1	0	1	0	0	1	1	0	1.2	1.2	1.2	144.36	1314	1314	1			1	1		0.0021084	1.2	0	0	1.2	1.2	0	113330000
D3ZAA0	D3ZAA0	1	1	1			>tr|D3ZAA0|D3ZAA0_RAT PRA1 domain family 2 (Predicted) OS=Rattus norvegicus GN=Praf2 PE=4 SV=2	1	1	1	1	0	1	0	1	1	1	0	1	0	1	1	1	0	1	0	1	1	1	6.2	6.2	6.2	19.434	178	178		3		4	5	2	3.9569e-07	0	6.2	0	6.2	6.2	6.2	216750000
D3ZBS6;D3ZB78	D3ZBS6;D3ZB78	1;1	1;1	1;1		RGD1559864	>tr|D3ZBS6|D3ZBS6_RAT Protein RGD1559864 OS=Rattus norvegicus GN=RGD1559864 PE=2 SV=1;>tr|D3ZB78|D3ZB78_RAT Protein RGD1559864 OS=Rattus norvegicus GN=RGD1559864 PE=2 SV=1	2	1	1	1	0	1	0	0	1	0	0	1	0	0	1	0	0	1	0	0	1	0	3	3	3	45.094	400	400;363		1			1		0.00027649	0	3	0	0	3	0	8423100
D3ZCD0	D3ZCD0	1	1	1		Tek	>tr|D3ZCD0|D3ZCD0_RAT Endothelial-specific receptor tyrosine kinase OS=Rattus norvegicus GN=Tek PE=4 SV=1	1	1	1	1	0	0	0	1	1	1	0	0	0	1	1	1	0	0	0	1	1	1	1.2	1.2	1.2	125.8	1120	1120				1	2	1	0.00023372	0	0	0	1.2	1.2	1.2	46545000
D3ZCF5	D3ZCF5	2	2	2	E3 ubiquitin-protein ligase	Smurf1	>tr|D3ZCF5|D3ZCF5_RAT E3 ubiquitin-protein ligase OS=Rattus norvegicus GN=Smurf1 PE=4 SV=2	1	2	2	2	1	1	1	0	1	2	1	1	1	0	1	2	1	1	1	0	1	2	2.9	2.9	2.9	83.099	728	728	1	2	1		3	2	6.865e-07	1.4	1.4	1.4	0	1.4	2.9	443460000
D3ZCT7	D3ZCT7	2	1	1		Sec23b	>tr|D3ZCT7|D3ZCT7_RAT Protein Sec23b OS=Rattus norvegicus GN=Sec23b PE=4 SV=1	1	2	1	1	2	2	2	2	2	1	1	1	1	1	1	0	1	1	1	1	1	0	7.1	4.9	4.9	50.381	453	453	1	1	1	1	1		9.6106e-10	7.1	7.1	7.1	7.1	7.1	2.2	26104000
D3ZD29	D3ZD29	1	1	1		Ado	>tr|D3ZD29|D3ZD29_RAT Protein Ado (Fragment) OS=Rattus norvegicus GN=Ado PE=4 SV=2	1	1	1	1	1	1	1	1	1	0	1	1	1	1	1	0	1	1	1	1	1	0	4.5	4.5	4.5	22.226	198	198	1	1	1	1	1		0.00074536	4.5	4.5	4.5	4.5	4.5	0	24994000
D3ZDR2	D3ZDR2	1	1	1		Chmp6	>tr|D3ZDR2|D3ZDR2_RAT Chromatin modifying protein 6 (Predicted) OS=Rattus norvegicus GN=Chmp6 PE=4 SV=1	1	1	1	1	1	1	1	1	1	1	1	1	1	1	1	1	1	1	1	1	1	1	6.5	6.5	6.5	23.288	200	200	2	3	1	2	3	2	8.1846e-31	6.5	6.5	6.5	6.5	6.5	6.5	191760000
D3ZGU6	D3ZGU6	3	3	3		Map3k4	>tr|D3ZGU6|D3ZGU6_RAT Mitogen activated protein kinase kinase kinase 4 (Predicted) OS=Rattus norvegicus GN=Map3k4 PE=4 SV=1	1	3	3	3	3	1	2	2	2	0	3	1	2	2	2	0	3	1	2	2	2	0	3.4	3.4	3.4	157.3	1387	1387	4	2	2	4	4		1.5445e-05	3.4	0.9	2.4	2.5	1.9	0	973880000
D3ZHJ6;P18596;G3V9U7;P18596-2	D3ZHJ6;P18596;G3V9U7;P18596-2	14;14;14;14	1;1;1;1	1;1;1;1	Sarcoplasmic/endoplasmic reticulum calcium ATPase 3	Atp2a3	>tr|D3ZHJ6|D3ZHJ6_RAT Sarcoplasmic/endoplasmic reticulum calcium ATPase 3 OS=Rattus norvegicus GN=Atp2a3 PE=2 SV=2;>sp|P18596|AT2A3_RAT Sarcoplasmic/endoplasmic reticulum calcium ATPase 3 OS=Rattus norvegicus GN=Atp2a3 PE=1 SV=2;>tr|G3V9U7|G3V9U7_RAT ATPas	4	14	1	1	9	11	8	13	14	12	0	0	1	0	1	0	0	0	1	0	1	0	9.6	1.2	1.2	116.26	1061	1061;1061;999;999			1		1		0	7.2	7.9	7.6	8.4	9.6	8.4	4262600
D3ZI42	D3ZI42	1	1	1		Lrsam1	>tr|D3ZI42|D3ZI42_RAT Protein Lrsam1 OS=Rattus norvegicus GN=Lrsam1 PE=2 SV=2	1	1	1	1	1	1	1	1	1	1	1	1	1	1	1	1	1	1	1	1	1	1	1.1	1.1	1.1	83.816	727	727	4	1	1	3	4	1	0.012016	1.1	1.1	1.1	1.1	1.1	1.1	3413100000
D3ZIV8	D3ZIV8	2	2	2		Ythdc2	>tr|D3ZIV8|D3ZIV8_RAT Protein Ythdc2 OS=Rattus norvegicus GN=Ythdc2 PE=4 SV=2	1	2	2	2	0	0	0	2	1	1	0	0	0	2	1	1	0	0	0	2	1	1	2.1	2.1	2.1	142.28	1276	1276				2	2	1	3.161e-23	0	0	0	2.1	1.1	1.1	15987000
D3ZJW6	D3ZJW6	3	1	1		LOC100359993	>tr|D3ZJW6|D3ZJW6_RAT RCG21066 OS=Rattus norvegicus GN=rCG_21066 PE=4 SV=1	1	3	1	1	3	3	3	3	3	2	1	1	1	1	1	1	1	1	1	1	1	1	26.5	9.4	9.4	13.063	117	117	1	2	1	2	2	1	9.2559e-22	26.5	26.5	26.5	26.5	26.5	18.8	87521000
D3ZJZ0	D3ZJZ0	1	1	1		Tmem205	>tr|D3ZJZ0|D3ZJZ0_RAT Protein Tmem205 OS=Rattus norvegicus GN=Tmem205 PE=4 SV=1	1	1	1	1	0	1	0	1	1	1	0	1	0	1	1	1	0	1	0	1	1	1	9	9	9	21.185	189	189		1		2	3	1	0.00021869	0	9	0	9	9	9	138200000
D3ZKQ0	D3ZKQ0	2	2	2		Nudt15	>tr|D3ZKQ0|D3ZKQ0_RAT Nudix (Nucleoside diphosphate linked moiety X)-type motif 15 (Predicted) OS=Rattus norvegicus GN=Nudt15 PE=3 SV=1	1	2	2	2	1	2	0	1	1	0	1	2	0	1	1	0	1	2	0	1	1	0	12.4	12.4	12.4	19.684	170	170	1	2		1	1		1.3728e-15	7.1	12.4	0	7.1	7.1	0	30214000
D3ZKT0	D3ZKT0	3	3	3		Tamm41	>tr|D3ZKT0|D3ZKT0_RAT Protein Tamm41 OS=Rattus norvegicus GN=Tamm41 PE=4 SV=1	1	3	3	3	1	1	1	3	2	1	1	1	1	3	2	1	1	1	1	3	2	1	11.3	11.3	11.3	37.785	337	337	1	1	1	4	5	1	8.6395e-24	3.3	3.3	3.3	11.3	7.4	4.2	172730000
P35815-2;D3ZLY2;P35815	P35815-2;D3ZLY2;P35815	2;2;2	1;1;1	1;1;1	Protein phosphatase 1B	Ppm1b	>sp|P35815-2|PPM1B_RAT Isoform 2 of Protein phosphatase 1B OS=Rattus norvegicus GN=Ppm1b;>tr|D3ZLY2|D3ZLY2_RAT Protein phosphatase 1B OS=Rattus norvegicus GN=Ppm1b PE=2 SV=2;>sp|P35815|PPM1B_RAT Protein phosphatase 1B OS=Rattus norvegicus GN=Ppm1b PE=2 SV=	3	2	1	1	2	2	2	2	2	0	1	1	1	1	1	0	1	1	1	1	1	0	6.3	3.3	3.3	44.105	397	397;396;390	3	2	1	3	3		4.614e-08	6.3	6.3	6.3	6.3	6.3	0	564440000
F1LQH2;D3ZN11;D3ZY21	F1LQH2;D3ZN11;D3ZY21	1;1;1	1;1;1	1;1;1		Nfkb1	>tr|F1LQH2|F1LQH2_RAT Nuclear factor NF-kappa-B p105 subunit OS=Rattus norvegicus GN=Nfkb1 PE=2 SV=1;>tr|D3ZN11|D3ZN11_RAT Nuclear factor NF-kappa-B p105 subunit OS=Rattus norvegicus GN=Nfkb1 PE=2 SV=1;>tr|D3ZY21|D3ZY21_RAT Nuclear factor NF-kappa-B p105 s	3	1	1	1	0	1	1	1	1	0	0	1	1	1	1	0	0	1	1	1	1	0	1.3	1.3	1.3	105.63	972	972;895;782		3	1	2	3		1.2172e-06	0	1.3	1.3	1.3	1.3	0	19341000
D3ZNY3	D3ZNY3	1	1	1		Mmaa	>tr|D3ZNY3|D3ZNY3_RAT Methylmalonic aciduria (Cobalamin deficiency) cblA type (Predicted), isoform CRA_a OS=Rattus norvegicus GN=Mmaa PE=4 SV=1	1	1	1	1	1	1	1	1	1	0	1	1	1	1	1	0	1	1	1	1	1	0	4.8	4.8	4.8	46.329	415	415	3	1	1	1	5		1.1644e-11	4.8	4.8	4.8	4.8	4.8	0	295250000
D3ZRE7	D3ZRE7	1	1	1		Swap70	>tr|D3ZRE7|D3ZRE7_RAT Protein Swap70 OS=Rattus norvegicus GN=Swap70 PE=4 SV=1	1	1	1	1	1	1	1	1	1	0	1	1	1	1	1	0	1	1	1	1	1	0	1.7	1.7	1.7	68.773	585	585	2	1	3	2	4		0.00014066	1.7	1.7	1.7	1.7	1.7	0	542900000
D3ZS35	D3ZS35	1	1	1		Smcr7	>tr|D3ZS35|D3ZS35_RAT Protein Smcr7 OS=Rattus norvegicus GN=Smcr7 PE=4 SV=1	1	1	1	1	1	0	0	1	1	0	1	0	0	1	1	0	1	0	0	1	1	0	5.1	5.1	5.1	49.771	454	454	1			1	1		1.2458e-38	5.1	0	0	5.1	5.1	0	134910000
D3ZUK4	D3ZUK4	1	1	1		Trim33	>tr|D3ZUK4|D3ZUK4_RAT Protein Trim33 (Fragment) OS=Rattus norvegicus GN=Trim33 PE=2 SV=2	1	1	1	1	1	1	1	1	1	0	1	1	1	1	1	0	1	1	1	1	1	0	2.2	2.2	2.2	101.54	911	911	2	1	1	3	4		0.0088333	2.2	2.2	2.2	2.2	2.2	0	310130000
D3ZVH6	D3ZVH6	1	1	1		Vps41	>tr|D3ZVH6|D3ZVH6_RAT Protein Vps41 OS=Rattus norvegicus GN=Vps41 PE=2 SV=2	1	1	1	1	0	0	0	1	1	0	0	0	0	1	1	0	0	0	0	1	1	0	1.9	1.9	1.9	72.712	623	623				2	2		0.00061703	0	0	0	1.9	1.9	0	17336000
D3ZVM6	D3ZVM6	1	1	1		Siglec1	>tr|D3ZVM6|D3ZVM6_RAT Protein Siglec1 OS=Rattus norvegicus GN=Siglec1 PE=4 SV=2	1	1	1	1	1	1	0	1	1	1	1	1	0	1	1	1	1	1	0	1	1	1	1.1	1.1	1.1	173.66	1609	1609	2	2		5	5	2	0.00040784	1.1	1.1	0	1.1	1.1	1.1	1840400000
D3ZWH1	D3ZWH1	3	3	3		LOC100363145	>tr|D3ZWH1|D3ZWH1_RAT Protein Stab1 OS=Rattus norvegicus GN=Stab1 PE=4 SV=1	1	3	3	3	2	1	0	3	3	2	2	1	0	3	3	2	2	1	0	3	3	2	1.2	1.2	1.2	276.24	2572	2572	3	2		4	6	2	2.0398e-286	0.5	0.3	0	1.2	1.2	0.5	129930000
D3ZYL4	D3ZYL4	1	1	1		Mrpl50	>tr|D3ZYL4|D3ZYL4_RAT Mitochondrial ribosomal protein L50 (Predicted) OS=Rattus norvegicus GN=Mrpl50 PE=4 SV=1	1	1	1	1	1	0	0	1	1	0	1	0	0	1	1	0	1	0	0	1	1	0	6.9	6.9	6.9	18.319	159	159	1			1	1		0.0020468	6.9	0	0	6.9	6.9	0	24366000
D3ZZC3	D3ZZC3	3	3	3	Kelch-like protein 22	Klhl22	>sp|D3ZZC3|KLH22_RAT Kelch-like protein 22 OS=Rattus norvegicus GN=Klhl22 PE=3 SV=1	1	3	3	3	1	2	2	0	2	1	1	2	2	0	2	1	1	2	2	0	2	1	5.2	5.2	5.2	71.773	634	634	1	3	2		4	1	2.3442e-07	2.2	3	3.6	0	3.6	1.4	47842000
D3ZZG6	D3ZZG6	7	1	1			>tr|D3ZZG6|D3ZZG6_RAT Uncharacterized protein OS=Rattus norvegicus PE=3 SV=2	1	7	1	1	6	7	4	6	7	2	1	1	1	1	1	0	1	1	1	1	1	0	12.9	2.7	2.7	58.364	527	527	2	1	2	2	2		5.8918e-98	12.9	12.9	8.7	12.9	12.9	5.3	2218200000
D4A1U1;D4A1A3	D4A1U1;D4A1A3	1;1	1;1	1;1		Zbtb20;Zbtb45	>tr|D4A1U1|D4A1U1_RAT Protein Zbtb20 OS=Rattus norvegicus GN=Zbtb20 PE=4 SV=1;>tr|D4A1A3|D4A1A3_RAT Protein Zbtb45 OS=Rattus norvegicus GN=Zbtb45 PE=4 SV=1	2	1	1	1	0	0	0	1	1	0	0	0	0	1	1	0	0	0	0	1	1	0	1.8	1.8	1.8	73.42	668	668;519				2	2		0.0042806	0	0	0	1.8	1.8	0	440650000
D4A1W8	D4A1W8	1	1	1		Mttp	>tr|D4A1W8|D4A1W8_RAT Microsomal triglyceride transfer protein OS=Rattus norvegicus GN=Mttp PE=4 SV=1	1	1	1	1	1	0	0	0	1	0	1	0	0	0	1	0	1	0	0	0	1	0	2.2	2.2	2.2	99.186	896	896	2				5		0.0084866	2.2	0	0	0	2.2	0	320490000
D4A2N1	D4A2N1	2	2	2	Arginyl-tRNA--protein transferase 1	Ate1	>tr|D4A2N1|D4A2N1_RAT Arginyl-tRNA--protein transferase 1 OS=Rattus norvegicus GN=Ate1 PE=3 SV=1	1	2	2	2	2	1	1	1	1	0	2	1	1	1	1	0	2	1	1	1	1	0	6.7	6.7	6.7	58.216	509	509	4	2	1	1	3		2.232e-13	6.7	2.4	2.4	2.4	2.4	0	73566000
D4A4L5	D4A4L5	1	1	1		RGD1563216	>tr|D4A4L5|D4A4L5_RAT Protein RGD1563216 OS=Rattus norvegicus GN=RGD1563216 PE=4 SV=1	1	1	1	1	1	1	1	1	1	1	1	1	1	1	1	1	1	1	1	1	1	1	7.8	7.8	7.8	16.68	154	154	1	1	1	1	2	1	0.00022019	7.8	7.8	7.8	7.8	7.8	7.8	117550000
D4A732;M0RAT8	D4A732;M0RAT8	1;1	1;1	1;1		Fam125b	>tr|D4A732|D4A732_RAT Protein Fam125b OS=Rattus norvegicus GN=Mvb12b PE=4 SV=2;>tr|M0RAT8|M0RAT8_RAT Protein Fam125b OS=Rattus norvegicus GN=Mvb12b PE=4 SV=1	2	1	1	1	1	1	0	1	1	0	1	1	0	1	1	0	1	1	0	1	1	0	7.9	7.9	7.9	35.395	317	317;288	1	1		1	1		4.8217e-07	7.9	7.9	0	7.9	7.9	0	91050000
D4A7D7	D4A7D7	1	1	1		H6pd	>tr|D4A7D7|D4A7D7_RAT Hexose-6-phosphate dehydrogenase (Glucose 1-dehydrogenase) (Predicted), isoform CRA_b OS=Rattus norvegicus GN=H6pd PE=4 SV=1	1	1	1	1	0	0	0	1	1	0	0	0	0	1	1	0	0	0	0	1	1	0	2	2	2	89.839	797	797				2	2		8.4086e-11	0	0	0	2	2	0	50798000
D4A7F2	D4A7F2	1	1	1		LOC100361133	>tr|D4A7F2|D4A7F2_RAT Protein Mycbp OS=Rattus norvegicus GN=Mycbp PE=4 SV=1	1	1	1	1	1	1	1	1	1	1	1	1	1	1	1	1	1	1	1	1	1	1	8.7	8.7	8.7	11.97	103	103	2	1	1	2	3	1	0.00075601	8.7	8.7	8.7	8.7	8.7	8.7	263710000
D4A8G0	D4A8G0	1	1	1		Lsm12	>tr|D4A8G0|D4A8G0_RAT Protein Lsm12 OS=Rattus norvegicus GN=Lsm12 PE=4 SV=1	1	1	1	1	0	1	0	1	1	0	0	1	0	1	1	0	0	1	0	1	1	0	7.2	7.2	7.2	21.701	195	195		1		1	2		0.00046684	0	7.2	0	7.2	7.2	0	33595000
D4ABV0	D4ABV0	2	2	2		RGD1566320	>tr|D4ABV0|D4ABV0_RAT Protein RGD1566320 OS=Rattus norvegicus GN=RGD1566320 PE=4 SV=1	1	2	2	2	0	1	0	2	1	1	0	1	0	2	1	1	0	1	0	2	1	1	25.2	25.2	25.2	12.108	107	107		1		4	4	2	3.0313e-11	0	10.3	0	25.2	10.3	10.3	459840000
D4ACD3	D4ACD3	1	1	1	Ubiquitin carboxyl-terminal hydrolase	Usp25	>tr|D4ACD3|D4ACD3_RAT Ubiquitin carboxyl-terminal hydrolase OS=Rattus norvegicus GN=Usp25 PE=3 SV=1	1	1	1	1	0	1	0	1	1	1	0	1	0	1	1	1	0	1	0	1	1	1	1.3	1.3	1.3	121.59	1055	1055		1		1	2	1	3.8939e-23	0	1.3	0	1.3	1.3	1.3	41209000
E9PST0	E9PST0	2	2	2		2004-09-01	>tr|E9PST0|E9PST0_RAT Protein Sept4 OS=Rattus norvegicus GN=Sept4 PE=2 SV=2	1	2	2	2	0	0	0	1	1	1	0	0	0	1	1	1	0	0	0	1	1	1	8	8	8	37.548	326	326				1	2	1	5.6364e-37	0	0	0	4.3	3.7	3.7	18207000
E9PT04	E9PT04	2	2	2		Vps39	>tr|E9PT04|E9PT04_RAT Protein Vps39 OS=Rattus norvegicus GN=Vps39 PE=2 SV=1	1	2	2	2	0	1	0	1	2	0	0	1	0	1	2	0	0	1	0	1	2	0	3.1	3.1	3.1	100.61	875	875		3		1	3		2.3097e-05	0	1.3	0	1.8	3.1	0	33799000
Q63505;F1LNV7	Q63505;F1LNV7	1;1	1;1	1;1	General transcription factor 3C polypeptide 1	Gtf3c1	>sp|Q63505|TF3C1_RAT General transcription factor 3C polypeptide 1 OS=Rattus norvegicus GN=Gtf3c1 PE=1 SV=1;>tr|F1LNV7|F1LNV7_RAT General transcription factor 3C polypeptide 1 OS=Rattus norvegicus GN=Gtf3c1 PE=2 SV=1	2	1	1	1	0	1	1	0	1	0	0	1	1	0	1	0	0	1	1	0	1	0	0.5	0.5	0.5	242.3	2148	2148;2147		1	1		2		0.010134	0	0.5	0.5	0	0.5	0	5926500
F1LPQ7;Q5U4E6	F1LPQ7;Q5U4E6	3;3	3;3	3;3	Golgin subfamily A member 4	Golga4	>tr|F1LPQ7|F1LPQ7_RAT Golgin subfamily A member 4 OS=Rattus norvegicus GN=Golga4 PE=2 SV=2;>sp|Q5U4E6|GOGA4_RAT Golgin subfamily A member 4 OS=Rattus norvegicus GN=Golga4 PE=1 SV=2	2	3	3	3	1	1	0	1	1	0	1	1	0	1	1	0	1	1	0	1	1	0	1.6	1.6	1.6	260.27	2259	2259;2259	1	1		1	3		8.3103e-25	0.5	0.4	0	0.8	0.8	0	70482000
F1LR10	F1LR10	3	3	3		Lima1	>tr|F1LR10|F1LR10_RAT Epithelial protein lost in neoplasm OS=Rattus norvegicus GN=Lima1 PE=4 SV=2	1	3	3	3	0	1	0	3	1	1	0	1	0	3	1	1	0	1	0	3	1	1	4.6	4.6	4.6	83.796	755	755		1		4	6	1	1.221e-09	0	1.5	0	4.6	1.5	1.5	56323000
F1LSD1;Q03343	F1LSD1;Q03343	2;2	1;1	1;1	Adenylate cyclase type 6	Adcy6	>tr|F1LSD1|F1LSD1_RAT Adenylate cyclase 6, isoform CRA_b OS=Rattus norvegicus GN=Adcy6 PE=3 SV=2;>sp|Q03343|ADCY6_RAT Adenylate cyclase type 6 OS=Rattus norvegicus GN=Adcy6 PE=1 SV=1	2	2	1	1	1	0	0	2	1	1	1	0	0	1	1	0	1	0	0	1	1	0	2.3	1.5	1.5	130.52	1166	1166;1166	1			2	3		6.4173e-13	1.5	0	0	2.3	1.5	0.8	48598000
F1LUG5	F1LUG5	1	1	1			>tr|F1LUG5|F1LUG5_RAT Protein 2310067B10Rik OS=Rattus norvegicus GN=2310067B10Rik PE=2 SV=2	1	1	1	1	0	1	0	0	1	0	0	1	0	0	1	0	0	1	0	0	1	0	0.9	0.9	0.9	151.53	1360	1360		1			1		0.011511	0	0.9	0	0	0.9	0	12898000
F1LWD0	F1LWD0	1	1	1			>tr|F1LWD0|F1LWD0_RAT Uncharacterized protein (Fragment) OS=Rattus norvegicus PE=4 SV=1	1	1	1	1	0	1	1	0	1	0	0	1	1	0	1	0	0	1	1	0	1	0	13	13	13	13.703	123	123		1	1		1		0.0019874	0	13	13	0	13	0	16718000
F1LYH4	F1LYH4	1	1	1		RGD1564074	>tr|F1LYH4|F1LYH4_RAT Protein RGD1564074 (Fragment) OS=Rattus norvegicus GN=RGD1564074 PE=4 SV=2	1	1	1	1	1	1	1	0	1	1	1	1	1	0	1	1	1	1	1	0	1	1	1	1	1	87.198	787	787	2	2	1		3	2	0.00030076	1	1	1	0	1	1	1155400000
F1M048	F1M048	3	3	2		Cux2	>tr|F1M048|F1M048_RAT Protein Cux2 (Fragment) OS=Rattus norvegicus GN=Cux2 PE=2 SV=2	1	3	3	2	3	3	1	2	1	2	3	3	1	2	1	2	2	2	1	2	1	2	2.2	2.2	1.4	150.49	1388	1388	4	10	1	8	7	6	2.6837e-05	2.2	2.2	0.6	1.4	0.7	1.4	2228600000
F1M389	F1M389	1	1	1		LOC681185	>tr|F1M389|F1M389_RAT Protein Cenph (Fragment) OS=Rattus norvegicus GN=Cenph PE=4 SV=2	1	1	1	1	0	0	0	1	1	1	0	0	0	1	1	1	0	0	0	1	1	1	9.6	9.6	9.6	27.465	240	240				2	4	2	0.00067578	0	0	0	9.6	9.6	9.6	1223800000
F1M512	F1M512	1	1	1			>tr|F1M512|F1M512_RAT Uncharacterized protein (Fragment) OS=Rattus norvegicus GN=Apol11a PE=4 SV=1	1	1	1	1	0	0	1	0	1	0	0	0	1	0	1	0	0	0	1	0	1	0	4.6	4.6	4.6	35.184	324	324			1		1		0.0051329	0	0	4.6	0	4.6	0	9260900
F1M9A7;Q63448	F1M9A7;Q63448	3;2	3;2	3;2	Acyl-coenzyme A oxidase;Peroxisomal acyl-coenzyme A oxidase 3	Acox3	>tr|F1M9A7|F1M9A7_RAT Acyl-coenzyme A oxidase OS=Rattus norvegicus GN=Acox3 PE=2 SV=1;>sp|Q63448|ACOX3_RAT Peroxisomal acyl-coenzyme A oxidase 3 OS=Rattus norvegicus GN=Acox3 PE=1 SV=1	2	3	3	3	0	2	0	1	2	1	0	2	0	1	2	1	0	2	0	1	2	1	6.3	6.3	6.3	78.204	698	698;700		2		2	3	1	2.7299e-06	0	3.7	0	1.6	4.7	2.1	512090000
F7FL53	F7FL53	1	1	1			>tr|F7FL53|F7FL53_RAT Protein Slc43a1 OS=Rattus norvegicus GN=Slc43a1 PE=4 SV=1	1	1	1	1	0	0	0	1	1	1	0	0	0	1	1	1	0	0	0	1	1	1	3.8	3.8	3.8	67.286	607	607				2	2	1	1.0771e-09	0	0	0	3.8	3.8	3.8	126440000
G3V6E1	G3V6E1	49	2	1		Myh4	>tr|G3V6E1|G3V6E1_RAT Uncharacterized protein OS=Rattus norvegicus GN=Myh2 PE=4 SV=2	1	49	2	1	27	32	23	47	42	30	0	0	0	2	1	0	0	0	0	1	1	0	17.7	1.4	0.8	219.63	1916	1916				2	1		0	11.3	13.9	9.7	17.3	15.6	12.4	12508000
G3V6S3;Q3MID6;O35783	G3V6S3;Q3MID6;O35783	2;2;1	2;2;1	2;2;1	Calumenin	Calu	>tr|G3V6S3|G3V6S3_RAT Calumenin OS=Rattus norvegicus GN=Calu PE=4 SV=1;>tr|Q3MID6|Q3MID6_RAT Calumenin OS=Rattus norvegicus GN=Calu PE=2 SV=1;>sp|O35783|CALU_RAT Calumenin OS=Rattus norvegicus GN=Calu PE=1 SV=1	3	2	2	2	1	2	0	1	1	0	1	2	0	1	1	0	1	2	0	1	1	0	8.3	8.3	8.3	37.063	315	315;315;315	1	2		2	2		1.203e-15	4.1	8.3	0	4.1	4.1	0	88773000
G3V6U9;D3ZPC6;D4A7S1	G3V6U9;D3ZPC6;D4A7S1	2;1;1	2;1;1	2;1;1		Setd3	>tr|G3V6U9|G3V6U9_RAT Protein LOC100910833 OS=Rattus norvegicus GN=LOC100910833 PE=4 SV=1;>tr|D3ZPC6|D3ZPC6_RAT Protein LOC100910833 OS=Rattus norvegicus GN=LOC100910833 PE=2 SV=1;>tr|D4A7S1|D4A7S1_RAT Uncharacterized protein OS=Rattus norvegicus PE=2 SV=2	3	2	2	2	1	1	0	1	1	0	1	1	0	1	1	0	1	1	0	1	1	0	3.2	3.2	3.2	67.42	596	596;410;162	1	2		2	2		8.6745e-07	1.3	1.3	0	1.3	1.8	0	34848000
G3V784	G3V784	2	2	2		Adpgk	>tr|G3V784|G3V784_RAT ADP-dependent glucokinase, isoform CRA_a OS=Rattus norvegicus GN=Adpgk PE=4 SV=1	1	2	2	2	0	1	1	1	2	0	0	1	1	1	2	0	0	1	1	1	2	0	4.8	4.8	4.8	53.918	496	496		1	1	1	2		1.504e-06	0	3.2	3.2	3.2	4.8	0	55804000
G3V8F7	G3V8F7	2	1	1		Gga2	>tr|G3V8F7|G3V8F7_RAT Golgi associated, gamma adaptin ear containing, ARF binding protein 2, isoform CRA_a OS=Rattus norvegicus GN=Gga2 PE=4 SV=1	1	2	1	1	2	2	1	2	1	1	1	1	0	1	1	0	1	1	0	1	1	0	4.1	3	3	66.214	604	604	1	1		1	1		4.2232e-05	4.1	4.1	1.2	4.1	3	1.2	594140000
G3V8L9	G3V8L9	15	1	1		Ptrf	>tr|G3V8L9|G3V8L9_RAT Polymerase I and transcript release factor OS=Rattus norvegicus GN=Ptrf PE=4 SV=1	1	15	1	1	13	10	10	14	14	3	0	0	0	0	1	0	0	0	0	0	1	0	43.1	2	2	43.908	392	392					1		0	41.1	34.2	26.5	41.1	42.1	8.2	19858000
G3V9E3;Q62736	G3V9E3;Q62736	1;1	1;1	1;1	Non-muscle caldesmon	Cald1	>tr|G3V9E3|G3V9E3_RAT Caldesmon 1, isoform CRA_b OS=Rattus norvegicus GN=Cald1 PE=4 SV=1;>sp|Q62736|CALD1_RAT Non-muscle caldesmon OS=Rattus norvegicus GN=Cald1 PE=1 SV=1	2	1	1	1	0	1	0	1	1	0	0	1	0	1	1	0	0	1	0	1	1	0	3.8	3.8	3.8	60.611	531	531;531		1		2	2		1.5205e-06	0	3.8	0	3.8	3.8	0	4180300
M0R474	M0R474	1	1	1			>tr|M0R474|M0R474_RAT Protein LOC689574 OS=Rattus norvegicus GN=LOC689574 PE=4 SV=1	1	1	1	1	1	0	0	1	1	0	1	0	0	1	1	0	1	0	0	1	1	0	19	19	19	6.6628	58	58	1			1	1		9.6709e-05	19	0	0	19	19	0	12430000
M0R4P9	M0R4P9	1	1	1			>tr|M0R4P9|M0R4P9_RAT Protein Ube2h OS=Rattus norvegicus GN=Ube2h PE=4 SV=1	1	1	1	1	1	0	1	1	1	1	1	0	1	1	1	1	1	0	1	1	1	1	8.7	8.7	8.7	19.614	173	173	2		1	2	4	3	5.6017e-05	8.7	0	8.7	8.7	8.7	8.7	210060000
M0R5N4	M0R5N4	1	1	1			>tr|M0R5N4|M0R5N4_RAT Protein LOC100366237 OS=Rattus norvegicus GN=LOC100366237 PE=4 SV=1	1	1	1	1	1	1	0	0	1	1	1	1	0	0	1	1	1	1	0	0	1	1	11.2	11.2	11.2	15.209	134	134	1	2			2	1	4.8515e-11	11.2	11.2	0	0	11.2	11.2	44869000
M0R5Z5	M0R5Z5	1	1	1			>tr|M0R5Z5|M0R5Z5_RAT Uncharacterized protein OS=Rattus norvegicus PE=4 SV=1	1	1	1	1	1	1	1	1	1	1	1	1	1	1	1	1	1	1	1	1	1	1	15.4	15.4	15.4	13.379	117	117	2	3	1	3	5	2	9.922e-06	15.4	15.4	15.4	15.4	15.4	15.4	574310000
M0R660;F1M2U5;M0R451;F1LTU2;F1LUZ8;F1M5I8;F1LTV2;D4A6J7;M0RDJ8;D3ZIY0;M0RCH4;M0RCQ5;M0RCM1;M0R6J1;M0RBH6;D3ZW22;F1M8P6;M0R7J5;D3ZLX7;D3Z8G2;M0R4Q0;M0RE26;M0RDJ0;M0R6D2	M0R660	41;16;13;11;8;6;5;5;5;5;5;4;4;3;3;3;3;2;2;2;2;1;1;1	1;0;0;0;0;0;0;0;0;0;0;0;0;0;0;0;0;0;0;0;0;0;0;0	1;0;0;0;0;0;0;0;0;0;0;0;0;0;0;0;0;0;0;0;0;0;0;0			>tr|M0R660|M0R660_RAT Protein RGD1565368 OS=Rattus norvegicus GN=RGD1565368 PE=3 SV=1	24	41	1	1	39	39	19	36	33	18	1	1	0	0	1	0	1	1	0	0	1	0	81.1	5.7	5.7	35.783	333	333;324;332;330;324;327;344;332;324;322;320;312;272;330;320;291;277;326;311;263;152;322;319;85	1	1			1		0	81.1	81.1	48.6	77.8	69.7	52.6	1107100000
M0R9F4	M0R9F4	1	1	1			>tr|M0R9F4|M0R9F4_RAT Uncharacterized protein (Fragment) OS=Rattus norvegicus PE=4 SV=1	1	1	1	1	1	0	1	1	1	0	1	0	1	1	1	0	1	0	1	1	1	0	7.2	7.2	7.2	15.617	139	139	2		1	1	2		6.9622e-17	7.2	0	7.2	7.2	7.2	0	100310000
O35263	O35263	1	1	1	Platelet-activating factor acetylhydrolase IB subunit gamma	Pafah1b3	>sp|O35263|PA1B3_RAT Platelet-activating factor acetylhydrolase IB subunit gamma OS=Rattus norvegicus GN=Pafah1b3 PE=2 SV=1	1	1	1	1	0	1	0	1	1	0	0	1	0	1	1	0	0	1	0	1	1	0	3.9	3.9	3.9	25.863	232	232		1		1	1		0.0013674	0	3.9	0	3.9	3.9	0	8314100
O70436	O70436	1	1	1	Mothers against decapentaplegic homolog 2	Smad2	>sp|O70436|SMAD2_RAT Mothers against decapentaplegic homolog 2 OS=Rattus norvegicus GN=Smad2 PE=2 SV=1	1	1	1	1	1	1	1	1	1	1	1	1	1	1	1	1	1	1	1	1	1	1	2.4	2.4	2.4	52.238	467	467	2	2	1	4	4	1	0.0013156	2.4	2.4	2.4	2.4	2.4	2.4	393240000
O88426	O88426	1	1	1	Nucleoside diphosphate kinase 6	Nme6	>sp|O88426|NDK6_RAT Nucleoside diphosphate kinase 6 (Fragment) OS=Rattus norvegicus GN=Nme6 PE=2 SV=1	1	1	1	1	0	1	0	0	1	0	0	1	0	0	1	0	0	1	0	0	1	0	7.4	7.4	7.4	20.112	175	175		1			1		3.3856e-05	0	7.4	0	0	7.4	0	3898600
O88506	O88506	3	2	2	STE20/SPS1-related proline-alanine-rich protein kinase	Stk39	>sp|O88506|STK39_RAT STE20/SPS1-related proline-alanine-rich protein kinase OS=Rattus norvegicus GN=Stk39 PE=2 SV=2	1	3	2	2	1	2	1	1	2	0	0	1	1	0	1	0	0	1	1	0	1	0	5.1	3.3	3.3	60.05	553	553		1	1		1		1.0449e-06	1.8	3.8	1.3	1.8	3.1	0	1838100
P02563	P02563	216	2	0	Myosin-6	Myh6	>sp|P02563|MYH6_RAT Myosin-6 OS=Rattus norvegicus GN=Myh6 PE=2 SV=2	1	216	2	0	140	145	89	206	200	146	1	0	0	1	2	0	0	0	0	0	0	0	69.1	1.3	0	223.51	1938	1938	1			5	4		0	58.4	57.7	39.7	67.3	67	57.6	3515500000
P0C5H9	P0C5H9	1	1	1	Mesencephalic astrocyte-derived neurotrophic factor	Manf	>sp|P0C5H9|MANF_RAT Mesencephalic astrocyte-derived neurotrophic factor OS=Rattus norvegicus GN=Manf PE=1 SV=1	1	1	1	1	1	1	1	1	1	0	1	1	1	1	1	0	1	1	1	1	1	0	7.8	7.8	7.8	20.388	179	179	1	1	1	1	1		0.0012563	7.8	7.8	7.8	7.8	7.8	0	175460000
P14056;F1M9C3;P11345	P14056;F1M9C3;P11345	2;1;1	2;1;1	2;1;1	Serine/threonine-protein kinase A-Raf;RAF proto-oncogene serine/threonine-protein kinase	Araf;Braf;Raf1	>sp|P14056|ARAF_RAT Serine/threonine-protein kinase A-Raf OS=Rattus norvegicus GN=Araf PE=2 SV=1;>tr|F1M9C3|F1M9C3_RAT Protein Braf OS=Rattus norvegicus GN=Braf PE=2 SV=2;>sp|P11345|RAF1_RAT RAF proto-oncogene serine/threonine-protein kinase OS=Rattus norv	3	2	2	2	0	2	1	1	1	1	0	2	1	1	1	1	0	2	1	1	1	1	3.5	3.5	3.5	67.551	604	604;803;648		2	1	1	2	1	0.00045616	0	3.5	1.8	1.7	1.7	1.7	46892000
P29457	P29457	6	1	1	Serpin H1	Serpinh1	>sp|P29457|SERPH_RAT Serpin H1 OS=Rattus norvegicus GN=Serpinh1 PE=1 SV=1	1	6	1	1	4	3	3	6	5	3	0	0	0	1	1	0	0	0	0	1	1	0	19.2	3.1	3.1	46.517	417	417				1	1		5.6609e-32	12.7	9.8	9.1	19.2	15.8	9.8	3856300
P61765-2;P61765	P61765-2;P61765	3;3	3;3	3;3	Syntaxin-binding protein 1	Stxbp1	>sp|P61765-2|STXB1_RAT Isoform 2 of Syntaxin-binding protein 1 OS=Rattus norvegicus GN=Stxbp1;>sp|P61765|STXB1_RAT Syntaxin-binding protein 1 OS=Rattus norvegicus GN=Stxbp1 PE=1 SV=1	2	3	3	3	1	2	0	1	3	0	1	2	0	1	3	0	1	2	0	1	3	0	6.3	6.3	6.3	68.735	603	603;594	1	4		2	6		3.9132e-17	2.5	4.6	0	2.2	6.3	0	75979000
P81799	P81799	1	1	1	N-acetyl-D-glucosamine kinase	Nagk	>sp|P81799|NAGK_RAT N-acetyl-D-glucosamine kinase OS=Rattus norvegicus GN=Nagk PE=1 SV=4	1	1	1	1	0	1	0	1	1	0	0	1	0	1	1	0	0	1	0	1	1	0	3.8	3.8	3.8	37.196	343	343		3		1	3		3.1439e-11	0	3.8	0	3.8	3.8	0	70862000
P83868;Q5PQL9	P83868	3;1	3;1	3;1	Prostaglandin E synthase 3	Ptges3	>sp|P83868|TEBP_RAT Prostaglandin E synthase 3 OS=Rattus norvegicus GN=Ptges3 PE=1 SV=2	2	3	3	3	1	2	1	1	2	2	1	2	1	1	2	2	1	2	1	1	2	2	18.8	18.8	18.8	18.721	160	160;149	1	3	1	2	4	2	2.5654e-14	4.4	12.5	4.4	4.4	12.5	10.6	408730000
P84082	P84082	10	1	1	ADP-ribosylation factor 2	Arf2	>sp|P84082|ARF2_RAT ADP-ribosylation factor 2 OS=Rattus norvegicus GN=Arf2 PE=2 SV=1	1	10	1	1	9	7	7	10	8	8	0	1	1	1	1	1	0	1	1	1	1	1	61.9	5.5	5.5	20.746	181	181		2	2	6	7	2	1.3163e-248	56.4	47	42.5	61.9	47	50.8	66245000
Q32PX2	Q32PX2	2	2	2	Aminoacyl tRNA synthase complex-interacting multifunctional protein 2	Aimp2	>sp|Q32PX2|AIMP2_RAT Aminoacyl tRNA synthase complex-interacting multifunctional protein 2 OS=Rattus norvegicus GN=Aimp2 PE=2 SV=1	1	2	2	2	1	2	1	1	1	1	1	2	1	1	1	1	1	2	1	1	1	1	10	10	10	35.442	320	320	5	5	1	3	5	1	1.4318e-15	6.2	10	6.2	6.2	6.2	6.2	1466200000
Q3KRC3	Q3KRC3	1	1	1		Srpr	>tr|Q3KRC3|Q3KRC3_RAT Protein Srpr OS=Rattus norvegicus GN=Srpr PE=2 SV=1	1	1	1	1	1	0	0	1	1	0	1	0	0	1	1	0	1	0	0	1	1	0	1.9	1.9	1.9	69.656	636	636	1			1	3		0.00059514	1.9	0	0	1.9	1.9	0	4153400
Q4KLI9-2;Q4KLI9	Q4KLI9-2;Q4KLI9	1;1	1;1	1;1	F-box/WD repeat-containing protein 5	Fbxw5	>sp|Q4KLI9-2|FBXW5_RAT Isoform 2 of F-box/WD repeat-containing protein 5 OS=Rattus norvegicus GN=Fbxw5;>sp|Q4KLI9|FBXW5_RAT F-box/WD repeat-containing protein 5 OS=Rattus norvegicus GN=Fbxw5 PE=2 SV=1	2	1	1	1	1	1	1	1	1	0	1	1	1	1	1	0	1	1	1	1	1	0	1.6	1.6	1.6	69.745	624	624;569	1	1	1	1	1		1.022e-06	1.6	1.6	1.6	1.6	1.6	0	46199000
Q4KM24	Q4KM24	2	2	2		Pex11b	>tr|Q4KM24|Q4KM24_RAT Peroxisomal biogenesis factor 11 beta OS=Rattus norvegicus GN=Pex11b PE=2 SV=1	1	2	2	2	1	0	1	2	1	0	1	0	1	2	1	0	1	0	1	2	1	0	10.5	10.5	10.5	28.642	258	258	1		1	2	3		3.6857e-05	5.4	0	5.4	10.5	5.4	0	45299000
Q4V7D9	Q4V7D9	1	1	1		Smpdl3b	>tr|Q4V7D9|Q4V7D9_RAT Protein Smpdl3b OS=Rattus norvegicus GN=Smpdl3b PE=2 SV=1	1	1	1	1	0	0	0	1	1	0	0	0	0	1	1	0	0	0	0	1	1	0	3.5	3.5	3.5	51.645	456	456				1	2		7.6672e-08	0	0	0	3.5	3.5	0	63617000
Q5FVJ0-2;Q5FVJ0	Q5FVJ0-2;Q5FVJ0	2;2	2;2	2;2	Protein RUFY3	Rufy3	>sp|Q5FVJ0-2|RUFY3_RAT Isoform 2 of Protein RUFY3 OS=Rattus norvegicus GN=Rufy3;>sp|Q5FVJ0|RUFY3_RAT Protein RUFY3 OS=Rattus norvegicus GN=Rufy3 PE=1 SV=1	2	2	2	2	2	0	1	1	1	0	2	0	1	1	1	0	2	0	1	1	1	0	4.7	4.7	4.7	55.005	487	487;469	2		1	2	2		1.0216e-18	4.7	0	2.3	2.3	2.3	0	34524000
Q5FVL2	Q5FVL2	2	2	2	Neighbor of COX4	Cox4nb	>sp|Q5FVL2|EMC8_RAT ER membrane protein complex subunit 8 OS=Rattus norvegicus GN=Emc8 PE=2 SV=1	1	2	2	2	0	1	0	1	1	2	0	1	0	1	1	2	0	1	0	1	1	2	14	14	14	23.405	207	207		1		1	3	2	2.7431e-05	0	5.8	0	5.8	5.8	14	3027300
Q5U2U5	Q5U2U5	1	1	1		Plin2	>tr|Q5U2U5|Q5U2U5_RAT Adipose differentiation related protein OS=Rattus norvegicus GN=Plin2 PE=2 SV=1	1	1	1	1	1	0	1	1	1	0	1	0	1	1	1	0	1	0	1	1	1	0	3.8	3.8	3.8	46.263	422	422	1		1	1	1		8.1324e-67	3.8	0	3.8	3.8	3.8	0	162970000
Q5U318	Q5U318	1	1	1	Astrocytic phosphoprotein PEA-15	Pea15	>sp|Q5U318|PEA15_RAT Astrocytic phosphoprotein PEA-15 OS=Rattus norvegicus GN=Pea15 PE=1 SV=1	1	1	1	1	0	1	1	1	1	0	0	1	1	1	1	0	0	1	1	1	1	0	7.7	7.7	7.7	15.04	130	130		1	1	1	2		0.00014066	0	7.7	7.7	7.7	7.7	0	50256000
Q5XI79	Q5XI79	2	2	2	Protein midA homolog, mitochondrial		>sp|Q5XI79|NDUF7_RAT NADH dehydrogenase [ubiquinone] complex I, assembly factor 7 OS=Rattus norvegicus GN=Ndufaf7 PE=2 SV=1	1	2	2	2	0	2	1	0	1	1	0	2	1	0	1	1	0	2	1	0	1	1	7.8	7.8	7.8	48.715	436	436		2	1		4	2	2.2564e-05	0	7.8	2.3	0	2.3	2.3	119010000
Q5XIC1	Q5XIC1	1	1	1	Mannose-1-phosphate guanyltransferase alpha	Gmppa	>sp|Q5XIC1|GMPPA_RAT Mannose-1-phosphate guanyltransferase alpha OS=Rattus norvegicus GN=Gmppa PE=2 SV=1	1	1	1	1	1	1	0	0	1	0	1	1	0	0	1	0	1	1	0	0	1	0	3.3	3.3	3.3	46.191	420	420	1	1			1		2.6703e-22	3.3	3.3	0	0	3.3	0	79046000
Q62975;CON__ENSEMBL:ENSBTAP00000013050	Q62975	3;1	3;1	3;1	Protein Z-dependent protease inhibitor	Serpina10	>sp|Q62975|ZPI_RAT Protein Z-dependent protease inhibitor OS=Rattus norvegicus GN=Serpina10 PE=2 SV=2	2	3	3	3	2	1	2	1	1	0	2	1	2	1	1	0	2	1	2	1	1	0	8.7	8.7	8.7	50.243	436	436;452	2	1	2	2	2		7.7001e-21	5	2.8	6.4	2.8	2.8	0	74075000
Q63487-2;Q63486;Q63487	Q63487-2;Q63486;Q63487	2;2;1	2;2;1	2;2;1	Ras-related GTP-binding protein A;Ras-related GTP-binding protein B	Rraga;RragB	>sp|Q63487-2|RRAGB_RAT Isoform 2 of Ras-related GTP-binding protein B OS=Rattus norvegicus GN=RragB;>sp|Q63486|RRAGA_RAT Ras-related GTP-binding protein A OS=Rattus norvegicus GN=Rraga PE=1 SV=1;>sp|Q63487|RRAGB_RAT Ras-related GTP-binding protein B OS=Rat	3	2	2	2	2	0	1	1	1	1	2	0	1	1	1	1	2	0	1	1	1	1	6.6	6.6	6.6	40.113	346	346;313;374	3		1	2	3	1	7.9014e-06	6.6	0	3.8	3.8	3.8	3.8	155330000
Q63610-2;Q63610-3	Q63610-2;Q63610-3	27;26	1;0	1;0			>sp|Q63610-2|TPM3_RAT Isoform 2 of Tropomyosin alpha-3 chain OS=Rattus norvegicus GN=Tpm3;>sp|Q63610-3|TPM3_RAT Isoform 3 of Tropomyosin alpha-3 chain OS=Rattus norvegicus GN=Tpm3	2	27	1	1	24	25	14	27	22	12	0	1	0	1	1	1	0	1	0	1	1	1	64.1	5.2	5.2	28.72	248	248;247		1		2	3	2	0	58.9	64.1	35.1	64.1	52.8	43.1	79626000
Q66HA9	Q66HA9	1	1	1		Sema4a	>tr|Q66HA9|Q66HA9_RAT Protein Sema4a OS=Rattus norvegicus GN=Sema4a PE=2 SV=1	1	1	1	1	0	1	1	1	1	0	0	1	1	1	1	0	0	1	1	1	1	0	1.8	1.8	1.8	83.285	760	760		3	2	3	3		0.0002681	0	1.8	1.8	1.8	1.8	0	65132000
Q6AXM6	Q6AXM6	1	1	1		Icam2	>tr|Q6AXM6|Q6AXM6_RAT Intercellular adhesion molecule 2 OS=Rattus norvegicus GN=Icam2 PE=2 SV=1	1	1	1	1	0	1	1	1	1	0	0	1	1	1	1	0	0	1	1	1	1	0	4	4	4	31.091	277	277		1	1	1	1		0.0023844	0	4	4	4	4	0	23528000
Q6AYE1	Q6AYE1	1	1	1		Ccz1	>tr|Q6AYE1|Q6AYE1_RAT Protein Ccz1 OS=Rattus norvegicus GN=Ccz1 PE=2 SV=1	1	1	1	1	1	0	0	0	1	0	1	0	0	0	1	0	1	0	0	0	1	0	5.3	5.3	5.3	32.823	282	282	2				3		0.00027899	5.3	0	0	0	5.3	0	61355000
Q6AYS2	Q6AYS2	4	1	1		Sfxn1	>tr|Q6AYS2|Q6AYS2_RAT RCG24191 OS=Rattus norvegicus GN=Sfxn1 PE=2 SV=1	1	4	1	1	2	3	2	4	4	1	0	0	0	1	1	0	0	0	0	1	1	0	15.2	3.4	3.4	35.588	322	322				1	1		7.1307e-20	9	11.8	5.9	15.2	15.2	5.9	30235000
Q7H113;P05507	Q7H113;P05507	2;1	2;1	2;1	NADH-ubiquinone oxidoreductase chain 4;NADH-ubiquinone oxidoreductase chain 4L	Mt-nd4l;Mtnd4l	>tr|Q7H113|Q7H113_RAT NADH-ubiquinone oxidoreductase chain 4 OS=Rattus norvegicus GN=Mt-nd4l PE=3 SV=1;>sp|P05507|NU4LM_RAT NADH-ubiquinone oxidoreductase chain 4L OS=Rattus norvegicus GN=Mtnd4l PE=2 SV=2	2	2	2	2	1	1	0	1	1	1	1	1	0	1	1	1	1	1	0	1	1	1	41.8	41.8	41.8	10.659	98	98;98	1	2		3	4	3	3.3451e-42	23.5	18.4	0	18.4	18.4	18.4	364830000
Q7TP42	Q7TP42	1	1	1		Sec62	>tr|Q7TP42|Q7TP42_RAT Ab2-292 OS=Rattus norvegicus GN=Sec62 PE=2 SV=1	1	1	1	1	0	0	0	1	1	0	0	0	0	1	1	0	0	0	0	1	1	0	2	2	2	67.93	605	605				2	1		1.0595e-10	0	0	0	2	2	0	15619000
Q7TPA1	Q7TPA1	1	1	1		Slc25a15	>tr|Q7TPA1|Q7TPA1_RAT Ab1-114 OS=Rattus norvegicus GN=Slc25a15 PE=2 SV=1	1	1	1	1	1	1	1	1	1	1	1	1	1	1	1	1	1	1	1	1	1	1	3.6	3.6	3.6	36.921	338	338	1	1	1	4	4	1	0.0010652	3.6	3.6	3.6	3.6	3.6	3.6	251400000
Q923V8	Q923V8	1	1	1	15 kDa selenoprotein	2015-09-01	>sp|Q923V8|SEP15_RAT 15 kDa selenoprotein OS=Rattus norvegicus GN=Sep15 PE=1 SV=3	1	1	1	1	0	0	0	1	1	0	0	0	0	1	1	0	0	0	0	1	1	0	9.9	9.9	9.9	17.84	162	162				1	1		2.199e-05	0	0	0	9.9	9.9	0	11280000
Q9ET09-2;Q9ET09;Q9ET09-3	Q9ET09-2;Q9ET09;Q9ET09-3	1;1;1	1;1;1	1;1;1	Magnesium transporter MRS2 homolog, mitochondrial	Mrs2	>sp|Q9ET09-2|MRS2_RAT Isoform 2 of Magnesium transporter MRS2 homolog, mitochondrial OS=Rattus norvegicus GN=Mrs2;>sp|Q9ET09|MRS2_RAT Magnesium transporter MRS2 homolog, mitochondrial OS=Rattus norvegicus GN=Mrs2 PE=2 SV=1;>sp|Q9ET09-3|MRS2_RAT Isoform 3 o	3	1	1	1	1	1	1	1	1	1	1	1	1	1	1	1	1	1	1	1	1	1	2	2	2	51.141	450	450;434;200	2	2	1	2	3	2	0.00061353	2	2	2	2	2	2	502080000
REV__B0BNG3	REV__B0BNG3	1	1	1			>tr|B0BNG3|B0BNG3_RAT Lman2 protein OS=Rattus norvegicus GN=Lman2 PE=2 SV=1	1	1	1	1	0	1	1	0	1	0	0	1	1	0	1	0	0	1	1	0	1	0	3.6	3.6	3.6	40.392	358	358		1	1		1		0.0013669	0	3.6	3.6	0	3.6	0	25157000
REV__D3ZI80;REV__Q08877-5;REV__D3ZMH6;REV__Q08877-3;REV__Q08877;REV__D4A0D1;REV__Q08877-12;REV__D4AAL9;REV__Q08877-6;REV__Q08877-10;REV__Q08877-4;REV__Q08877-7;REV__Q08877-2;REV__Q08877-13;REV__Q08877-11;REV__Q08877-9;REV__Q08877-8	REV__D3ZI80;REV__Q08877-5;REV__D3ZMH6;REV__Q08877-3;REV__Q08877;REV__D4A0D1;REV__Q08877-12;REV__D4AAL9;REV__Q08877-6;REV__Q08877-10;REV__Q08877-4;REV__Q08877-7;REV__Q08877-2;REV__Q08877-13;REV__Q08877-11;REV__Q08877-9;REV__Q08877-8	1;1;1;1;1;1;1;1;1;1;1;1;1;1;1;1;1	1;1;1;1;1;1;1;1;1;1;1;1;1;1;1;1;1	1;1;1;1;1;1;1;1;1;1;1;1;1;1;1;1;1			>tr|D3ZI80|D3ZI80_RAT Dynamin-3 OS=Rattus norvegicus GN=Dnm3 PE=2 SV=2;>sp|Q08877-5|DYN3_RAT Isoform 5 of Dynamin-3 OS=Rattus norvegicus GN=Dnm3;>tr|D3ZMH6|D3ZMH6_RAT Dynamin-3 OS=Rattus norvegicus GN=Dnm3 PE=2 SV=2;>sp|Q08877-3|DYN3_RAT Isoform 3 of Dynam	17	1	1	1	1	1	1	1	1	0	1	1	1	1	1	0	1	1	1	1	1	0	1.3	1.3	1.3	98.829	878	878;878;873;873;869;868;868;867;867;863;862;859;858;857;852;848;564	2	2	1	1	2		0.022017	1.3	1.3	1.3	1.3	1.3	0	25057000
REV__D3ZJI2	REV__D3ZJI2	1	1	1			>tr|D3ZJI2|D3ZJI2_RAT Protein Olr1461 OS=Rattus norvegicus GN=Olr1461 PE=3 SV=1	1	1	1	1	1	1	1	1	1	1	1	1	1	1	1	1	1	1	1	1	1	1	3.2	3.2	3.2	34.695	308	308	5	4	4	9	17	12	0.0052286	3.2	3.2	3.2	3.2	3.2	3.2	2292800000
REV__D4AD48	REV__D4AD48	1	1	1			>tr|D4AD48|D4AD48_RAT Protein Dcun1d2 OS=Rattus norvegicus GN=Dcun1d2 PE=4 SV=1	1	1	1	1	1	1	0	1	1	1	1	1	0	1	1	1	1	1	0	1	1	1	3.9	3.9	3.9	30	259	259	1	1		2	3	1	0.017216	3.9	3.9	0	3.9	3.9	3.9	111740000
REV__F1LUW9	REV__F1LUW9	1	1	1			>tr|F1LUW9|F1LUW9_RAT Tubulin gamma chain OS=Rattus norvegicus GN=Tubg2 PE=3 SV=2	1	1	1	1	1	1	1	1	1	0	1	1	1	1	1	0	1	1	1	1	1	0	3.8	3.8	3.8	53.771	476	476	1	1	1	1	1		0.011554	3.8	3.8	3.8	3.8	3.8	0	266680000
REV__Q80ST5;REV__G3V664	REV__Q80ST5;REV__G3V664	1;1	1;1	1;1			>tr|Q80ST5|Q80ST5_RAT General transcription factor II I repeat domain Gtf2ird1 OS=Rattus norvegicus GN=Gtf2ird1 PE=2 SV=1;>tr|G3V664|G3V664_RAT Protein LOC100912262 OS=Rattus norvegicus GN=LOC100912262 PE=4 SV=2	2	1	1	1	0	0	0	1	1	0	0	0	0	1	1	0	0	0	0	1	1	0	1	1	1	105.25	943	943;921				1	1		0.00047896	0	0	0	1	1	0	163580000
REV__G3V843;REV__P18292	REV__G3V843;REV__P18292	1;1	1;1	1;1			>tr|G3V843|G3V843_RAT Coagulation factor II, isoform CRA_a OS=Rattus norvegicus GN=F2 PE=3 SV=1;>sp|P18292|THRB_RAT Prothrombin OS=Rattus norvegicus GN=F2 PE=1 SV=1	2	1	1	1	1	1	1	1	1	0	1	1	1	1	1	0	1	1	1	1	1	0	1.6	1.6	1.6	70.385	617	617;617	1	1	2	1	2		0.015737	1.6	1.6	1.6	1.6	1.6	0	58499000
REV__M0R7F6	REV__M0R7F6	1	1	1			>tr|M0R7F6|M0R7F6_RAT Protein LOC687071 OS=Rattus norvegicus GN=LOC687071 PE=3 SV=1	1	1	1	1	1	0	0	1	1	1	1	0	0	1	1	1	1	0	0	1	1	1	2.8	2.8	2.8	55.53	499	499	1			3	4	1	0.0031021	2.8	0	0	2.8	2.8	2.8	424340000
REV__M0R982;REV__Q5PQX0	REV__M0R982;REV__Q5PQX0	1;1	1;1	1;1			>tr|M0R982|M0R982_RAT UDP-glucuronic acid decarboxylase 1 OS=Rattus norvegicus GN=Uxs1 PE=4 SV=1;>sp|Q5PQX0|UXS1_RAT UDP-glucuronic acid decarboxylase 1 OS=Rattus norvegicus GN=Uxs1 PE=1 SV=1	2	1	1	1	0	0	0	1	1	0	0	0	0	1	1	0	0	0	0	1	1	0	3.3	3.3	3.3	47.565	420	420;420				2	4		0.0023144	0	0	0	3.3	3.3	0	781790000
REV__O88759	REV__O88759	1	1	1			>sp|O88759|KCNS3_RAT Potassium voltage-gated channel subfamily S member 3 OS=Rattus norvegicus GN=Kcns3 PE=2 SV=1	1	1	1	1	1	1	1	1	1	1	1	1	1	1	1	1	1	1	1	1	1	1	3.3	3.3	3.3	55.865	491	491	5	3	4	10	10	4	0.014669	3.3	3.3	3.3	3.3	3.3	3.3	5699800000
REV__P57097	REV__P57097	1	1	1			>sp|P57097|MERTK_RAT Tyrosine-protein kinase Mer OS=Rattus norvegicus GN=Mertk PE=2 SV=1	1	1	1	1	1	0	1	1	1	0	1	0	1	1	1	0	1	0	1	1	1	0	1.6	1.6	1.6	109.42	994	994	1		1	1	3		0.018157	1.6	0	1.6	1.6	1.6	0	377240000
REV__Q32Q86	REV__Q32Q86	1	1	1			>sp|Q32Q86|CRY1_RAT Cryptochrome-1 OS=Rattus norvegicus GN=Cry1 PE=2 SV=1	1	1	1	1	0	1	0	0	1	0	0	1	0	0	1	0	0	1	0	0	1	0	2.4	2.4	2.4	66.23	588	588		1			1		0.0019169	0	2.4	0	0	2.4	0	26671000
REV__Q4V8J0	REV__Q4V8J0	1	1	1			>tr|Q4V8J0|Q4V8J0_RAT Carcinoembryonic antigen gene family 4 OS=Rattus norvegicus GN=Cgm4 PE=2 SV=2	1	1	1	1	0	1	1	0	1	0	0	1	1	0	1	0	0	1	1	0	1	0	2.5	2.5	2.5	53.276	476	476		1	1		1		0.0054354	0	2.5	2.5	0	2.5	0	19214000
REV__Q5XHZ0	REV__Q5XHZ0	1	1	1			>sp|Q5XHZ0|TRAP1_RAT Heat shock protein 75 kDa, mitochondrial OS=Rattus norvegicus GN=Trap1 PE=1 SV=1	1	1	1	1	0	0	0	1	1	0	0	0	0	1	1	0	0	0	0	1	1	0	3.1	3.1	3.1	80.46	706	706				1	1		0.001958	0	0	0	3.1	3.1	0	70753000
REV__Q68FV7	REV__Q68FV7	1	1	1			>tr|Q68FV7|Q68FV7_RAT Protein LOC499418 OS=Rattus norvegicus GN=Spatc1l PE=2 SV=1	1	1	1	1	0	0	1	0	1	1	0	0	1	0	1	1	0	0	1	0	1	1	2.6	2.6	2.6	38.14	342	342			1		2	1	0.011178	0	0	2.6	0	2.6	2.6	379440000
CON__ENSEMBL:ENSBTAP00000018229;CON__Q3MHN5	CON__ENSEMBL:ENSBTAP00000018229;CON__Q3MHN5	1;1	1;1	1;1			>ENSEMBL:ENSBTAP00000018229 (Bos taurus) 54 kDa protein;>Q3MHN5 SWISS-PROT:Q3MHN5 (Bos taurus) Vitamin D-binding protein precursor	2	1	1	1	1	0	0	0	0	0	1	0	0	0	0	0	1	0	0	0	0	0	2.1	2.1	2.1	53.661	475	475;474	1						0.0018019	2.1	0	0	0	0	0	0
B1H286;D4ADF5	B1H286;D4ADF5	1;1	1;1	1;1		RGD1564319;Pdcd5	>tr|B1H286|B1H286_RAT Protein RGD1564319 OS=Rattus norvegicus GN=RGD1564319 PE=2 SV=1;>tr|D4ADF5|D4ADF5_RAT Protein LOC100912106 OS=Rattus norvegicus GN=LOC100912106 PE=4 SV=1	2	1	1	1	0	1	0	0	0	0	0	1	0	0	0	0	0	1	0	0	0	0	10.3	10.3	10.3	14.41	126	126;125		1					2.1633e-193	0	10.3	0	0	0	0	0
B2RZ38;Q0D2L6	B2RZ38;Q0D2L6	1;1	1;1	1;1		Rragd;Rragc	>tr|B2RZ38|B2RZ38_RAT Protein Rragd OS=Rattus norvegicus GN=Rragd PE=2 SV=1;>tr|Q0D2L6|Q0D2L6_RAT Protein Rragc OS=Rattus norvegicus GN=Rragc PE=2 SV=1	2	1	1	1	1	0	0	0	0	0	1	0	0	0	0	0	1	0	0	0	0	0	3.5	3.5	3.5	45.131	399	399;398	1						5.8266e-27	3.5	0	0	0	0	0	0
B4F7D6	B4F7D6	2	2	2		Stk11ip	>tr|B4F7D6|B4F7D6_RAT Protein Stk11ip OS=Rattus norvegicus GN=Stk11ip PE=2 SV=1	1	2	2	2	0	0	0	1	0	2	0	0	0	1	0	2	0	0	0	1	0	2	2.3	2.3	2.3	118.13	1072	1072				1		2	2.1039e-08	0	0	0	1	0	2.3	0
B5DFE0	B5DFE0	3	3	3		Mpp6	>tr|B5DFE0|B5DFE0_RAT Mpp6 protein OS=Rattus norvegicus GN=Mpp6 PE=2 SV=1	1	3	3	3	0	0	0	3	0	0	0	0	0	3	0	0	0	0	0	3	0	0	7.4	7.4	7.4	60.933	540	540				3			4.4396e-07	0	0	0	7.4	0	0	0
D3Z950	D3Z950	13	1	1		Psmd11	>tr|D3Z950|D3Z950_RAT 26S proteasome non-ATPase regulatory subunit 11 OS=Rattus norvegicus GN=Psmd11 PE=4 SV=1	1	13	1	1	12	8	3	7	7	2	0	0	0	0	1	0	0	0	0	0	1	0	38.7	3.1	3.1	49.594	445	445					1		4.789e-97	35.5	22.5	8.3	18	18.7	5.8	0
D3Z954	D3Z954	1	1	1		RGD1307887	>tr|D3Z954|D3Z954_RAT Protein Patl2 (Fragment) OS=Rattus norvegicus GN=Patl2 PE=4 SV=2	1	1	1	1	0	0	0	1	0	0	0	0	0	1	0	0	0	0	0	1	0	0	2.3	2.3	2.3	59.22	521	521				2			0.0092489	0	0	0	2.3	0	0	0
D3ZCD7;D3ZL21	D3ZCD7;D3ZL21	2;1	2;1	2;1		Tp53rk;LOC685619	>tr|D3ZCD7|D3ZCD7_RAT Protein Tp53rk OS=Rattus norvegicus GN=Tp53rk PE=4 SV=1;>tr|D3ZL21|D3ZL21_RAT Protein LOC685619 (Fragment) OS=Rattus norvegicus GN=LOC685619 PE=4 SV=2	2	2	2	2	1	1	0	0	0	0	1	1	0	0	0	0	1	1	0	0	0	0	13.1	13.1	13.1	27.427	244	244;253	1	1					6.1391e-28	6.6	6.6	0	0	0	0	0
D3ZF11	D3ZF11	1	1	1		Hbxip	>tr|D3ZF11|D3ZF11_RAT Hepatitis B virus x interacting protein (Predicted), isoform CRA_a OS=Rattus norvegicus GN=Lamtor5 PE=4 SV=1	1	1	1	1	0	0	0	1	0	0	0	0	0	1	0	0	0	0	0	1	0	0	12.8	12.8	12.8	16.39	156	156				1			1.7134e-98	0	0	0	12.8	0	0	0
D3ZF12	D3ZF12	1	1	1		Spcs3	>tr|D3ZF12|D3ZF12_RAT Signal peptidase complex subunit 3 OS=Rattus norvegicus GN=Spcs3 PE=4 SV=1	1	1	1	1	0	0	0	1	0	0	0	0	0	1	0	0	0	0	0	1	0	0	5	5	5	20.327	180	180				1			0.001224	0	0	0	5	0	0	0
Q66HL2;D3ZGE6	Q66HL2;D3ZGE6	1;1	1;1	1;1		Cttn	>tr|Q66HL2|Q66HL2_RAT Cortactin OS=Rattus norvegicus GN=Cttn PE=1 SV=1;>tr|D3ZGE6|D3ZGE6_RAT Protein Cttn OS=Rattus norvegicus GN=Cttn PE=2 SV=2	2	1	1	1	0	0	0	1	0	0	0	0	0	1	0	0	0	0	0	1	0	0	2	2	2	56.941	509	509;472				1			6.6966e-14	0	0	0	2	0	0	0
D3ZGK7	D3ZGK7	14	1	1			>tr|D3ZGK7|D3ZGK7_RAT Carboxylesterase 1C OS=Rattus norvegicus GN=Ces1c PE=4 SV=2	1	14	1	1	13	12	10	10	11	2	0	0	0	1	0	0	0	0	0	1	0	0	33.9	5.5	5.5	60.309	549	549				1			2.2574e-208	28.4	25	23.3	26.6	23.3	5.8	0
D3ZI68	D3ZI68	1	1	1		Prpf31	>tr|D3ZI68|D3ZI68_RAT PRP31 pre-mRNA processing factor 31 homolog (Yeast) (Predicted) OS=Rattus norvegicus GN=Prpf31 PE=4 SV=1	1	1	1	1	0	0	0	1	0	0	0	0	0	1	0	0	0	0	0	1	0	0	3	3	3	55.415	499	499				1			0.005807	0	0	0	3	0	0	0
D3ZVF3	D3ZVF3	1	1	1		Pik3c2b	>tr|D3ZVF3|D3ZVF3_RAT Phosphoinositide-3-kinase, class 2, beta polypeptide (Predicted) OS=Rattus norvegicus GN=Pik3c2b PE=4 SV=1	1	1	1	1	0	1	0	0	0	0	0	1	0	0	0	0	0	1	0	0	0	0	0.9	0.9	0.9	183.13	1621	1621		1					0.002248	0	0.9	0	0	0	0	0
D3ZWJ1	D3ZWJ1	1	1	1		Dnlz	>tr|D3ZWJ1|D3ZWJ1_RAT Protein Dnlz OS=Rattus norvegicus GN=Dnlz PE=4 SV=1	1	1	1	1	0	1	0	0	0	0	0	1	0	0	0	0	0	1	0	0	0	0	5.2	5.2	5.2	19.063	173	173		1					0.00023744	0	5.2	0	0	0	0	0
D3ZXS6	D3ZXS6	7	1	1	Elongation factor 1-alpha	RGD1566344	>tr|D3ZXS6|D3ZXS6_RAT Elongation factor 1-alpha OS=Rattus norvegicus GN=RGD1566344 PE=3 SV=1	1	7	1	1	7	5	6	6	6	4	1	0	0	0	0	0	1	0	0	0	0	0	18.2	5.9	5.9	49.69	457	457	1						2.2144e-90	18.2	10.5	12.3	12.3	12.3	7.9	0
D3ZYW7	D3ZYW7	1	1	1	Frataxin, mitochondrial;Frataxin intermediate form;Frataxin mature form	Fxn	>sp|D3ZYW7|FRDA_RAT Frataxin, mitochondrial OS=Rattus norvegicus GN=Fxn PE=1 SV=1	1	1	1	1	0	0	0	1	0	0	0	0	0	1	0	0	0	0	0	1	0	0	5.8	5.8	5.8	23.066	208	208				1			0.00042265	0	0	0	5.8	0	0	0
D4A0B4	D4A0B4	1	1	1		Ankrd17	>tr|D4A0B4|D4A0B4_RAT Protein Ankrd17 OS=Rattus norvegicus GN=Ankrd17 PE=4 SV=1	1	1	1	1	1	0	0	0	0	0	1	0	0	0	0	0	1	0	0	0	0	0	0.8	0.8	0.8	250.02	2358	2358	1						0.011123	0.8	0	0	0	0	0	0
D4A2I4;E9PSZ0	D4A2I4;E9PSZ0	1;1	1;1	1;1		Ormdl2;LOC100188936	>tr|D4A2I4|D4A2I4_RAT ORM1-like 2 (S. cerevisiae) (Predicted), isoform CRA_a OS=Rattus norvegicus GN=Ormdl2 PE=4 SV=1;>tr|E9PSZ0|E9PSZ0_RAT Protein Ormdl1 OS=Rattus norvegicus GN=LOC100188936 PE=2 SV=1	2	1	1	1	0	0	0	1	0	1	0	0	0	1	0	1	0	0	0	1	0	1	9.8	9.8	9.8	17.361	153	153;122				1		1	0.00012051	0	0	0	9.8	0	9.8	0
D4A7R0	D4A7R0	1	1	1		Srp72	>tr|D4A7R0|D4A7R0_RAT Signal recognition particle subunit SRP72 OS=Rattus norvegicus GN=LOC100910272 PE=2 SV=2	1	1	1	1	0	0	0	1	0	0	0	0	0	1	0	0	0	0	0	1	0	0	2.8	2.8	2.8	74.651	670	670				1			1.3055e-64	0	0	0	2.8	0	0	0
D4A8N1	D4A8N1	1	1	1		Dpm1	>tr|D4A8N1|D4A8N1_RAT Protein Dpm1 OS=Rattus norvegicus GN=Dpm1 PE=4 SV=1	1	1	1	1	0	0	0	1	0	0	0	0	0	1	0	0	0	0	0	1	0	0	4.2	4.2	4.2	29.249	260	260				1			0.00019574	0	0	0	4.2	0	0	0
D4A970	D4A970	1	1	1		Ovca2	>tr|D4A970|D4A970_RAT Protein Ovca2 OS=Rattus norvegicus GN=Ovca2 PE=4 SV=1	1	1	1	1	0	1	0	0	0	0	0	1	0	0	0	0	0	1	0	0	0	0	5.7	5.7	5.7	24.311	227	227		1					0.000549	0	5.7	0	0	0	0	0
D4A9I4	D4A9I4	1	1	1		Ptcd2	>tr|D4A9I4|D4A9I4_RAT Pentatricopeptide repeat domain 2 (Predicted) OS=Rattus norvegicus GN=Ptcd2 PE=4 SV=1	1	1	1	1	0	0	0	1	0	0	0	0	0	1	0	0	0	0	0	1	0	0	1.8	1.8	1.8	43.897	381	381				1			0.00062235	0	0	0	1.8	0	0	0
D4A9Z2	D4A9Z2	1	1	1	DNA topoisomerase	Top3b	>tr|D4A9Z2|D4A9Z2_RAT DNA topoisomerase OS=Rattus norvegicus GN=Top3b PE=3 SV=1	1	1	1	1	0	0	0	1	0	0	0	0	0	1	0	0	0	0	0	1	0	0	1.3	1.3	1.3	96.849	862	862				1			5.6147e-13	0	0	0	1.3	0	0	0
D4ADW6	D4ADW6	34	1	1		Ktn1	>tr|D4ADW6|D4ADW6_RAT Protein Ktn1 OS=Rattus norvegicus GN=Ktn1 PE=2 SV=2	1	34	1	1	10	11	4	30	23	28	0	0	0	1	0	0	0	0	0	1	0	0	30.7	0.9	0.9	145.66	1273	1273				1			2.041e-287	10.4	12.2	3.8	26.8	20.8	23.4	0
F1LQH9	F1LQH9	1	1	1		Bag2	>tr|F1LQH9|F1LQH9_RAT Protein Bag2 (Fragment) OS=Rattus norvegicus GN=Bag2 PE=2 SV=1	1	1	1	1	0	0	0	1	0	0	0	0	0	1	0	0	0	0	0	1	0	0	5.8	5.8	5.8	19.47	173	173				1			0.0016427	0	0	0	5.8	0	0	0
F1M8F5;F1LVP4	F1M8F5;F1LVP4	6;6	1;1	1;1		LOC299282	>tr|F1M8F5|F1M8F5_RAT Protein LOC100909605 (Fragment) OS=Rattus norvegicus GN=LOC100909605 PE=2 SV=2;>tr|F1LVP4|F1LVP4_RAT Uncharacterized protein (Fragment) OS=Rattus norvegicus PE=3 SV=2	2	6	1	1	5	5	5	5	5	3	0	0	0	0	0	1	0	0	0	0	0	1	11.4	2.6	2.6	47.535	420	420;406						1	7.667e-47	10.7	10.7	10.7	10.7	10.7	7.9	0
F1M2N4	F1M2N4	7	1	1			>tr|F1M2N4|F1M2N4_RAT Uncharacterized protein (Fragment) OS=Rattus norvegicus PE=3 SV=2	1	7	1	1	7	6	5	5	5	4	1	0	0	0	0	0	1	0	0	0	0	0	20	4.3	4.3	30.41	280	280	1						1.7943e-105	20	15.7	11.8	11.8	11.8	10.4	0
F1M3U4	F1M3U4	2	1	1			>tr|F1M3U4|F1M3U4_RAT Uncharacterized protein (Fragment) OS=Rattus norvegicus PE=3 SV=1	1	2	1	1	1	2	0	1	1	0	0	1	0	0	0	0	0	1	0	0	0	0	15.2	10.6	10.6	23.572	217	217		1					2.3575e-09	4.6	15.2	0	4.6	4.6	0	0
F1M400	F1M400	1	1	1		Ankrd28	>tr|F1M400|F1M400_RAT Protein Ankrd28 (Fragment) OS=Rattus norvegicus GN=Ankrd28 PE=4 SV=1	1	1	1	1	0	0	0	0	0	1	0	0	0	0	0	1	0	0	0	0	0	1	1.4	1.4	1.4	112.96	1053	1053						1	9.1911e-34	0	0	0	0	0	1.4	0
F1MAL6;F7F744;F7F9U6	F1MAL6;F7F744;F7F9U6	49;49;49	1;1;1	1;1;1		Plec	>tr|F1MAL6|F1MAL6_RAT Plectin (Fragment) OS=Rattus norvegicus GN=Plec PE=2 SV=2;>tr|F7F744|F7F744_RAT Plectin OS=Rattus norvegicus GN=Plec PE=4 SV=1;>tr|F7F9U6|F7F9U6_RAT Plectin OS=Rattus norvegicus GN=Plec PE=4 SV=1	3	49	1	1	30	24	19	31	18	15	0	0	0	1	0	0	0	0	0	1	0	0	12.3	0.2	0.2	518.26	4557	4557;4544;4544				1			1.0148e-180	7.1	6.2	4.8	8.2	4.7	4.4	0
G3V6P6	G3V6P6	1	1	1		Rbm3	>tr|G3V6P6|G3V6P6_RAT Putative RNA-binding protein 3 OS=Rattus norvegicus GN=Rbm3 PE=4 SV=1	1	1	1	1	0	1	0	0	0	0	0	1	0	0	0	0	0	1	0	0	0	0	11.5	11.5	11.5	16.983	156	156		1					0.001272	0	11.5	0	0	0	0	0
G3V7B6	G3V7B6	10	1	1		Ptpmt1	>tr|G3V7B6|G3V7B6_RAT Phosphatidylglycerophosphatase and protein-tyrosine phosphatase 1 OS=Rattus norvegicus GN=Ptpmt1 PE=4 SV=1	1	10	1	1	6	5	2	9	6	9	0	0	0	1	0	0	0	0	0	1	0	0	45.8	6.4	6.4	27.529	251	251				1			1.5244e-46	28.7	23.1	8	40.6	23.5	39.4	0
M0R4U4	M0R4U4	20	1	1			>tr|M0R4U4|M0R4U4_RAT Triosephosphate isomerase (Fragment) OS=Rattus norvegicus PE=3 SV=1	1	20	1	1	16	19	13	17	13	11	0	1	0	0	0	0	0	1	0	0	0	0	72.8	11.8	11.8	26.42	246	246		1					0	68.3	72.8	60.6	60.6	53.3	41.9	0
M0R849	M0R849	1	1	1			>tr|M0R849|M0R849_RAT Uncharacterized protein (Fragment) OS=Rattus norvegicus PE=4 SV=1	1	1	1	1	0	1	0	0	0	0	0	1	0	0	0	0	0	1	0	0	0	0	3.1	3.1	3.1	44.019	417	417		1					7.5558e-06	0	3.1	0	0	0	0	0
M0RC57	M0RC57	2	1	1			>tr|M0RC57|M0RC57_RAT Protein Smap1 OS=Rattus norvegicus GN=Smap1 PE=4 SV=1	1	2	1	1	2	1	1	1	0	0	1	0	0	0	0	0	1	0	0	0	0	0	4.5	2.7	2.7	47.661	440	440	1						5.5878e-35	4.5	1.8	1.8	1.8	0	0	0
O88753;O88754	O88753;O88754	1;1	1;1	1;1		Hbe2;Hbg1	>tr|O88753|O88753_RAT Epsilon 2 globin OS=Rattus norvegicus GN=Hbe2 PE=3 SV=1;>tr|O88754|O88754_RAT Epsilon 3 globin OS=Rattus norvegicus GN=Hbg1 PE=2 SV=1	2	1	1	1	0	1	0	0	0	0	0	1	0	0	0	0	0	1	0	0	0	0	6.8	6.8	6.8	16.388	147	147;147		1					0.0018547	0	6.8	0	0	0	0	0
P05370	P05370	2	2	2	Glucose-6-phosphate 1-dehydrogenase	G6pdx	>sp|P05370|G6PD_RAT Glucose-6-phosphate 1-dehydrogenase OS=Rattus norvegicus GN=G6pdx PE=1 SV=3	1	2	2	2	1	0	0	1	0	0	1	0	0	1	0	0	1	0	0	1	0	0	4.1	4.1	4.1	59.375	515	515	1			1			1.8374e-13	2.1	0	0	1.9	0	0	0
P54748;P54748-6;P54748-2;P54748-3;P54748-4;F1M8I9;F1M8J0;F1M4R8;M0RBK5	P54748;P54748-6;P54748-2;P54748-3;P54748-4;F1M8I9;F1M8J0;F1M4R8;M0RBK5	2;2;2;2;2;1;1;1;1	2;2;2;2;2;1;1;1;1	1;1;1;1;1;1;1;1;1	cAMP-specific 3,5-cyclic phosphodiesterase 4A	Pde4a	>sp|P54748|PDE4A_RAT cAMP-specific 3,5-cyclic phosphodiesterase 4A OS=Rattus norvegicus GN=Pde4a PE=1 SV=1;>sp|P54748-6|PDE4A_RAT Isoform 6 of cAMP-specific 3,5-cyclic phosphodiesterase 4A OS=Rattus norvegicus GN=Pde4a;>sp|P54748-2|PDE4A_RAT Isoform 2	9	2	2	1	2	0	0	0	0	0	2	0	0	0	0	0	1	0	0	0	0	0	3.1	3.1	1.9	93.438	844	844;771;763;610;585;842;769;761;561	2						1.4232e-22	3.1	0	0	0	0	0	0
P97878	P97878	1	1	1	Exocyst complex component 5	Exoc5	>sp|P97878|EXOC5_RAT Exocyst complex component 5 OS=Rattus norvegicus GN=Exoc5 PE=1 SV=1	1	1	1	1	0	0	0	0	1	0	0	0	0	0	1	0	0	0	0	0	1	0	2.1	2.1	2.1	81.736	708	708					1		0.00078264	0	0	0	0	2.1	0	0
Q3B7D6	Q3B7D6	1	1	1		Spon1	>tr|Q3B7D6|Q3B7D6_RAT RCG39552, isoform CRA_a OS=Rattus norvegicus GN=Spon1 PE=2 SV=1	1	1	1	1	0	0	0	1	0	0	0	0	0	1	0	0	0	0	0	1	0	0	1.5	1.5	1.5	90.756	807	807				1			3.1386e-07	0	0	0	1.5	0	0	0
Q499Q2	Q499Q2	1	1	1		Tpd52l1	>tr|Q499Q2|Q499Q2_RAT Protein Tpd52l1 OS=Rattus norvegicus GN=Tpd52l1 PE=2 SV=1	1	1	1	1	0	0	0	1	0	0	0	0	0	1	0	0	0	0	0	1	0	0	8.6	8.6	8.6	18.348	163	163				2			6.2945e-12	0	0	0	8.6	0	0	0
Q5BK45	Q5BK45	1	1	1		Gimap7	>tr|Q5BK45|Q5BK45_RAT GIMAP7 OS=Rattus norvegicus GN=Gimap7 PE=2 SV=1	1	1	1	1	1	0	0	0	0	0	1	0	0	0	0	0	1	0	0	0	0	0	5.1	5.1	5.1	33.394	293	293	1						1.8057e-25	5.1	0	0	0	0	0	0
Q5FVC5	Q5FVC5	1	1	1		Pvrl2	>tr|Q5FVC5|Q5FVC5_RAT Poliovirus receptor-related 2 OS=Rattus norvegicus GN=Pvrl2 PE=2 SV=1	1	1	1	1	0	0	0	1	0	0	0	0	0	1	0	0	0	0	0	1	0	0	2.3	2.3	2.3	57.323	530	530				1			0.001648	0	0	0	2.3	0	0	0
Q5RJK8	Q5RJK8	1	1	1	Acyl-CoA-binding domain-containing protein 6	Acbd6	>sp|Q5RJK8|ACBD6_RAT Acyl-CoA-binding domain-containing protein 6 OS=Rattus norvegicus GN=Acbd6 PE=2 SV=1	1	1	1	1	1	0	0	0	0	0	1	0	0	0	0	0	1	0	0	0	0	0	4.3	4.3	4.3	30.81	282	282	1						0.0020363	4.3	0	0	0	0	0	0
Q5XIE0	Q5XIE0	1	1	1	Acidic leucine-rich nuclear phosphoprotein 32 family member E	Anp32e	>sp|Q5XIE0|AN32E_RAT Acidic leucine-rich nuclear phosphoprotein 32 family member E OS=Rattus norvegicus GN=Anp32e PE=2 SV=1	1	1	1	1	0	1	0	0	0	0	0	1	0	0	0	0	0	1	0	0	0	0	4.7	4.7	4.7	29.418	258	258		1					0.00201	0	4.7	0	0	0	0	0
Q5XIH9	Q5XIH9	1	1	1	4-hydroxyphenylpyruvate dioxygenase-like protein	Hpdl	>sp|Q5XIH9|HPDL_RAT 4-hydroxyphenylpyruvate dioxygenase-like protein OS=Rattus norvegicus GN=Hpdl PE=2 SV=1	1	1	1	1	0	1	0	0	0	0	0	1	0	0	0	0	0	1	0	0	0	0	4	4	4	40.032	371	371		1					0.010184	0	4	0	0	0	0	0
Q66H09	Q66H09	1	1	1		Ttc1	>tr|Q66H09|Q66H09_RAT Protein Ttc1 OS=Rattus norvegicus GN=Ttc1 PE=2 SV=1	1	1	1	1	1	0	0	0	0	0	1	0	0	0	0	0	1	0	0	0	0	0	3.8	3.8	3.8	33.309	292	292	1						7.0367e-25	3.8	0	0	0	0	0	0
Q6AZ50	Q6AZ50	1	1	1	Ubiquitin-like-conjugating enzyme ATG3	Atg3	>sp|Q6AZ50|ATG3_RAT Ubiquitin-like-conjugating enzyme ATG3 OS=Rattus norvegicus GN=Atg3 PE=2 SV=1	1	1	1	1	0	0	0	1	0	0	0	0	0	1	0	0	0	0	0	1	0	0	4.1	4.1	4.1	35.822	314	314				1			1.1222e-24	0	0	0	4.1	0	0	0
Q6IFU9;F7EQ95	Q6IFU9;F7EQ95	13;11	1;1	1;1		Krt16	>tr|Q6IFU9|Q6IFU9_RAT Protein Krt16 OS=Rattus norvegicus GN=Krt16 PE=2 SV=1;>tr|F7EQ95|F7EQ95_RAT Protein Ka11 OS=Rattus norvegicus GN=Ka11 PE=3 SV=1	2	13	1	1	8	12	8	10	9	9	0	0	0	1	0	0	0	0	0	1	0	0	20.5	1.5	1.5	50.777	463	463;465				1			4.2178e-167	17.3	19	17.1	18.8	17.3	17.3	0
Q6P6S4	Q6P6S4	1	1	1	Nucleotide exchange factor SIL1	Sil1	>sp|Q6P6S4|SIL1_RAT Nucleotide exchange factor SIL1 OS=Rattus norvegicus GN=Sil1 PE=2 SV=1	1	1	1	1	0	0	0	1	0	0	0	0	0	1	0	0	0	0	0	1	0	0	2.8	2.8	2.8	52.349	465	465				1			3.1816e-07	0	0	0	2.8	0	0	0
Q8R4I6	Q8R4I6	13	1	1		Actn3	>tr|Q8R4I6|Q8R4I6_RAT Actinin alpha 3, isoform CRA_a OS=Rattus norvegicus GN=Actn3 PE=2 SV=1	1	13	1	1	7	9	5	13	7	7	0	0	0	1	0	0	0	0	0	1	0	0	16.2	3.8	3.8	103.01	900	900				1			2.146e-271	7.2	9.4	6.3	16.2	7.1	7.4	0
Q99JC6	Q99JC6	1	1	1		Tapbp	>tr|Q99JC6|Q99JC6_RAT Protein Tapbp OS=Rattus norvegicus GN=Tapbp PE=2 SV=1	1	1	1	1	0	0	0	1	0	0	0	0	0	1	0	0	0	0	0	1	0	0	2.8	2.8	2.8	50.044	464	464				1			0.0011042	0	0	0	2.8	0	0	0
Q9JID1;Q9JID1-2	Q9JID1;Q9JID1-2	3;2	3;2	3;2	Programmed cell death protein 4	Pdcd4	>sp|Q9JID1|PDCD4_RAT Programmed cell death protein 4 OS=Rattus norvegicus GN=Pdcd4 PE=1 SV=2;>sp|Q9JID1-2|PDCD4_RAT Isoform 2 of Programmed cell death protein 4 OS=Rattus norvegicus GN=Pdcd4	2	3	3	3	0	0	0	3	0	0	0	0	0	3	0	0	0	0	0	3	0	0	8.7	8.7	8.7	51.736	469	469;432				3			8.1901e-06	0	0	0	8.7	0	0	0
REV__F1LSX1	REV__F1LSX1	1	1	1			>tr|F1LSX1|F1LSX1_RAT Protein RGD1307929 OS=Rattus norvegicus GN=RGD1307929 PE=2 SV=1	1	1	1	1	0	0	0	1	0	0	0	0	0	1	0	0	0	0	0	1	0	0	0.6	0.6	0.6	254.23	2234	2234				1			0.016858	0	0	0	0.6	0	0	0
REV__Q4V7C6	REV__Q4V7C6	1	1	1			>sp|Q4V7C6|GUAA_RAT GMP synthase [glutamine-hydrolyzing] OS=Rattus norvegicus GN=Gmps PE=1 SV=1	1	1	1	1	0	0	0	1	0	0	0	0	0	1	0	0	0	0	0	1	0	0	1.9	1.9	1.9	76.757	693	693				1			0.002436	0	0	0	1.9	0	0	0
Q641Z9	Q641Z9	5	5	5		Sdhc	>tr|Q641Z9|Q641Z9_RAT Protein Sdhc OS=Rattus norvegicus GN=Sdhc PE=2 SV=1	1	5	5	5	1	3	2	5	4	5	1	3	2	5	4	5	1	3	2	5	4	5	38.5	38.5	38.5	18.202	169	169	2	7	3	63	17	44	4.7362e-71	7.7	21.9	14.2	38.5	29	38.5	8739900000
D3ZXP3;D3ZVK7;G3V9C0;M0RCL5;P02262;P0C169;P0C170;P0CC09;Q00728;Q4FZT6;Q64598;Q6I8Q6;A9UMV8;D4ACV3;M0RDM4;D3ZWE0;D4AEC0;P0C0S7;M0R6X5	D3ZXP3;D3ZVK7;G3V9C0;M0RCL5;P02262;P0C169;P0C170;P0CC09;Q00728;Q4FZT6;Q64598;Q6I8Q6;A9UMV8;D4ACV3;M0RDM4;D3ZWE0;D4AEC0;P0C0S7	3;3;3;3;3;3;3;3;3;3;3;3;3;3;3;2;2;2;1	3;3;3;3;3;3;3;3;3;3;3;3;3;3;3;2;2;2;1	3;3;3;3;3;3;3;3;3;3;3;3;3;3;3;2;2;2;1	Histone H2A;Histone H2A type 1;Histone H2A type 1-C;Histone H2A type 1-E;Histone H2A type 2-A;Histone H2A type 4;Histone H2A type 3;Histone H2A type 1-F;Histone H2A.J;Histone H2A.Z	H2afx;Hist1h2ak;Hist1h2ai;Hist2h2aa3;Hist1h2af;H2afj;Hist2h2ac;Hist2h2ab;H2afv;H2afz	>tr|D3ZXP3|D3ZXP3_RAT Histone H2A OS=Rattus norvegicus GN=H2afx PE=3 SV=1;>tr|D3ZVK7|D3ZVK7_RAT Histone H2A OS=Rattus norvegicus GN=Hist1h2ak PE=3 SV=1;>tr|G3V9C0|G3V9C0_RAT Histone H2A OS=Rattus norvegicus GN=hist1h2ail2 PE=3 SV=1;>tr|M0RCL5|M0RCL5_RAT Hi	19	3	3	3	2	2	1	3	1	2	2	2	1	3	1	2	2	2	1	3	1	2	24.5	24.5	24.5	15.114	143	143;130;130;130;130;130;130;130;130;130;130;130;129;129;128;130;128;128;126	2	2	1	15	1	4	2.2677e-32	11.2	11.2	6.3	24.5	6.3	11.2	409380000
D3ZCZ9;G3V8B9	D3ZCZ9	11;3	11;3	9;1		LOC679739	>tr|D3ZCZ9|D3ZCZ9_RAT Protein LOC100912599 OS=Rattus norvegicus GN=LOC100912599 PE=4 SV=1	2	11	11	9	4	6	3	11	5	9	4	6	3	11	5	9	3	4	1	9	3	7	72.4	72.4	50.9	13.04	116	116;116	13	14	5	52	9	23	0	25	44.8	31	72.4	34.5	69	16176000000
P13852	P13852	2	2	2	Major prion protein	Prnp	>sp|P13852|PRIO_RAT Major prion protein OS=Rattus norvegicus GN=Prnp PE=1 SV=2	1	2	2	2	2	2	0	2	2	1	2	2	0	2	2	1	2	2	0	2	2	1	8.7	8.7	8.7	27.804	254	254	2	3		11	4	1	1.5303e-17	8.7	8.7	0	8.7	8.7	4.7	343760000
B0K020	B0K020	8	8	8	CDGSH iron-sulfur domain-containing protein 1	Cisd1	>sp|B0K020|CISD1_RAT CDGSH iron-sulfur domain-containing protein 1 OS=Rattus norvegicus GN=Cisd1 PE=3 SV=1	1	8	8	8	3	4	2	8	6	7	3	4	2	8	6	7	3	4	2	8	6	7	45.4	45.4	45.4	12.097	108	108	4	11	4	38	13	20	0	30.6	31.5	25.9	45.4	45.4	45.4	6967200000
P05503;Q8HIC9;Q8SEZ6	P05503;Q8HIC9;Q8SEZ6	4;4;4	4;4;4	4;4;4	Cytochrome c oxidase subunit 1	Mtco1;Mt-co1	>sp|P05503|COX1_RAT Cytochrome c oxidase subunit 1 OS=Rattus norvegicus GN=Mtco1 PE=2 SV=2;>tr|Q8HIC9|Q8HIC9_RAT Cytochrome c oxidase subunit 1 OS=Rattus norvegicus GN=Mt-co1 PE=3 SV=1;>tr|Q8SEZ6|Q8SEZ6_RAT Cytochrome c oxidase subunit 1 OS=Rattus norvegic	3	4	4	4	2	3	2	4	3	3	2	3	2	4	3	3	2	3	2	4	3	3	13.8	13.8	13.8	56.936	514	514;514;514	13	22	2	51	24	20	4.3549e-212	4.3	7.6	4.3	13.8	7.6	7.6	9628200000
M0R7G4;M0R7V3	M0R7G4;M0R7V3	12;11	12;11	12;11			>tr|M0R7G4|M0R7G4_RAT Protein Apoo OS=Rattus norvegicus GN=Apoo PE=4 SV=1;>tr|M0R7V3|M0R7V3_RAT Protein Apoo OS=Rattus norvegicus GN=Apoo PE=4 SV=1	2	12	12	12	9	5	3	11	10	10	9	5	3	11	10	10	9	5	3	11	10	10	62.6	62.6	62.6	22.581	198	198;164	18	10	3	40	32	18	2.6509e-280	40.9	35.9	14.1	54.5	45.5	48.5	21978000000
P11608;Q8HIC8;Q8SEZ4	P11608;Q8HIC8;Q8SEZ4	6;5;5	6;5;5	6;5;5	ATP synthase protein 8	Mt-atp8	>sp|P11608|ATP8_RAT ATP synthase protein 8 OS=Rattus norvegicus GN=Mt-atp8 PE=1 SV=1;>tr|Q8HIC8|Q8HIC8_RAT ATP synthase protein 8 OS=Rattus norvegicus GN=Mt-atp8 PE=3 SV=1;>tr|Q8SEZ4|Q8SEZ4_RAT ATP synthase protein 8 OS=Rattus norvegicus GN=Mt-atp8 PE=3 SV	3	6	6	6	4	5	3	6	5	5	4	5	3	6	5	5	4	5	3	6	5	5	59.7	59.7	59.7	7.6419	67	67;67;67	5	11	3	40	10	19	9.965e-72	44.8	59.7	40.3	59.7	40.3	59.7	6914400000
B0BN86;D4ABL1	B0BN86;D4ABL1	3;2	3;2	3;2	Transmembrane protein 11, mitochondrial	Tmem11	>sp|B0BN86|TMM11_RAT Transmembrane protein 11, mitochondrial OS=Rattus norvegicus GN=Tmem11 PE=2 SV=1;>tr|D4ABL1|D4ABL1_RAT Protein LOC688724 OS=Rattus norvegicus GN=LOC688724 PE=4 SV=1	2	3	3	3	1	1	1	3	3	3	1	1	1	3	3	3	1	1	1	3	3	3	17.9	17.9	17.9	21.341	190	190;189	2	1	2	4	4	4	1.0209e-84	5.3	5.3	4.2	17.9	17.9	17.9	1207800000
Q5XIK2	Q5XIK2	6	6	6	Thioredoxin-related transmembrane protein 2	Tmx2	>sp|Q5XIK2|TMX2_RAT Thioredoxin-related transmembrane protein 2 OS=Rattus norvegicus GN=Tmx2 PE=2 SV=1	1	6	6	6	1	2	1	5	3	2	1	2	1	5	3	2	1	2	1	5	3	2	26.4	26.4	26.4	33.865	295	295	2	5	2	13	6	3	2.1231e-14	3.4	8.5	3.4	21.4	10.8	7.5	582780000
Q63488;F1M8N9	Q63488;F1M8N9	2;1	2;1	2;1	Sodium-dependent phosphate transporter 2	Slc20a2	>sp|Q63488|S20A2_RAT Sodium-dependent phosphate transporter 2 OS=Rattus norvegicus GN=Slc20a2 PE=1 SV=1;>tr|F1M8N9|F1M8N9_RAT Sodium-dependent phosphate transporter 2 OS=Rattus norvegicus GN=Slc20a2 PE=2 SV=2	2	2	2	2	1	0	0	2	2	2	1	0	0	2	2	2	1	0	0	2	2	2	8.1	8.1	8.1	70.747	656	656;654	1			6	7	3	2.7354e-95	4.6	0	0	8.1	8.1	8.1	514390000
Q9ES40	Q9ES40	5	5	5	PRA1 family protein 3	Arl6ip5	>sp|Q9ES40|PRAF3_RAT PRA1 family protein 3 OS=Rattus norvegicus GN=Arl6ip5 PE=1 SV=1	1	5	5	5	1	1	1	4	2	3	1	1	1	4	2	3	1	1	1	4	2	3	21.3	21.3	21.3	21.548	188	188	1	2	1	9	5	5	2.4508e-34	5.9	5.9	5.9	21.3	10.6	17.6	758110000
P33124-2;P33124	P33124-2;P33124	7;7	6;6	6;6	Long-chain-fatty-acid--CoA ligase 6	Acsl6	>sp|P33124-2|ACSL6_RAT Isoform 2 of Long-chain-fatty-acid--CoA ligase 6 OS=Rattus norvegicus GN=Acsl6;>sp|P33124|ACSL6_RAT Long-chain-fatty-acid--CoA ligase 6 OS=Rattus norvegicus GN=Acsl6 PE=1 SV=1	2	7	6	6	2	3	1	6	5	1	2	2	1	5	4	1	2	2	1	5	4	1	11.5	11.5	11.5	80.948	722	722;697	2	2	1	12	6	1	2.0857e-15	2.8	4.6	2.5	9	9.1	1.7	566420000
Q9Z2S9;Q9Z2S9-2;Q9Z2S9-3	Q9Z2S9;Q9Z2S9-2;Q9Z2S9-3	7;7;7	7;7;7	7;7;7	Flotillin-2	Flot2	>sp|Q9Z2S9|FLOT2_RAT Flotillin-2 OS=Rattus norvegicus GN=Flot2 PE=1 SV=1;>sp|Q9Z2S9-2|FLOT2_RAT Isoform 2 of Flotillin-2 OS=Rattus norvegicus GN=Flot2;>sp|Q9Z2S9-3|FLOT2_RAT Isoform 4 of Flotillin-2 OS=Rattus norvegicus GN=Flot2	3	7	7	7	2	1	1	6	4	3	2	1	1	6	4	3	2	1	1	6	4	3	20.8	20.8	20.8	47.037	428	428;428;379	8	2	4	12	7	3	6.4356e-52	4.9	3.3	3.3	17.5	10.5	8.4	14712000000
B0BNJ9	B0BNJ9	2	2	2		Tmem14c	>tr|B0BNJ9|B0BNJ9_RAT RCG44002, isoform CRA_a OS=Rattus norvegicus GN=Tmem14c PE=4 SV=1	1	2	2	2	1	1	1	2	2	2	1	1	1	2	2	2	1	1	1	2	2	2	24.6	24.6	24.6	11.658	114	114	3	3	3	16	9	6	6.2e-21	9.6	9.6	9.6	24.6	24.6	24.6	2125100000
G3V8W2;Q91XU8	G3V8W2;Q91XU8	4;4	4;4	4;4	Phosphatidate cytidylyltransferase;Phosphatidate cytidylyltransferase 2	Cds2	>tr|G3V8W2|G3V8W2_RAT Phosphatidate cytidylyltransferase OS=Rattus norvegicus GN=Cds2 PE=3 SV=1;>sp|Q91XU8|CDS2_RAT Phosphatidate cytidylyltransferase 2 OS=Rattus norvegicus GN=Cds2 PE=2 SV=1	2	4	4	4	1	1	1	4	3	4	1	1	1	4	3	4	1	1	1	4	3	4	12.2	12.2	12.2	51.435	444	444;443	1	1	2	11	8	6	7.2619e-56	4.3	4.3	4.3	12.2	8.8	12.2	653360000
P17078;F1M6G3	P17078	5;2	5;2	1;1	60S ribosomal protein L35	Rpl35	>sp|P17078|RL35_RAT 60S ribosomal protein L35 OS=Rattus norvegicus GN=Rpl35 PE=1 SV=3	2	5	5	1	1	1	0	5	4	4	1	1	0	5	4	4	0	0	0	1	0	1	36.6	36.6	10.6	14.552	123	123;118	1	1		10	10	8	4.1328e-147	6.5	7.3	0	36.6	26	30.1	1420800000
B2RZD6	B2RZD6	14	14	14		Ndufa4	>tr|B2RZD6|B2RZD6_RAT Ndufa4 protein OS=Rattus norvegicus GN=Ndufa4 PE=4 SV=1	1	14	14	14	9	11	9	14	11	12	9	11	9	14	11	12	9	11	9	14	11	12	69.5	69.5	69.5	9.3267	82	82	32	41	20	111	45	59	0	65.9	59.8	69.5	69.5	69.5	69.5	61657000000
D4A9G1	D4A9G1	4	4	4		Rpl3l	>tr|D4A9G1|D4A9G1_RAT Protein Rpl3l OS=Rattus norvegicus GN=Rpl3l PE=3 SV=2	1	4	4	4	1	2	1	3	3	2	1	2	1	3	3	2	1	2	1	3	3	2	8.6	8.6	8.6	46.394	407	407	1	2	1	16	14	4	7.9511e-14	2	4.7	2	6.9	6.6	4.9	521410000
Q9Z1W6;D3ZGX7;Q9Z1W6-3;Q9Z1W6-2;Q9Z1W6-4	Q9Z1W6;D3ZGX7;Q9Z1W6-3;Q9Z1W6-2;Q9Z1W6-4	2;2;2;1;1	2;2;2;1;1	2;2;2;1;1	Protein LYRIC	Mtdh	>sp|Q9Z1W6|LYRIC_RAT Protein LYRIC OS=Rattus norvegicus GN=Mtdh PE=1 SV=2;>tr|D3ZGX7|D3ZGX7_RAT Protein LYRIC OS=Rattus norvegicus GN=Mtdh PE=2 SV=1;>sp|Q9Z1W6-3|LYRIC_RAT Isoform 3 of Protein LYRIC OS=Rattus norvegicus GN=Mtdh;>sp|Q9Z1W6-2|LYRIC_RAT Isofo	5	2	2	2	1	2	0	2	1	1	1	2	0	2	1	1	1	2	0	2	1	1	5.3	5.3	5.3	63.968	581	581;548;547;559;525	1	3		5	1	1	2.0933e-57	2.6	5.3	0	5.3	2.8	2.8	446780000
Q07066;G3V9N2	Q07066;G3V9N2	3;2	3;2	3;2	Peroxisomal membrane protein 2	Pxmp2	>sp|Q07066|PXMP2_RAT Peroxisomal membrane protein 2 OS=Rattus norvegicus GN=Pxmp2 PE=1 SV=2;>tr|G3V9N2|G3V9N2_RAT Peroxisomal membrane protein 2 OS=Rattus norvegicus GN=Pxmp2 PE=4 SV=1	2	3	3	3	1	2	1	3	2	3	1	2	1	3	2	3	1	2	1	3	2	3	14.9	14.9	14.9	22.577	194	194;194	1	3	2	3	3	3	6.9412e-08	4.6	10.3	6.2	14.9	10.3	14.9	612200000
Q5FVQ4	Q5FVQ4	3	3	3	Malectin	Mlec	>sp|Q5FVQ4|MLEC_RAT Malectin OS=Rattus norvegicus GN=Mlec PE=2 SV=1	1	3	3	3	0	2	0	3	2	2	0	2	0	3	2	2	0	2	0	3	2	2	14.8	14.8	14.8	32.418	291	291		3		8	3	4	3.9786e-37	0	8.6	0	14.8	8.6	10.7	350010000
Q9Z1I6;E9PTJ8	Q9Z1I6;E9PTJ8	6;6	6;6	6;6	Rho guanine nucleotide exchange factor 1	Arhgef1	>sp|Q9Z1I6|ARHG1_RAT Rho guanine nucleotide exchange factor 1 OS=Rattus norvegicus GN=Arhgef1 PE=1 SV=1;>tr|E9PTJ8|E9PTJ8_RAT Rho guanine nucleotide exchange factor 1 OS=Rattus norvegicus GN=Arhgef1 PE=2 SV=2	2	6	6	6	1	4	1	4	3	5	1	4	1	4	3	5	1	4	1	4	3	5	9	9	9	102.6	919	919;918	2	5	1	9	7	7	1.1829e-68	1.6	6.7	1.6	6.6	5.2	7.6	1380500000
G3V991;G3V667	G3V991;G3V667	5;5	5;5	5;5		Itga6	>tr|G3V991|G3V991_RAT Integrin, alpha 6, isoform CRA_b OS=Rattus norvegicus GN=Itga6 PE=3 SV=1;>tr|G3V667|G3V667_RAT Integrin, alpha 6, isoform CRA_a OS=Rattus norvegicus GN=Itga6 PE=3 SV=1	2	5	5	5	1	2	1	4	3	5	1	2	1	4	3	5	1	2	1	4	3	5	7.1	7.1	7.1	121.81	1090	1090;1073	1	2	1	5	5	6	2.071e-85	0.7	2.1	0.7	5.4	3.9	7.1	326450000
B2RYW8	B2RYW8	2	2	2	Mitochondrial inner membrane organizing system protein 1	Minos1	>sp|B2RYW8|MOS1_RAT Mitochondrial inner membrane organizing system protein 1 OS=Rattus norvegicus GN=Minos1 PE=3 SV=1	1	2	2	2	2	1	1	2	2	2	2	1	1	2	2	2	2	1	1	2	2	2	25	25	25	8.5498	76	76	2	1	1	16	3	6	3.3985e-07	25	14.5	10.5	25	25	25	628320000
Q04970	Q04970	8	3	1	GTPase NRas	Nras	>sp|Q04970|RASN_RAT GTPase NRas OS=Rattus norvegicus GN=Nras PE=1 SV=1	1	8	3	1	5	5	2	8	5	8	1	2	1	3	2	3	0	1	0	1	1	1	43.4	15.3	7.9	21.243	189	189	3	7	1	7	5	3	5.2365e-195	32.3	28.6	12.7	43.4	29.6	43.4	702290000
D4A6U0;Q5M868	D4A6U0;Q5M868	3;2	3;2	3;2	Non-lysosomal glucosylceramidase	Gba2	>tr|D4A6U0|D4A6U0_RAT Non-lysosomal glucosylceramidase OS=Rattus norvegicus GN=Gba2 PE=3 SV=1;>sp|Q5M868|GBA2_RAT Non-lysosomal glucosylceramidase OS=Rattus norvegicus GN=Gba2 PE=2 SV=2	2	3	3	3	1	2	0	3	2	2	1	2	0	3	2	2	1	2	0	3	2	2	5.3	5.3	5.3	101.82	904	904;912	1	2		4	2	2	2.3296e-09	1.4	3.9	0	5.3	3.2	3.2	163120000
D3ZD09	D3ZD09	11	11	11		Cox6b1	>tr|D3ZD09|D3ZD09_RAT Cytochrome c oxidase subunit 6B1 OS=Rattus norvegicus GN=Cox6b1 PE=4 SV=1	1	11	11	11	6	10	6	11	5	11	6	10	6	11	5	11	6	10	6	11	5	11	75.6	75.6	75.6	10.071	86	86	16	21	9	62	15	34	0	59.3	72.1	59.3	75.6	43	75.6	36329000000
D3ZLT1	D3ZLT1	17	17	17		Ndufb7	>tr|D3ZLT1|D3ZLT1_RAT NADH dehydrogenase (Ubiquinone) 1 beta subcomplex, 7 (Predicted) OS=Rattus norvegicus GN=Ndufb7 PE=4 SV=1	1	17	17	17	10	11	7	17	14	14	10	11	7	17	14	14	10	11	7	17	14	14	83.9	83.9	83.9	16.568	137	137	21	38	12	131	51	48	0	67.9	66.4	65	83.9	72.3	72.3	43588000000
Q9WV97	Q9WV97	5	5	5	Mitochondrial import inner membrane translocase subunit Tim9	Timm9	>sp|Q9WV97|TIM9_RAT Mitochondrial import inner membrane translocase subunit Tim9 OS=Rattus norvegicus GN=Timm9 PE=1 SV=3	1	5	5	5	2	1	1	5	3	3	2	1	1	5	3	3	2	1	1	5	3	3	68.5	68.5	68.5	10.376	89	89	2	4	1	12	3	5	1.5418e-91	25.8	16.9	15.7	68.5	41.6	41.6	1456300000
D4A7L4	D4A7L4	11	11	11		Ndufb11	>tr|D4A7L4|D4A7L4_RAT NADH dehydrogenase (Ubiquinone) 1 beta subcomplex, 11 (Predicted) OS=Rattus norvegicus GN=Ndufb11 PE=4 SV=1	1	11	11	11	3	8	1	11	9	8	3	8	1	11	9	8	3	8	1	11	9	8	53.6	53.6	53.6	17.634	151	151	3	15	3	101	47	43	2.8364e-235	19.9	51.7	6.6	53.6	39.1	51.7	24950000000
Q6QBQ4	Q6QBQ4	4	4	4	Phospholipid scramblase 3	Plscr3	>sp|Q6QBQ4|PLS3_RAT Phospholipid scramblase 3 OS=Rattus norvegicus GN=Plscr3 PE=2 SV=1	1	4	4	4	1	2	1	4	2	2	1	2	1	4	2	2	1	2	1	4	2	2	21.3	21.3	21.3	31.646	296	296	2	3	1	5	3	3	4.4243e-42	3.7	8.1	3.7	21.3	10.1	8.1	244360000
F1M8L6;M0RB63	F1M8L6;M0RB63	3;3	3;3	3;3		Ndufa3	>tr|F1M8L6|F1M8L6_RAT Protein Ndufa3 OS=Rattus norvegicus GN=Ndufa3 PE=2 SV=1;>tr|M0RB63|M0RB63_RAT Protein LOC684509 OS=Rattus norvegicus GN=LOC684509 PE=4 SV=1	2	3	3	3	2	1	1	3	2	3	2	1	1	3	2	3	2	1	1	3	2	3	41.7	41.7	41.7	9.3859	84	84;84	2	2	3	16	5	10	3.7118e-57	41.7	13.1	13.1	41.7	41.7	41.7	4621000000
P35284;D4A376	P35284;D4A376	7;6	6;5	6;5	Ras-related protein Rab-12	Rab12;LOC100362985	>sp|P35284|RAB12_RAT Ras-related protein Rab-12 OS=Rattus norvegicus GN=Rab12 PE=1 SV=2;>tr|D4A376|D4A376_RAT Ras-related protein Rab-12 OS=Rattus norvegicus GN=Rab12 PE=2 SV=2	2	7	6	6	2	6	2	6	6	6	1	5	1	5	5	5	1	5	1	5	5	5	33.3	28.8	28.8	27.271	243	243;187	2	13	4	9	10	7	2.036e-43	8.2	25.1	8.2	28.8	28.8	28.8	1183500000
D4A3V2	D4A3V2	14	14	14	NADH dehydrogenase [ubiquinone] 1 alpha subcomplex subunit 6	Ndufa6	>tr|D4A3V2|D4A3V2_RAT NADH dehydrogenase [ubiquinone] 1 alpha subcomplex subunit 6 OS=Rattus norvegicus GN=Ndufa6 PE=3 SV=1	1	14	14	14	5	10	3	14	7	12	5	10	3	14	7	12	5	10	3	14	7	12	73.8	73.8	73.8	15.224	130	130	10	22	6	89	19	46	0	43.1	66.9	22.3	73.8	58.5	67.7	12369000000
D3ZHV2;M9MMM9	D3ZHV2;M9MMM9	9;9	9;9	9;9	Microtubule-actin cross-linking factor 1	Macf1	>sp|D3ZHV2|MACF1_RAT Microtubule-actin cross-linking factor 1 OS=Rattus norvegicus GN=Macf1 PE=1 SV=1;>tr|M9MMM9|M9MMM9_RAT Microtubule-actin cross-linking factor 1 OS=Rattus norvegicus GN=Macf1 PE=4 SV=1	2	9	9	9	6	2	2	3	1	3	6	2	2	3	1	3	6	2	2	3	1	3	2.1	2.1	2.1	619.59	5430	5430;5430	7	5	2	3	2	3	2.5469e-21	1.5	0.4	0.5	0.6	0.2	0.6	210300000
P16232;P16232-2;Q6TUH9	P16232;P16232-2	4;4;1	4;4;1	4;4;1	Corticosteroid 11-beta-dehydrogenase isozyme 1	Hsd11b1	>sp|P16232|DHI1_RAT Corticosteroid 11-beta-dehydrogenase isozyme 1 OS=Rattus norvegicus GN=Hsd11b1 PE=1 SV=2;>sp|P16232-2|DHI1_RAT Isoform 11-HSD1B of Corticosteroid 11-beta-dehydrogenase isozyme 1 OS=Rattus norvegicus GN=Hsd11b1	3	4	4	4	0	2	0	4	1	2	0	2	0	4	1	2	0	2	0	4	1	2	14.6	14.6	14.6	31.883	288	288;262;1104		3		4	1	2	5.5258e-10	0	6.9	0	14.6	4.2	6.9	119150000
Q5RK19	Q5RK19	3	3	3	Vacuolar-sorting protein SNF8	Snf8	>sp|Q5RK19|SNF8_RAT Vacuolar-sorting protein SNF8 OS=Rattus norvegicus GN=Snf8 PE=1 SV=1	1	3	3	3	1	2	1	2	2	2	1	2	1	2	2	2	1	2	1	2	2	2	13.6	13.6	13.6	28.884	258	258	1	3	2	5	4	4	1.0576e-10	5.4	8.9	4.7	8.9	10.1	8.9	238570000
Q6P791	Q6P791	5	5	5	Ragulator complex protein LAMTOR1	Lamtor1	>sp|Q6P791|LTOR1_RAT Ragulator complex protein LAMTOR1 OS=Rattus norvegicus GN=Lamtor1 PE=1 SV=1	1	5	5	5	1	2	0	4	1	4	1	2	0	4	1	4	1	2	0	4	1	4	48.4	48.4	48.4	17.721	161	161	1	3		9	1	4	5.6221e-77	8.1	16.1	0	41	8.1	40.4	1589500000
Q6PCU8	Q6PCU8	5	2	2	NADH dehydrogenase [ubiquinone] flavoprotein 3, mitochondrial	Ndufv3	>sp|Q6PCU8|NDUV3_RAT NADH dehydrogenase [ubiquinone] flavoprotein 3, mitochondrial OS=Rattus norvegicus GN=Ndufv3 PE=3 SV=1	1	5	2	2	2	3	1	5	3	4	1	2	0	2	1	2	1	2	0	2	1	2	33.3	19.4	19.4	11.941	108	108	3	4		3	2	3	5.3247e-175	28.7	28.7	9.3	33.3	28.7	28.7	6897300000
Q4V885	Q4V885	3	3	3	Collectin-12	Colec12	>sp|Q4V885|COL12_RAT Collectin-12 OS=Rattus norvegicus GN=Colec12 PE=2 SV=1	1	3	3	3	1	2	3	3	1	2	1	2	3	3	1	2	1	2	3	3	1	2	3.9	3.9	3.9	81.545	742	742	4	4	3	9	7	6	7.4857e-12	1.3	2.3	3.9	3.9	1.3	3	805160000
P29419	P29419	13	13	13	ATP synthase subunit e, mitochondrial	Atp5i	>sp|P29419|ATP5I_RAT ATP synthase subunit e, mitochondrial OS=Rattus norvegicus GN=Atp5i PE=1 SV=3	1	13	13	13	7	10	8	13	6	11	7	10	8	13	6	11	7	10	8	13	6	11	81.7	81.7	81.7	8.2545	71	71	30	33	16	95	26	37	3.3637e-140	59.2	77.5	67.6	81.7	57.7	81.7	37652000000
D4A565	D4A565	16	16	16		Ndufb5	>tr|D4A565|D4A565_RAT NADH dehydrogenase (Ubiquinone) 1 beta subcomplex, 5 (Predicted), isoform CRA_b OS=Rattus norvegicus GN=Ndufb5 PE=4 SV=1	1	16	16	16	7	10	5	16	11	12	7	10	5	16	11	12	7	10	5	16	11	12	38.1	38.1	38.1	21.664	189	189	24	29	9	174	84	69	0	33.3	37	21.7	38.1	37.6	37.6	72409000000
D3Z9R8	D3Z9R8	2	2	2	6.8 kDa mitochondrial proteolipid	Mp68	>sp|D3Z9R8|68MP_RAT 6.8 kDa mitochondrial proteolipid OS=Rattus norvegicus GN=Mp68 PE=1 SV=1	1	2	2	2	2	1	0	2	2	2	2	1	0	2	2	2	2	1	0	2	2	2	13.3	13.3	13.3	6.9142	60	60	3	6		25	7	10	1.7368e-05	13.3	11.7	0	13.3	13.3	13.3	3542400000
Q07984;M0R4H9	Q07984	3;1	3;1	3;1	Translocon-associated protein subunit delta	Ssr4	>sp|Q07984|SSRD_RAT Translocon-associated protein subunit delta OS=Rattus norvegicus GN=Ssr4 PE=2 SV=1	2	3	3	3	1	2	2	3	1	2	1	2	2	3	1	2	1	2	2	3	1	2	24.9	24.9	24.9	18.979	173	173;169	1	4	2	8	1	2	2.8691e-12	7.5	13.9	13.9	24.9	6.4	13.9	1916300000
P61078;F1LYM2;P70711;F1M5C9	P61078;F1LYM2;P70711;F1M5C9	2;1;1;1	2;1;1;1	1;0;0;0	Ubiquitin-conjugating enzyme E2 D3;Ubiquitin-conjugating enzyme E2 D2B	Ube2d3;Ube2d2b;Ube2d2	>sp|P61078|UB2D3_RAT Ubiquitin-conjugating enzyme E2 D3 OS=Rattus norvegicus GN=Ube2d3 PE=2 SV=1;>tr|F1LYM2|F1LYM2_RAT Ubiquitin-conjugating enzyme E2 D2 (Fragment) OS=Rattus norvegicus GN=Ube2d3 PE=2 SV=2;>sp|P70711|U2D2B_RAT Ubiquitin-conjugating enzyme	4	2	2	1	1	2	2	2	1	2	1	2	2	2	1	2	1	1	1	1	1	1	14.3	14.3	6.8	16.687	147	147;147;147;118	2	7	3	12	5	7	3.7573e-10	6.8	14.3	14.3	14.3	6.8	14.3	588910000
Q5XI83	Q5XI83	3	3	3	UPF0505 protein C16orf62 homolog		>sp|Q5XI83|CP062_RAT UPF0505 protein C16orf62 homolog OS=Rattus norvegicus PE=2 SV=1	1	3	3	3	1	2	2	3	2	2	1	2	2	3	2	2	1	2	2	3	2	2	3.3	3.3	3.3	106.15	936	936	1	6	2	4	3	4	2.6594e-12	1.3	2.1	2.1	3.3	2.1	2.1	425170000
Q4FZT0	Q4FZT0	9	9	9	Stomatin-like protein 2	Stoml2	>sp|Q4FZT0|STML2_RAT Stomatin-like protein 2, mitochondrial OS=Rattus norvegicus GN=Stoml2 PE=1 SV=1	1	9	9	9	1	1	3	8	5	2	1	1	3	8	5	2	1	1	3	8	5	2	38.8	38.8	38.8	38.413	353	353	2	2	3	18	9	2	4.0994e-196	4	4	10.5	35.1	19.8	6.5	4080400000
Q9Z1E1;Q9Z1E1-2	Q9Z1E1;Q9Z1E1-2	9;8	9;8	9;8	Flotillin-1	Flot1	>sp|Q9Z1E1|FLOT1_RAT Flotillin-1 OS=Rattus norvegicus GN=Flot1 PE=2 SV=2;>sp|Q9Z1E1-2|FLOT1_RAT Isoform 2 of Flotillin-1 OS=Rattus norvegicus GN=Flot1	2	9	9	9	0	2	3	9	6	1	0	2	3	9	6	1	0	2	3	9	6	1	22.4	22.4	22.4	47.499	428	428;352		3	3	12	8	1	6.0779e-178	0	5.8	6.3	22.4	13.3	2.6	570860000
Q8VH49	Q8VH49	4	4	4	HIG1 domain family member 1A	Higd1a	>sp|Q8VH49|HIG1A_RAT HIG1 domain family member 1A, mitochondrial OS=Rattus norvegicus GN=Higd1a PE=2 SV=2	1	4	4	4	0	2	1	4	2	1	0	2	1	4	2	1	0	2	1	4	2	1	47.3	47.3	47.3	10.301	93	93		2	1	16	6	9	1.1616e-148	0	43	19.4	47.3	22.6	19.4	4365700000
P63012	P63012	7	4	2	Ras-related protein Rab-3A	Rab3a	>sp|P63012|RAB3A_RAT Ras-related protein Rab-3A OS=Rattus norvegicus GN=Rab3a PE=1 SV=1	1	7	4	2	4	5	3	7	6	2	1	2	1	4	3	1	1	1	1	2	2	0	32.3	22.7	10.9	24.97	220	220	1	2	1	6	4	1	4.8409e-73	16.8	23.6	15.9	32.3	25.5	11.8	239730000
O88775	O88775	2	2	2	Embigin	Emb	>sp|O88775|EMB_RAT Embigin OS=Rattus norvegicus GN=Emb PE=1 SV=1	1	2	2	2	0	2	1	2	2	0	0	2	1	2	2	0	0	2	1	2	2	0	5.2	5.2	5.2	37.005	328	328		3	2	4	5		3.8316e-05	0	5.2	3	5.2	5.2	0	141420000
B5DFC9;B5DFC9-2	B5DFC9;B5DFC9-2	3;2	3;2	3;2	Nidogen-2	Nid2	>sp|B5DFC9|NID2_RAT Nidogen-2 OS=Rattus norvegicus GN=Nid2 PE=2 SV=1;>sp|B5DFC9-2|NID2_RAT Isoform 2 of Nidogen-2 OS=Rattus norvegicus GN=Nid2	2	3	3	3	1	3	1	3	3	1	1	3	1	3	3	1	1	3	1	3	3	1	2.8	2.8	2.8	152.97	1396	1396;176	1	4	1	8	4	1	1.4993e-12	1	2.8	1	2.8	2.8	1	405900000
D4A7N1	D4A7N1	9	9	9	Coiled-coil-helix-coiled-coil-helix domain-containing protein 6, mitochondrial	Chchd6	>sp|D4A7N1|CHCH6_RAT Coiled-coil-helix-coiled-coil-helix domain-containing protein 6, mitochondrial OS=Rattus norvegicus GN=Chchd6 PE=2 SV=1	1	9	9	9	1	4	1	9	6	1	1	4	1	9	6	1	1	4	1	9	6	1	38.7	38.7	38.7	29.211	261	261	1	5	2	17	11	1	4.4537e-68	3.8	14.9	3.8	38.7	20.3	3.8	627520000
Q9ES71	Q9ES71	3	3	3	Dihydroxyacetone phosphate acyltransferase	Gnpat	>sp|Q9ES71|GNPAT_RAT Dihydroxyacetone phosphate acyltransferase OS=Rattus norvegicus GN=Gnpat PE=2 SV=1	1	3	3	3	0	2	0	2	3	0	0	2	0	2	3	0	0	2	0	2	3	0	4.4	4.4	4.4	77.075	678	678		3		3	7		4.0125e-10	0	3.2	0	3.2	4.4	0	75121000
Q2IBC5	Q2IBC5	3	3	3	Caveolin-2	Cav2	>sp|Q2IBC5|CAV2_RAT Caveolin-2 OS=Rattus norvegicus GN=Cav2 PE=1 SV=2	1	3	3	3	2	2	0	2	2	2	2	2	0	2	2	2	2	2	0	2	2	2	28.4	28.4	28.4	18.266	162	162	2	2		3	4	3	1.1907e-33	17.3	18.5	0	18.5	18.5	17.3	327290000
Q4KM74	Q4KM74	7	7	7	Vesicle-trafficking protein SEC22b	Sec22b	>sp|Q4KM74|SC22B_RAT Vesicle-trafficking protein SEC22b OS=Rattus norvegicus GN=Sec22b PE=1 SV=3	1	7	7	7	0	2	2	6	4	0	0	2	2	6	4	0	0	2	2	6	4	0	40.5	40.5	40.5	24.74	215	215		4	3	10	6		1.3136e-47	0	8.4	8.8	36.3	21.4	0	319350000
G3V6N2	G3V6N2	3	3	3		Tmed4	>tr|G3V6N2|G3V6N2_RAT Protein Tmed4 OS=Rattus norvegicus GN=Tmed4 PE=3 SV=2	1	3	3	3	0	2	2	2	3	1	0	2	2	2	3	1	0	2	2	2	3	1	20.2	20.2	20.2	19.577	168	168		2	2	3	3	1	2.2611e-37	0	10.1	10.1	10.1	20.2	5.4	225920000
Q505J6	Q505J6	4	2	2	Mitochondrial glutamate carrier 2	Slc25a18	>sp|Q505J6|GHC2_RAT Mitochondrial glutamate carrier 2 OS=Rattus norvegicus GN=Slc25a18 PE=2 SV=2	1	4	2	2	3	4	2	4	4	3	1	2	1	2	2	2	1	2	1	2	2	2	14.1	7.5	7.5	34.17	320	320	2	5	1	2	3	3	2.5507e-18	11.6	14.1	9.1	14.1	14.1	10	445900000
Q6AY94	Q6AY94	3	3	3	Translocase of inner mitochondrial membrane domain-containing protein 1	Timmdc1	>sp|Q6AY94|TIDC1_RAT Translocase of inner mitochondrial membrane domain-containing protein 1 OS=Rattus norvegicus GN=Timmdc1 PE=2 SV=1	1	3	3	3	1	2	2	3	3	1	1	2	2	3	3	1	1	2	2	3	3	1	15.4	15.4	15.4	32.05	285	285	2	2	2	10	5	1	4.7188e-10	3.2	9.1	9.1	15.4	15.4	3.2	279280000
Q4KM93	Q4KM93	2	2	2	Transmembrane protein 177	Tmem177	>sp|Q4KM93|TM177_RAT Transmembrane protein 177 OS=Rattus norvegicus GN=Tmem177 PE=2 SV=1	1	2	2	2	1	2	1	2	2	1	1	2	1	2	2	1	1	2	1	2	2	1	6.4	6.4	6.4	34.001	311	311	1	4	5	6	4	1	1.1305e-06	3.5	6.4	3.5	6.4	6.4	3.5	664030000
B2GV54	B2GV54	5	5	5	Neutral cholesterol ester hydrolase 1	Nceh1	>sp|B2GV54|NCEH1_RAT Neutral cholesterol ester hydrolase 1 OS=Rattus norvegicus GN=Nceh1 PE=2 SV=1	1	5	5	5	0	2	0	5	1	1	0	2	0	5	1	1	0	2	0	5	1	1	22.8	22.8	22.8	45.821	408	408		3		7	1	1	8.8344e-87	0	6.1	0	22.8	3.9	2.9	422390000
Q7TSE9;Q7TSE9-2;M0R639;Q7TSE9-3;Q7TSE9-5;Q7TSE9-6;F1M366;M0RC50	Q7TSE9;Q7TSE9-2;M0R639;Q7TSE9-3;Q7TSE9-5;Q7TSE9-6;F1M366;M0RC50	2;2;2;1;1;1;1;1	2;2;2;1;1;1;1;1	2;2;2;1;1;1;1;1	HCLS1-associated protein X-1	Hax1	>sp|Q7TSE9|HAX1_RAT HCLS1-associated protein X-1 OS=Rattus norvegicus GN=Hax1 PE=1 SV=1;>sp|Q7TSE9-2|HAX1_RAT Isoform 2 of HCLS1-associated protein X-1 OS=Rattus norvegicus GN=Hax1;>tr|M0R639|M0R639_RAT HCLS1-associated protein X-1 OS=Rattus norvegicus GN=	8	2	2	2	1	2	1	2	1	1	1	2	1	2	1	1	1	2	1	2	1	1	7.9	7.9	7.9	31.448	278	278;217;184;283;252;191;190;189	1	2	2	2	1	1	4.5246e-06	4.7	7.9	4.7	7.9	3.2	4.7	63012000
Q5U2V8	Q5U2V8	2	2	2	Transmembrane protein 111	Tmem111	>sp|Q5U2V8|EMC3_RAT ER membrane protein complex subunit 3 OS=Rattus norvegicus GN=Emc3 PE=2 SV=3	1	2	2	2	1	2	1	2	2	0	1	2	1	2	2	0	1	2	1	2	2	0	13.8	13.8	13.8	29.98	261	261	4	2	5	4	6		2.5988e-16	7.3	13.8	7.3	13.8	13.8	0	114870000
Q99JD3	Q99JD3	3	3	3	Mitochondrial 2-oxodicarboxylate carrier	Slc25a21	>sp|Q99JD3|ODC_RAT Mitochondrial 2-oxodicarboxylate carrier OS=Rattus norvegicus GN=Slc25a21 PE=2 SV=1	1	3	3	3	2	3	0	3	1	0	2	3	0	3	1	0	2	3	0	3	1	0	9.1	9.1	9.1	33.278	298	298	2	4		6	3		4.2031e-10	6.7	9.1	0	9.1	4.4	0	178360000
P11240	P11240	10	10	10	Cytochrome c oxidase subunit 5A, mitochondrial	Cox5a	>sp|P11240|COX5A_RAT Cytochrome c oxidase subunit 5A, mitochondrial OS=Rattus norvegicus GN=Cox5a PE=1 SV=1	1	10	10	10	8	6	4	10	6	9	8	6	4	10	6	9	8	6	4	10	6	9	63	63	63	16.129	146	146	82	33	11	121	32	50	0	39	39	32.2	63	33.6	42.5	58763000000
P97829-2;P97829	P97829-2;P97829	3;3	3;3	3;3	Leukocyte surface antigen CD47	Cd47	>sp|P97829-2|CD47_RAT Isoform 2 of Leukocyte surface antigen CD47 OS=Rattus norvegicus GN=Cd47;>sp|P97829|CD47_RAT Leukocyte surface antigen CD47 OS=Rattus norvegicus GN=Cd47 PE=1 SV=1	2	3	3	3	1	3	0	3	3	3	1	3	0	3	3	3	1	3	0	3	3	3	10.1	10.1	10.1	34.776	318	318;303	2	9		17	16	9	5.558e-10	2.5	10.1	0	10.1	10.1	10.1	1000500000
E9PTW1	E9PTW1	4	4	4		Scamp3	>tr|E9PTW1|E9PTW1_RAT Protein Scamp3 OS=Rattus norvegicus GN=Scamp3 PE=2 SV=2	1	4	4	4	1	2	1	4	4	3	1	2	1	4	4	3	1	2	1	4	4	3	13.4	13.4	13.4	38.497	350	350	4	6	1	16	15	7	2.9255e-53	4.6	9.7	5.1	13.4	13.4	9.7	1481700000
D4A9Q3;F1LTW8;P62268	D4A9Q3;F1LTW8;P62268	3;3;3	3;3;3	3;3;3	40S ribosomal protein S23	RGD1563570;RGD1563705;Rps23	>tr|D4A9Q3|D4A9Q3_RAT Protein RGD1563570 OS=Rattus norvegicus GN=RGD1563570 PE=3 SV=1;>tr|F1LTW8|F1LTW8_RAT Protein RGD1563705 OS=Rattus norvegicus GN=RGD1563705 PE=3 SV=2;>sp|P62268|RS23_RAT 40S ribosomal protein S23 OS=Rattus norvegicus GN=Rps23 PE=1 SV=	3	3	3	3	3	1	1	3	3	3	3	1	1	3	3	3	3	1	1	3	3	3	16.1	16.1	16.1	15.733	143	143;143;143	5	2	1	6	4	4	3.0849e-11	16.1	7.7	8.4	16.1	16.1	16.1	985020000
D3Z946	D3Z946	2	2	2		Tmem70	>tr|D3Z946|D3Z946_RAT Protein Tmem70 OS=Rattus norvegicus GN=Tmem70 PE=4 SV=1	1	2	2	2	1	2	1	2	2	2	1	2	1	2	2	2	1	2	1	2	2	2	7.9	7.9	7.9	28.399	253	253	2	4	1	14	5	5	2.3468e-12	4.3	7.9	3.6	7.9	7.9	7.9	571520000
F1LYI7	F1LYI7	3	3	3		RGD1563438	>tr|F1LYI7|F1LYI7_RAT Protein LOC100913000 OS=Rattus norvegicus GN=LOC100913000 PE=4 SV=2	1	3	3	3	1	2	1	3	2	3	1	2	1	3	2	3	1	2	1	3	2	3	32.7	32.7	32.7	11.776	113	113	1	2	1	13	8	11	9.6012e-42	8	8	8	32.7	8	32.7	2051100000
D4A786;M0R808;Q9JJW3	D4A786;M0R808;Q9JJW3	4;4;4	4;4;4	4;4;4	Up-regulated during skeletal muscle growth protein 5	LOC100362685;Usmg5	>tr|D4A786|D4A786_RAT Protein LOC100360002 OS=Rattus norvegicus GN=LOC100362685 PE=4 SV=1;>tr|M0R808|M0R808_RAT Protein LOC100362504 OS=Rattus norvegicus GN=LOC100362504 PE=4 SV=1;>sp|Q9JJW3|USMG5_RAT Up-regulated during skeletal muscle growth protein 5 OS	3	4	4	4	3	4	3	4	4	4	3	4	3	4	4	4	3	4	3	4	4	4	44.8	44.8	44.8	6.3814	58	58;58;58	15	22	7	76	28	33	6.151e-125	44.8	44.8	44.8	44.8	44.8	44.8	23835000000
Q4FZU8	Q4FZU8	4	4	4	Protein FAM65A	Fam65a	>sp|Q4FZU8|FA65A_RAT Protein FAM65A OS=Rattus norvegicus GN=Fam65a PE=2 SV=2	1	4	4	4	1	3	0	3	2	4	1	3	0	3	2	4	1	3	0	3	2	4	5.8	5.8	5.8	131.73	1217	1217	1	6		4	3	5	7.2364e-87	1.4	4.4	0	5.1	2.6	5.8	1174000000
D4AC65	D4AC65	3	3	3		Selrc1	>tr|D4AC65|D4AC65_RAT Protein Selrc1 OS=Rattus norvegicus GN=Selrc1 PE=4 SV=1	1	3	3	3	1	3	2	3	3	2	1	3	2	3	3	2	1	3	2	3	3	2	14.3	14.3	14.3	25.711	231	231	1	3	3	6	6	3	1.6145e-10	3.5	14.3	10.8	14.3	14.3	10.8	606430000
F7FDM3	F7FDM3	3	3	3			>tr|F7FDM3|F7FDM3_RAT Protein Mtif2 (Fragment) OS=Rattus norvegicus GN=Mtif2 PE=4 SV=1	1	3	3	3	1	2	0	3	3	2	1	2	0	3	3	2	1	2	0	3	3	2	7	7	7	58.449	528	528	3	2		7	9	2	2.641e-09	1.9	5.1	0	7	7	5.1	331880000
M0RBX9;M0R3L6	M0RBX9;M0R3L6	10;5	10;5	10;5			>tr|M0RBX9|M0RBX9_RAT Protein LOC683007 (Fragment) OS=Rattus norvegicus GN=LOC683007 PE=4 SV=1;>tr|M0R3L6|M0R3L6_RAT Protein LOC683007 OS=Rattus norvegicus GN=LOC683007 PE=4 SV=1	2	10	10	10	1	3	1	10	7	5	1	3	1	10	7	5	1	3	1	10	7	5	14.1	14.1	14.1	136.15	1219	1219;779	3	4	1	19	13	7	2.5091e-70	0.8	3.4	0.8	14.1	9.9	6.7	470000000
A2IBE0	A2IBE0	5	5	5		Car14	>tr|A2IBE0|A2IBE0_RAT Membrane-bound carbonic anhydrase 14 OS=Rattus norvegicus GN=Car14 PE=2 SV=1	1	5	5	5	0	2	1	5	4	2	0	2	1	5	4	2	0	2	1	5	4	2	14.2	14.2	14.2	37.525	337	337		7	2	7	12	3	2.8799e-129	0	5.3	2.4	14.2	13.9	4.7	754310000
F1LR02	F1LR02	3	3	3		Col18a1	>tr|F1LR02|F1LR02_RAT Procollagen, type XVIII, alpha 1, isoform CRA_a OS=Rattus norvegicus GN=Col18a1 PE=4 SV=2	1	3	3	3	2	1	1	2	2	3	2	1	1	2	2	3	2	1	1	2	2	3	3.5	3.5	3.5	134.64	1311	1311	2	1	1	4	5	6	1.4314e-10	2	0.8	1.1	2	2	3.5	483420000
G3V9T4;A6ZIQ8	G3V9T4;A6ZIQ8	2;2	2;2	2;2	Trimeric intracellular cation channel type A	Tmem38a	>tr|G3V9T4|G3V9T4_RAT Transmembrane protein 38a (Predicted), isoform CRA_b OS=Rattus norvegicus GN=Tmem38a PE=4 SV=1;>sp|A6ZIQ8|TM38A_RAT Trimeric intracellular cation channel type A OS=Rattus norvegicus GN=Tmem38a PE=2 SV=1	2	2	2	2	1	2	1	2	2	2	1	2	1	2	2	2	1	2	1	2	2	2	3.7	3.7	3.7	33.413	298	298;297	1	2	2	14	12	9	1.1286e-15	3.7	3.7	3.4	3.7	3.7	3.7	846820000
P21531;D4A136	P21531	4;1	4;1	4;1	60S ribosomal protein L3	Rpl3	>sp|P21531|RL3_RAT 60S ribosomal protein L3 OS=Rattus norvegicus GN=Rpl3 PE=1 SV=3	2	4	4	4	2	1	1	4	3	2	2	1	1	4	3	2	2	1	1	4	3	2	9.7	9.7	9.7	46.135	403	403;380	6	5	4	15	11	4	1.1999e-13	4.5	1.7	1.7	9.7	6.7	4	1380300000
P27008	P27008	4	4	4	Poly [ADP-ribose] polymerase 1	Parp1	>sp|P27008|PARP1_RAT Poly [ADP-ribose] polymerase 1 OS=Rattus norvegicus GN=Parp1 PE=1 SV=4	1	4	4	4	0	2	1	3	2	3	0	2	1	3	2	3	0	2	1	3	2	3	5.5	5.5	5.5	112.66	1014	1014		2	1	4	4	4	3.2947e-19	0	3	1.3	4.4	2.8	3.8	365580000
F1LPK1;P40190	F1LPK1;P40190	3;3	3;3	3;3	Interleukin-6 receptor subunit beta	Il6st	>tr|F1LPK1|F1LPK1_RAT Interleukin-6 receptor subunit beta OS=Rattus norvegicus GN=Il6st PE=2 SV=2;>sp|P40190|IL6RB_RAT Interleukin-6 receptor subunit beta OS=Rattus norvegicus GN=Il6st PE=2 SV=1	2	3	3	3	0	3	0	3	3	2	0	3	0	3	3	2	0	3	0	3	3	2	4.2	4.2	4.2	102.72	919	919;918		3		8	4	5	1.7242e-09	0	4.2	0	4.2	4.2	2.4	432150000
P61016	P61016	3	3	3	Cardiac phospholamban	Pln	>sp|P61016|PPLA_RAT Cardiac phospholamban OS=Rattus norvegicus GN=Pln PE=2 SV=1	1	3	3	3	3	3	2	3	3	3	3	3	2	3	3	3	3	3	2	3	3	3	40.4	40.4	40.4	6.0945	52	52	6	10	5	31	14	12	1.5526e-20	40.4	40.4	38.5	40.4	40.4	40.4	10162000000
D3ZHI1;D3ZVL1	D3ZHI1;D3ZVL1	6;6	6;6	6;6			>tr|D3ZHI1|D3ZHI1_RAT Protein LOC100912115 OS=Rattus norvegicus GN=LOC100912115 PE=2 SV=2;>tr|D3ZVL1|D3ZVL1_RAT Protein LOC100912115 OS=Rattus norvegicus GN=LOC100912115 PE=2 SV=2	2	6	6	6	2	3	2	4	5	5	2	3	2	4	5	5	2	3	2	4	5	5	8	8	8	90.011	796	796;774	2	4	2	6	7	5	1.0765e-87	2.9	5.2	2.9	5.7	6.3	6.3	1148700000
Q496Z3;Q9JM04	Q496Z3;Q9JM04	3;3	3;3	3;3	Importin-13	Ipo13	>tr|Q496Z3|Q496Z3_RAT Importin 13 OS=Rattus norvegicus GN=Ipo13 PE=2 SV=1;>sp|Q9JM04|IPO13_RAT Importin-13 OS=Rattus norvegicus GN=Ipo13 PE=2 SV=1	2	3	3	3	1	2	1	3	3	2	1	2	1	3	3	2	1	2	1	3	3	2	3.8	3.8	3.8	108.17	963	963;963	2	2	1	6	6	3	1.2399e-15	1.1	2.4	1.1	3.8	3.8	2.6	238430000
F1LYX9	F1LYX9	6	6	6		Dsg2	>tr|F1LYX9|F1LYX9_RAT Protein Dsg2 (Fragment) OS=Rattus norvegicus GN=Dsg2 PE=3 SV=1	1	6	6	6	3	1	1	5	4	6	3	1	1	5	4	6	3	1	1	5	4	6	8.6	8.6	8.6	119.75	1101	1101	4	1	1	9	13	7	2.2889e-93	5.2	1.4	0.9	6.9	4.7	8.6	564630000
D3ZEJ2	D3ZEJ2	2	2	2		Ccdc90a	>tr|D3ZEJ2|D3ZEJ2_RAT Protein Ccdc90a OS=Rattus norvegicus GN=Mcur1 PE=4 SV=1	1	2	2	2	1	2	1	2	2	2	1	2	1	2	2	2	1	2	1	2	2	2	6.5	6.5	6.5	37.551	336	336	1	2	1	7	3	2	7.8269e-06	3	6.5	3	6.5	6.5	6.5	106750000
Q9Z2J4;Q9Z2J4-2	Q9Z2J4;Q9Z2J4-2	6;5	6;5	6;5	Nexilin	Nexn	>sp|Q9Z2J4|NEXN_RAT Nexilin OS=Rattus norvegicus GN=Nexn PE=1 SV=1;>sp|Q9Z2J4-2|NEXN_RAT Isoform 2 of Nexilin OS=Rattus norvegicus GN=Nexn	2	6	6	6	3	2	1	6	2	3	3	2	1	6	2	3	3	2	1	6	2	3	13.6	13.6	13.6	78.392	656	656;606	5	3	1	16	6	4	2.5728e-26	6.6	3.8	2.1	13.6	3.8	5.6	563100000
G3V803;Q9Z1Y3	G3V803;Q9Z1Y3	7;7	7;7	7;7	Cadherin-2	Cdh2	>tr|G3V803|G3V803_RAT Cadherin-2 OS=Rattus norvegicus GN=Cdh2 PE=3 SV=1;>sp|Q9Z1Y3|CADH2_RAT Cadherin-2 OS=Rattus norvegicus GN=Cdh2 PE=1 SV=1	2	7	7	7	0	2	1	7	6	6	0	2	1	7	6	6	0	2	1	7	6	6	14.9	14.9	14.9	99.667	906	906;906		2	1	8	9	8	9.3684e-210	0	3.5	2	14.9	13.1	13.1	1027900000
D3Z9I1	D3Z9I1	2	2	2		Ccdc56	>tr|D3Z9I1|D3Z9I1_RAT Protein Coa3 OS=Rattus norvegicus GN=Coa3 PE=4 SV=1	1	2	2	2	1	2	1	2	2	2	1	2	1	2	2	2	1	2	1	2	2	2	17.6	17.6	17.6	11.928	108	108	1	4	1	3	2	2	1.7812e-07	8.3	17.6	8.3	17.6	17.6	17.6	465450000
CON__Q28194;M0R979	CON__Q28194;M0R979	5;3	5;3	5;3			>Q28194 TREMBL:Q28194 (Bos taurus) Thrombospondin-1;>tr|M0R979|M0R979_RAT Protein Thbs1 (Fragment) OS=Rattus norvegicus GN=Thbs1 PE=4 SV=1	2	5	5	5	2	4	1	4	4	2	2	4	1	4	4	2	2	4	1	4	4	2	5	5	5	129.39	1170	1170;681	3	7	1	11	6	4	1.4153e-19	2.1	4	1	3.9	3.9	1.9	753310000
Q03344;M0RBL1;D4ADK1	Q03344;M0RBL1;D4ADK1	3;3;2	3;3;2	3;3;2	ATPase inhibitor, mitochondrial	Atpif1;RGD1559545	>sp|Q03344|ATIF1_RAT ATPase inhibitor, mitochondrial OS=Rattus norvegicus GN=Atpif1 PE=3 SV=2;>tr|M0RBL1|M0RBL1_RAT Uncharacterized protein OS=Rattus norvegicus PE=4 SV=1;>tr|D4ADK1|D4ADK1_RAT Uncharacterized protein OS=Rattus norvegicus GN=RGD1559545 PE=4	3	3	3	3	2	1	0	3	2	3	2	1	0	3	2	3	2	1	0	3	2	3	18.7	18.7	18.7	12.248	107	107;104;100	2	1		9	4	5	7.2108e-09	16.8	7.5	0	18.7	9.3	18.7	194190000
G3V886;Q925S8	G3V886;Q925S8	9;9	9;9	9;9	ATP-dependent zinc metalloprotease YME1L1	Yme1l1	>tr|G3V886|G3V886_RAT ATP-dependent zinc metalloprotease YME1L1 OS=Rattus norvegicus GN=Yme1l1 PE=3 SV=1;>sp|Q925S8|YMEL1_RAT ATP-dependent zinc metalloprotease YME1L1 OS=Rattus norvegicus GN=Yme1l1 PE=2 SV=1	2	9	9	9	1	3	0	8	7	4	1	3	0	8	7	4	1	3	0	8	7	4	17.2	17.2	17.2	79.795	715	715;715	1	4		15	13	4	2.418e-105	2	4.6	0	15.7	11.7	7.6	1074000000
M0RDI5	M0RDI5	2	2	2			>tr|M0RDI5|M0RDI5_RAT Protein Mcu OS=Rattus norvegicus GN=Mcu PE=4 SV=1	1	2	2	2	1	2	0	2	2	2	1	2	0	2	2	2	1	2	0	2	2	2	6	6	6	39.757	350	350	1	3		11	6	4	4.3234e-06	3.1	6	0	6	6	6	338280000
B2RYF6	B2RYF6	4	4	4		Clptm1	>tr|B2RYF6|B2RYF6_RAT Cleft lip and palate associated transmembrane protein 1 OS=Rattus norvegicus GN=Clptm1 PE=2 SV=1	1	4	4	4	0	2	0	3	3	4	0	2	0	3	3	4	0	2	0	3	3	4	5.6	5.6	5.6	75.276	664	664		2		6	6	5	5.0809e-11	0	3.9	0	3.9	3.9	5.6	79294000
D4ADD7	D4ADD7	2	2	2		Glrx5	>tr|D4ADD7|D4ADD7_RAT Glutaredoxin 5 homolog (S. cerevisiae) (Predicted), isoform CRA_b OS=Rattus norvegicus GN=Glrx5 PE=4 SV=1	1	2	2	2	1	2	0	2	2	2	1	2	0	2	2	2	1	2	0	2	2	2	17.1	17.1	17.1	16.432	152	152	2	7		8	4	4	6.2986e-29	7.9	17.1	0	17.1	17.1	17.1	265000000
F1LQS3;P21533;H7C5Y5;F1LVJ5;F1LUV7;F1M2R6	F1LQS3;P21533;H7C5Y5	10;10;10;2;2;1	10;10;10;2;2;1	10;10;10;2;2;1	60S ribosomal protein L6	Rpl6	>tr|F1LQS3|F1LQS3_RAT 60S ribosomal protein L6 OS=Rattus norvegicus GN=Rpl6 PE=2 SV=1;>sp|P21533|RL6_RAT 60S ribosomal protein L6 OS=Rattus norvegicus GN=Rpl6 PE=1 SV=5;>tr|H7C5Y5|H7C5Y5_RAT 60S ribosomal protein L6 OS=Rattus norvegicus GN=Rpl6 PE=3 SV=1	6	10	10	10	1	3	0	10	5	2	1	3	0	10	5	2	1	3	0	10	5	2	30.9	30.9	30.9	33.545	298	298;298;297;291;286;230	2	5		19	7	2	2.0691e-298	3	8.4	0	30.9	14.1	6	3212900000
P80431	P80431	2	2	2	Cytochrome c oxidase subunit 7B, mitochondrial	Cox7b	>sp|P80431|COX7B_RAT Cytochrome c oxidase subunit 7B, mitochondrial OS=Rattus norvegicus GN=Cox7b PE=1 SV=3	1	2	2	2	1	2	1	2	2	2	1	2	1	2	2	2	1	2	1	2	2	2	11.2	11.2	11.2	8.9952	80	80	4	3	1	13	8	6	2.8661e-05	11.2	11.2	11.2	11.2	11.2	11.2	1071400000
B0K010	B0K010	3	3	3		Txndc17	>tr|B0K010|B0K010_RAT Protein Txndc17 OS=Rattus norvegicus GN=Txndc17 PE=2 SV=1	1	3	3	3	0	3	0	2	0	2	0	3	0	2	0	2	0	3	0	2	0	2	31.7	31.7	31.7	14.092	123	123		5		2		3	1.13e-18	0	31.7	0	20.3	0	18.7	135980000
F1LS40;P02466	F1LS40;P02466	2;2	2;2	2;2	Collagen alpha-2(I) chain	Col1a2	>tr|F1LS40|F1LS40_RAT Collagen alpha-2(I) chain OS=Rattus norvegicus GN=Col1a2 PE=2 SV=2;>sp|P02466|CO1A2_RAT Collagen alpha-2(I) chain OS=Rattus norvegicus GN=Col1a2 PE=1 SV=3	2	2	2	2	1	2	0	2	1	2	1	2	0	2	1	2	1	2	0	2	1	2	2.3	2.3	2.3	129.84	1372	1372;1372	2	5		5	5	4	8.0297e-07	1.1	2.3	0	2.3	1.1	2.3	121470000
P28042;G3V7K6	P28042;G3V7K6	4;4	4;4	4;4	Single-stranded DNA-binding protein, mitochondrial	Ssbp1	>sp|P28042|SSBP_RAT Single-stranded DNA-binding protein, mitochondrial OS=Rattus norvegicus GN=Ssbp1 PE=1 SV=2;>tr|G3V7K6|G3V7K6_RAT Single-stranded DNA-binding protein OS=Rattus norvegicus GN=Ssbp1 PE=3 SV=1	2	4	4	4	1	2	1	4	1	3	1	2	1	4	1	3	1	2	1	4	1	3	41.7	41.7	41.7	17.455	151	151;148	1	3	1	7	1	4	1.296e-26	13.2	21.9	6.6	41.7	9.9	28.5	348870000
P01041	P01041	3	3	3	Cystatin-B	Cstb	>sp|P01041|CYTB_RAT Cystatin-B OS=Rattus norvegicus GN=Cstb PE=1 SV=1	1	3	3	3	0	3	1	2	0	3	0	3	1	2	0	3	0	3	1	2	0	3	44.9	44.9	44.9	11.196	98	98		4	1	3		4	1.0523e-15	0	44.9	9.2	20.4	0	44.9	294290000
P06302	P06302	2	2	2	Prothymosin alpha;Thymosin alpha	Ptma	>sp|P06302|PTMA_RAT Prothymosin alpha OS=Rattus norvegicus GN=Ptma PE=1 SV=2	1	2	2	2	1	2	1	2	1	2	1	2	1	2	1	2	1	2	1	2	1	2	25	25	25	12.382	112	112	1	2	1	5	2	2	5.5509e-24	12.5	25	12.5	25	12.5	25	1413600000
P83941	P83941	3	3	3	Transcription elongation factor B polypeptide 1	Tceb1	>sp|P83941|ELOC_RAT Transcription elongation factor B polypeptide 1 OS=Rattus norvegicus GN=Tceb1 PE=1 SV=1	1	3	3	3	1	3	1	3	0	2	1	3	1	3	0	2	1	3	1	3	0	2	39.3	39.3	39.3	12.473	112	112	1	5	1	5		3	2.865e-65	8.9	39.3	17.9	39.3	0	30.4	128930000
Q5U3Y8;M0R5M7;M0RB86	Q5U3Y8;M0R5M7;M0RB86	4;3;2	4;3;2	4;3;2		Btf3	>tr|Q5U3Y8|Q5U3Y8_RAT Basic transcription factor 3 OS=Rattus norvegicus GN=Btf3 PE=2 SV=1;>tr|M0R5M7|M0R5M7_RAT Protein RGD1563812 OS=Rattus norvegicus GN=RGD1563812 PE=4 SV=1;>tr|M0RB86|M0RB86_RAT Protein Btf3 OS=Rattus norvegicus GN=Btf3 PE=4 SV=1	3	4	4	4	1	2	1	4	1	2	1	2	1	4	1	2	1	2	1	4	1	2	46.3	46.3	46.3	17.699	162	162;162;162	4	5	1	10	6	3	9.512e-61	4.3	16	4.3	46.3	4.3	20.4	1015300000
Q7M767	Q7M767	10	6	6	Ubiquitin-conjugating enzyme E2 variant 2	Ube2v2	>sp|Q7M767|UB2V2_RAT Ubiquitin-conjugating enzyme E2 variant 2 OS=Rattus norvegicus GN=Ube2v2 PE=1 SV=3	1	10	6	6	1	10	2	5	2	4	0	6	1	2	1	2	0	6	1	2	1	2	70.3	42.1	42.1	16.353	145	145		11	1	4	1	2	1.0113e-51	6.9	70.3	13.8	37.9	13.8	31.7	391160000
Q5BK62;F1LNG8	Q5BK62;F1LNG8	3;3	3;3	3;3	Protein Mpv17	Mpv17;Mpv17l	>sp|Q5BK62|MPV17_RAT Protein Mpv17 OS=Rattus norvegicus GN=Mpv17 PE=2 SV=1;>tr|F1LNG8|F1LNG8_RAT Protein Mpv17 OS=Rattus norvegicus GN=Mpv17 PE=2 SV=1	2	3	3	3	2	1	1	3	3	2	2	1	1	3	3	2	2	1	1	3	3	2	22.7	22.7	22.7	19.627	176	176;154	3	2	2	15	9	6	2.4577e-90	10.8	6.2	6.2	22.7	22.7	18.2	5881400000
Q06000	Q06000	6	6	6	Lipoprotein lipase	Lpl	>sp|Q06000|LIPL_RAT Lipoprotein lipase OS=Rattus norvegicus GN=Lpl PE=1 SV=1	1	6	6	6	3	1	1	4	5	2	3	1	1	4	5	2	3	1	1	4	5	2	15	15	15	53.082	474	474	5	4	2	16	11	3	6.833e-162	9.3	2.7	2.7	10.3	15	6.8	980810000
F1LMA7;Q4TU93	F1LMA7;Q4TU93	7;7	7;7	7;7	C-type mannose receptor 2	Mrc2	>tr|F1LMA7|F1LMA7_RAT C-type mannose receptor 2 OS=Rattus norvegicus GN=Mrc2 PE=2 SV=1;>sp|Q4TU93|MRC2_RAT C-type mannose receptor 2 OS=Rattus norvegicus GN=Mrc2 PE=1 SV=1	2	7	7	7	3	1	1	4	7	3	3	1	1	4	7	3	3	1	1	4	7	3	5	5	5	167.03	1480	1480;1480	5	2	1	12	14	4	9.5139e-35	2.8	0.7	0.7	3.6	5	2.3	368710000
B1WC50;F1LN98	B1WC50;F1LN98	2;2	2;2	2;2		Ewsr1	>tr|B1WC50|B1WC50_RAT Ewsr1 protein OS=Rattus norvegicus GN=Ewsr1 PE=2 SV=1;>tr|F1LN98|F1LN98_RAT Uncharacterized protein OS=Rattus norvegicus GN=Ewsr1 PE=2 SV=2	2	2	2	2	1	1	2	2	2	2	1	1	2	2	2	2	1	1	2	2	2	2	5.8	5.8	5.8	68.33	655	655;655	1	1	2	3	2	2	1.4633e-25	3.7	2.1	5.8	5.8	5.8	5.8	48565000
P24049;Q7TPJ7;F1M302;D3Z9G9;M0RDL9;F1LZX7;F1M5Y4	P24049	9;4;4;4;2;2;1	9;4;4;4;2;2;1	9;4;4;4;2;2;1	60S ribosomal protein L17	Rpl17	>sp|P24049|RL17_RAT 60S ribosomal protein L17 OS=Rattus norvegicus GN=Rpl17 PE=2 SV=3	7	9	9	9	2	1	1	8	6	3	2	1	1	8	6	3	2	1	1	8	6	3	45.7	45.7	45.7	21.397	184	184;220;188;132;173;152;86	2	2	1	13	8	4	4.6662e-74	17.9	5.4	6.5	40.2	30.4	19	693950000
P27274	P27274	5	5	5	CD59 glycoprotein	Cd59	>sp|P27274|CD59_RAT CD59 glycoprotein OS=Rattus norvegicus GN=Cd59 PE=1 SV=2	1	5	5	5	1	4	0	5	3	5	1	4	0	5	3	5	1	4	0	5	3	5	34.1	34.1	34.1	13.79	126	126	1	6		16	7	9	1.7908e-52	7.1	27	0	34.1	17.5	34.1	2366000000
Q9Z272;F1M3T0;Q66H91	Q9Z272;F1M3T0	4;4;1	4;4;1	4;4;1	ARF GTPase-activating protein GIT1	Git1	>sp|Q9Z272|GIT1_RAT ARF GTPase-activating protein GIT1 OS=Rattus norvegicus GN=Git1 PE=1 SV=1;>tr|F1M3T0|F1M3T0_RAT ARF GTPase-activating protein GIT1 (Fragment) OS=Rattus norvegicus GN=Git1 PE=2 SV=2	3	4	4	4	0	1	2	3	3	3	0	1	2	3	3	3	0	1	2	3	3	3	6.5	6.5	6.5	85.23	770	770;754;759		4	2	7	5	5	6.5025e-11	0	2.1	3.9	5.1	4.4	5.3	524090000
Q63184;M0RDJ3	Q63184;M0RDJ3	4;3	4;3	4;3	Interferon-induced, double-stranded RNA-activated protein kinase	Eif2ak2	>sp|Q63184|E2AK2_RAT Interferon-induced, double-stranded RNA-activated protein kinase OS=Rattus norvegicus GN=Eif2ak2 PE=1 SV=1;>tr|M0RDJ3|M0RDJ3_RAT Interferon-induced, double-stranded RNA-activated protein kinase OS=Rattus norvegicus GN=Eif2ak2 PE=4 SV=1	2	4	4	4	0	4	1	4	3	2	0	4	1	4	3	2	0	4	1	4	3	2	10.9	10.9	10.9	58.258	513	513;513		8	1	5	4	2	1.1323e-65	0	10.9	2.7	10.9	8	6.2	132400000
D3ZZ94	D3ZZ94	5	5	5		LOC100362108	>tr|D3ZZ94|D3ZZ94_RAT Protein Parp10 OS=Rattus norvegicus GN=Parp10 PE=4 SV=1	1	5	5	5	1	2	2	3	4	4	1	2	2	3	4	4	1	2	2	3	4	4	8.6	8.6	8.6	103.63	955	955	1	3	2	6	4	4	1.3251e-102	1.8	3.8	3.1	5.7	7.4	6.8	240690000
P0C5W1	P0C5W1	3	3	3	Microtubule-associated protein 1S;MAP1S heavy chain;MAP1S light chain	Map1s	>sp|P0C5W1|MAP1S_RAT Microtubule-associated protein 1S OS=Rattus norvegicus GN=Map1s PE=1 SV=1	1	3	3	3	0	1	2	3	2	2	0	1	2	3	2	2	0	1	2	3	2	2	3.3	3.3	3.3	102.8	972	972		2	2	4	3	3	8.786e-09	0	1.1	1.9	3.3	1.9	1.9	174220000
Q6PCT8	Q6PCT8	3	3	3	Succinate dehydrogenase [ubiquinone] cytochrome b small subunit, mitochondrial	Sdhd	>sp|Q6PCT8|DHSD_RAT Succinate dehydrogenase [ubiquinone] cytochrome b small subunit, mitochondrial OS=Rattus norvegicus GN=Sdhd PE=2 SV=1	1	3	3	3	1	3	1	3	3	3	1	3	1	3	3	3	1	3	1	3	3	3	11.3	11.3	11.3	16.976	159	159	6	10	2	30	11	18	3.3498e-09	6.3	11.3	5	11.3	11.3	11.3	2248700000
Q5M7W6	Q5M7W6	4	4	4	Protein ITFG3	Itfg3	>sp|Q5M7W6|ITFG3_RAT Protein ITFG3 OS=Rattus norvegicus GN=Itfg3 PE=1 SV=1	1	4	4	4	1	2	0	4	3	3	1	2	0	4	3	3	1	2	0	4	3	3	10.7	10.7	10.7	60.636	552	552	2	3		8	5	3	5.411e-58	1.8	3.6	0	10.7	8.9	7.4	389690000
D3ZAQ0	D3ZAQ0	6	6	6		Fundc2	>tr|D3ZAQ0|D3ZAQ0_RAT Protein Fundc2 OS=Rattus norvegicus GN=Fundc2 PE=4 SV=1	1	6	6	6	1	4	1	6	3	3	1	4	1	6	3	3	1	4	1	6	3	3	39.7	39.7	39.7	16.344	151	151	3	9	1	20	6	7	1.6461e-154	8.6	27.8	6.6	39.7	27.8	21.9	736950000
D3ZDX5	D3ZDX5	3	3	3		Plxnb1	>tr|D3ZDX5|D3ZDX5_RAT Protein Plxnb1 OS=Rattus norvegicus GN=Plxnb1 PE=4 SV=1	1	3	3	3	1	1	2	3	2	3	1	1	2	3	2	3	1	1	2	3	2	3	1.8	1.8	1.8	231.81	2121	2121	1	1	3	5	3	5	2.2113e-07	0.8	0.6	1.4	1.8	1	1.8	471170000
F1LND1	F1LND1	3	3	3		Cog1	>tr|F1LND1|F1LND1_RAT Protein Cog1 OS=Rattus norvegicus GN=Cog1 PE=2 SV=1	1	3	3	3	1	1	2	3	1	2	1	1	2	3	1	2	1	1	2	3	1	2	4.1	4.1	4.1	108.7	980	980	3	1	2	3	1	4	8.2218e-226	1	1.2	2.2	4.1	1	2.2	145000000
D3ZZ21	D3ZZ21	19	19	19		Ndufb6	>tr|D3ZZ21|D3ZZ21_RAT NADH dehydrogenase (Ubiquinone) 1 beta subcomplex, 6 (Predicted) OS=Rattus norvegicus GN=Ndufb6 PE=4 SV=1	1	19	19	19	6	13	6	19	11	15	6	13	6	19	11	15	6	13	6	19	11	15	75	75	75	15.638	128	128	22	28	13	148	30	46	2.5888e-277	29.7	60.2	43	75	63.3	67.2	52305000000
E9PSR7;M0R6W5	E9PSR7;M0R6W5	4;2	3;2	3;2		Vps13a	>tr|E9PSR7|E9PSR7_RAT Uncharacterized protein (Fragment) OS=Rattus norvegicus PE=2 SV=2;>tr|M0R6W5|M0R6W5_RAT Uncharacterized protein (Fragment) OS=Rattus norvegicus PE=4 SV=1	2	4	3	3	3	2	2	2	2	2	2	2	2	2	2	2	2	2	2	2	2	2	5.4	4.7	4.7	118.03	1030	1030;433	4	4	4	3	5	4	4.1047e-09	4.2	2.8	2.8	2.8	2.8	2.8	394320000
D3ZPI8	D3ZPI8	4	4	4		C8g	>tr|D3ZPI8|D3ZPI8_RAT Complement component 8, gamma polypeptide (Predicted), isoform CRA_a OS=Rattus norvegicus GN=C8g PE=4 SV=1	1	4	4	4	1	4	0	2	4	2	1	4	0	2	4	2	1	4	0	2	4	2	32.9	32.9	32.9	18.414	164	164	1	5		3	9	5	2.7252e-19	9.1	32.9	0	13.4	32.9	22	401140000
D3ZJ08;D3ZK97;D3ZQN4;M0R537;M0RBX6;P84245;Q6LED0;D4A0P4;M0RCB8	D3ZJ08;D3ZK97;D3ZQN4;M0R537;M0RBX6;P84245;Q6LED0;D4A0P4;M0RCB8	4;4;4;4;4;4;4;3;2	4;4;4;4;4;4;4;3;2	4;4;4;4;4;4;4;3;2	Histone H3;Histone H3.3;Histone H3.1	Hist1h2ail;LOC100360868;LOC100359421;H3f3b;LOC691496	>tr|D3ZJ08|D3ZJ08_RAT Histone H3 OS=Rattus norvegicus GN=Hist2h3c2 PE=3 SV=1;>tr|D3ZK97|D3ZK97_RAT Histone H3 OS=Rattus norvegicus GN=RGD1564447 PE=3 SV=1;>tr|D3ZQN4|D3ZQN4_RAT Histone H3 OS=Rattus norvegicus GN=LOC100359421 PE=3 SV=1;>tr|M0R537|M0R537_RAT	9	4	4	4	0	2	1	3	2	3	0	2	1	3	2	3	0	2	1	3	2	3	22.1	22.1	22.1	15.388	136	136;136;136;136;136;136;136;136;139		3	1	9	4	5	1.7287e-14	0	13.2	8.1	22.1	13.2	13.2	457330000
D3ZRD3	D3ZRD3	3	3	3		Pde6d	>tr|D3ZRD3|D3ZRD3_RAT Phosphodiesterase 6D, cGMP-specific, rod, delta (Predicted), isoform CRA_b OS=Rattus norvegicus GN=Pde6d PE=4 SV=2	1	3	3	3	1	3	2	2	2	2	1	3	2	2	2	2	1	3	2	2	2	2	32.8	32.8	32.8	15.043	131	131	2	6	4	3	4	2	8.2307e-11	9.2	32.8	23.7	23.7	23.7	23.7	816440000
Q5M9I5	Q5M9I5	4	4	4	Cytochrome b-c1 complex subunit 6, mitochondrial	Uqcrh	>sp|Q5M9I5|QCR6_RAT Cytochrome b-c1 complex subunit 6, mitochondrial OS=Rattus norvegicus GN=Uqcrh PE=3 SV=1	1	4	4	4	1	2	0	2	2	4	1	2	0	2	2	4	1	2	0	2	2	4	48.3	48.3	48.3	10.424	89	89	2	5		9	4	6	4.3765e-175	28.1	37.1	0	37.1	37.1	48.3	2747300000
D3ZMI4;Q9WTP0-2;D4A9L5;Q9WTP0;D4ACZ4	D3ZMI4;Q9WTP0-2;D4A9L5;Q9WTP0;D4ACZ4	2;2;2;2;1	2;2;2;2;1	2;2;2;2;1	Band 4.1-like protein 1	Epb41l1	>tr|D3ZMI4|D3ZMI4_RAT Band 4.1-like protein 1 OS=Rattus norvegicus GN=Epb41l1 PE=2 SV=1;>sp|Q9WTP0-2|E41L1_RAT Isoform L of Band 4.1-like protein 1 OS=Rattus norvegicus GN=Epb41l1;>tr|D4A9L5|D4A9L5_RAT Band 4.1-like protein 1 OS=Rattus norvegicus GN=Epb41l	5	2	2	2	1	2	2	2	2	2	1	2	2	2	2	2	1	2	2	2	2	2	2.1	2.1	2.1	171.04	1551	1551;1551;879;879;829	1	3	2	3	5	3	9.771e-06	1.1	2.1	2.1	2.1	2.1	2.1	192070000
P23680	P23680	6	6	6	Serum amyloid P-component	Apcs	>sp|P23680|SAMP_RAT Serum amyloid P-component OS=Rattus norvegicus GN=Apcs PE=2 SV=2	1	6	6	6	1	6	1	4	4	2	1	6	1	4	4	2	1	6	1	4	4	2	31.1	31.1	31.1	26.175	228	228	1	9	1	7	7	2	5.1813e-50	5.3	31.1	5.3	22.8	18.9	10.5	514700000
D3ZP47	D3ZP47	5	5	5		Phpt1	>tr|D3ZP47|D3ZP47_RAT Phosphohistidine phosphatase 1 (Predicted), isoform CRA_a OS=Rattus norvegicus GN=Phpt1 PE=4 SV=1	1	5	5	5	1	5	1	3	2	2	1	5	1	3	2	2	1	5	1	3	2	2	61.3	61.3	61.3	14.01	124	124	5	10	1	9	3	3	2.6316e-37	9.7	61.3	9.7	34.7	25	19.4	307350000
D3ZLN7	D3ZLN7	2	2	2		Commd2	>tr|D3ZLN7|D3ZLN7_RAT COMM domain containing 2 (Predicted), isoform CRA_c OS=Rattus norvegicus GN=Commd2 PE=4 SV=1	1	2	2	2	1	2	2	2	1	2	1	2	2	2	1	2	1	2	2	2	1	2	8	8	8	22.781	199	199	2	4	2	2	2	3	4.9044e-07	3.5	8	8	8	3.5	8	174600000
F1M1B3;D4AEB6	F1M1B3	6;2	6;2	6;2		RGD1564420	>tr|F1M1B3|F1M1B3_RAT Protein RGD1564420 OS=Rattus norvegicus GN=RGD1564420 PE=2 SV=2	2	6	6	6	0	4	0	5	3	3	0	4	0	5	3	3	0	4	0	5	3	3	7.2	7.2	7.2	134.21	1159	1159;708		7		5	3	5	2.8032e-25	0	4.8	0	5.7	3.6	3.6	245140000
Q923M1;Q923M1-3;Q923M1-2;F1LSJ6;M0RCC8;M0RCJ2	Q923M1;Q923M1-3;Q923M1-2;F1LSJ6;M0RCC8;M0RCJ2	6;5;5;5;4;4	6;5;5;5;4;4	6;5;5;5;4;4	Mitochondrial peptide methionine sulfoxide reductase	Msra	>sp|Q923M1|MSRA_RAT Mitochondrial peptide methionine sulfoxide reductase OS=Rattus norvegicus GN=Msra PE=1 SV=1;>sp|Q923M1-3|MSRA_RAT Isoform 2 of Mitochondrial peptide methionine sulfoxide reductase OS=Rattus norvegicus GN=Msra;>sp|Q923M1-2|MSRA_RAT Isofo	6	6	6	6	1	6	1	5	4	3	1	6	1	5	4	3	1	6	1	5	4	3	36.9	36.9	36.9	25.851	233	233;261;194;180;209;140	4	9	2	10	6	4	1.7418e-20	4.7	36.9	4.7	32.2	24.9	16.7	663340000
P62076	P62076	7	7	7	Mitochondrial import inner membrane translocase subunit Tim13	Timm13	>sp|P62076|TIM13_RAT Mitochondrial import inner membrane translocase subunit Tim13 OS=Rattus norvegicus GN=Timm13 PE=3 SV=1	1	7	7	7	1	4	1	6	4	5	1	4	1	6	4	5	1	4	1	6	4	5	70.5	70.5	70.5	10.458	95	95	2	8	1	13	8	8	1.6337e-106	11.6	45.3	15.8	70.5	43.2	60	1740900000
F1LXN6;Q62773;F1LN73	F1LXN6;Q62773;F1LN73	3;3;2	3;3;2	3;3;2	Sodium/nucleoside cotransporter 2	LOC691960;Slc28a2	>tr|F1LXN6|F1LXN6_RAT Sodium/nucleoside cotransporter 2 OS=Rattus norvegicus GN=Slc28a2 PE=4 SV=2;>sp|Q62773|S28A2_RAT Sodium/nucleoside cotransporter 2 OS=Rattus norvegicus GN=Slc28a2 PE=1 SV=1;>tr|F1LN73|F1LN73_RAT Protein LOC691960 (Fragment) OS=Rattus	3	3	3	3	1	2	2	3	3	2	1	2	2	3	3	2	1	2	2	3	3	2	3.9	3.9	3.9	72.504	659	659;659;464	5	4	4	12	10	2	5.7082e-08	1.1	2.1	2.1	3.9	3.9	2.1	501480000
P17220	P17220	10	10	10	Proteasome subunit alpha type-2	Psma2	>sp|P17220|PSA2_RAT Proteasome subunit alpha type-2 OS=Rattus norvegicus GN=Psma2 PE=1 SV=3	1	10	10	10	1	10	1	4	4	3	1	10	1	4	4	3	1	10	1	4	4	3	47	47	47	25.926	234	234	5	15	5	7	7	3	3.4833e-85	6	47	6	21.4	19.2	15	1273400000
M0R776;D3ZZ41	M0R776	4;1	4;1	4;1			>tr|M0R776|M0R776_RAT Protein Mrps36 OS=Rattus norvegicus GN=Mrps36 PE=4 SV=1	2	4	4	4	1	4	1	4	3	4	1	4	1	4	3	4	1	4	1	4	3	4	56.3	56.3	56.3	11.413	103	103;104	1	9	1	7	3	7	3.0099e-59	15.5	56.3	15.5	56.3	43.7	56.3	1008300000
D3ZFJ6	D3ZFJ6	5	5	5		Lactb	>tr|D3ZFJ6|D3ZFJ6_RAT Lactamase, beta (Predicted) OS=Rattus norvegicus GN=Lactb PE=4 SV=1	1	5	5	5	1	0	2	4	5	2	1	0	2	4	5	2	1	0	2	4	5	2	10.2	10.2	10.2	60.42	550	550	3		3	8	7	3	5.3144e-18	2.2	0	3.8	8.5	10.2	3.6	370040000
Q5FVM4	Q5FVM4	4	3	3	Non-POU domain-containing octamer-binding protein	Nono	>sp|Q5FVM4|NONO_RAT Non-POU domain-containing octamer-binding protein OS=Rattus norvegicus GN=Nono PE=2 SV=3	1	4	3	3	1	2	3	4	4	2	1	1	2	3	3	1	1	1	2	3	3	1	10.7	8.6	8.6	54.925	476	476	1	2	2	4	6	1	4.5078e-14	2.5	4.6	8.2	10.7	10.7	5	52158000
E9PT83	E9PT83	2	2	2		Cenpf	>tr|E9PT83|E9PT83_RAT Protein Cenpf OS=Rattus norvegicus GN=Cenpf PE=4 SV=2	1	2	2	2	1	2	2	2	2	1	1	2	2	2	2	1	1	2	2	2	2	1	0.8	0.8	0.8	341.63	2985	2985	7	4	4	14	11	3	0.00019025	0.3	0.8	0.8	0.8	0.8	0.3	4208800000
REV__F1MAL6;REV__F7F744;REV__F7F9U6;REV__P30427;REV__P30427-4;REV__P30427-2;REV__P30427-3	REV__F1MAL6;REV__F7F744;REV__F7F9U6;REV__P30427;REV__P30427-4;REV__P30427-2;REV__P30427-3	3;3;3;2;2;2;2	3;3;3;2;2;2;2	3;3;3;2;2;2;2			>tr|F1MAL6|F1MAL6_RAT Plectin (Fragment) OS=Rattus norvegicus GN=Plec PE=2 SV=2;>tr|F7F744|F7F744_RAT Plectin OS=Rattus norvegicus GN=Plec PE=4 SV=1;>tr|F7F9U6|F7F9U6_RAT Plectin OS=Rattus norvegicus GN=Plec PE=4 SV=1;>sp|P30427|PLEC_RAT Plectin OS=Rattus	7	3	3	3	1	2	0	2	3	2	1	2	0	2	3	2	1	2	0	2	3	2	0.6	0.6	0.6	518.26	4557	4557;4544;4544;4687;4558;4544;4544	1	4		2	10	3	3.3529e-05	0.2	0.4	0	0.5	0.6	0.4	443680000
D3ZEV8	D3ZEV8	4	4	4		Susd2	>tr|D3ZEV8|D3ZEV8_RAT Protein Susd2 OS=Rattus norvegicus GN=Susd2 PE=4 SV=1	1	4	4	4	1	3	2	4	3	0	1	3	2	4	3	0	1	3	2	4	3	0	6.8	6.8	6.8	89.67	820	820	3	5	4	9	5		1.6972e-24	2.1	4.4	3	6.8	5.5	0	1409900000
B2RYC9	B2RYC9	4	4	4		Gba	>tr|B2RYC9|B2RYC9_RAT Gba protein OS=Rattus norvegicus GN=Gba PE=2 SV=1	1	4	4	4	1	3	2	4	3	1	1	3	2	4	3	1	1	3	2	4	3	1	9.5	9.5	9.5	57.491	515	515	2	5	2	7	9	1	1.2642e-23	2.7	7	5.4	9.5	7	2.7	197940000
Q6AY21;F1LVS8	Q6AY21;F1LVS8	6;3	5;2	5;2		G3bp2	>tr|Q6AY21|Q6AY21_RAT GTPase activating protein (SH3 domain) binding protein 2 OS=Rattus norvegicus GN=G3bp2 PE=2 SV=1;>tr|F1LVS8|F1LVS8_RAT Protein LOC688891 OS=Rattus norvegicus GN=LOC688891 PE=4 SV=2	2	6	5	5	1	4	1	5	5	2	1	3	1	4	4	1	1	3	1	4	4	1	16.3	13.6	13.6	50.77	449	449;435	3	4	1	10	10	1	2.0694e-85	2.9	12	1.8	14.5	12.5	4.5	181050000
Q5I0I4	Q5I0I4	4	4	4	ATP synthase subunit s-like protein	Atp5sl	>sp|Q5I0I4|AT5SL_RAT ATP synthase subunit s-like protein OS=Rattus norvegicus GN=Atp5sl PE=2 SV=1	1	4	4	4	0	2	1	4	3	0	0	2	1	4	3	0	0	2	1	4	3	0	16.1	16.1	16.1	28.507	254	254		2	1	5	3		1.7717e-29	0	8.7	7.5	16.1	11	0	293390000
B1H241;Q80ZG1;Q80ZG0	B1H241;Q80ZG1	5;5;1	5;5;1	5;5;1	Synembryn-A	Ric8a	>tr|B1H241|B1H241_RAT Resistance to inhibitors of cholinesterase 8 homolog A (C. elegans) OS=Rattus norvegicus GN=Ric8a PE=2 SV=1;>sp|Q80ZG1|RIC8A_RAT Synembryn-A OS=Rattus norvegicus GN=Ric8a PE=1 SV=2	3	5	5	5	3	5	3	4	2	2	3	5	3	4	2	2	3	5	3	4	2	2	10.9	10.9	10.9	59.826	530	530;529;520	5	6	3	10	4	2	1.8908e-23	6.4	10.9	6.6	9.1	4.7	4	482790000
F1LT49	F1LT49	5	5	5		Lrrc47	>tr|F1LT49|F1LT49_RAT Protein Lrrc47 OS=Rattus norvegicus GN=Lrrc47 PE=4 SV=2	1	5	5	5	1	2	3	5	3	0	1	2	3	5	3	0	1	2	3	5	3	0	16.4	16.4	16.4	63.53	580	580	2	2	4	5	5		3.219e-99	2.4	5.5	10.7	16.4	10.7	0	118790000
Q8R431	Q8R431	6	6	6	Monoglyceride lipase	Mgll	>sp|Q8R431|MGLL_RAT Monoglyceride lipase OS=Rattus norvegicus GN=Mgll PE=1 SV=1	1	6	6	6	1	2	1	6	3	1	1	2	1	6	3	1	1	2	1	6	3	1	33.3	33.3	33.3	33.499	303	303	1	4	1	7	5	3	1.6467e-159	6.6	5.6	3	33.3	12.2	3	457580000
P12001;D4AD69	P12001	9;4	9;4	9;4	60S ribosomal protein L18	Rpl18	>sp|P12001|RL18_RAT 60S ribosomal protein L18 OS=Rattus norvegicus GN=Rpl18 PE=2 SV=2	2	9	9	9	0	4	2	9	6	1	0	4	2	9	6	1	0	4	2	9	6	1	39.4	39.4	39.4	21.658	188	188;184		9	2	17	8	2	1.0782e-66	0	24.5	10.1	39.4	31.4	4.8	2477200000
D3Z9L0	D3Z9L0	4	4	4		Agk	>tr|D3Z9L0|D3Z9L0_RAT Protein Agk OS=Rattus norvegicus GN=Agk PE=4 SV=1	1	4	4	4	1	2	0	3	3	1	1	2	0	3	3	1	1	2	0	3	3	1	13.1	13.1	13.1	46.768	421	421	1	4		9	9	1	1.1839e-80	2.6	5.5	0	11.4	7.1	2.6	439490000
Q8K1Q0	Q8K1Q0	8	8	6	Glycylpeptide N-tetradecanoyltransferase 1	Nmt1	>sp|Q8K1Q0|NMT1_RAT Glycylpeptide N-tetradecanoyltransferase 1 OS=Rattus norvegicus GN=Nmt1 PE=2 SV=1	1	8	8	6	1	4	4	8	7	0	1	4	4	8	7	0	0	3	3	6	6	0	17.3	17.3	15.7	56.86	496	496	1	7	6	9	11		1.0969e-46	1.4	10.3	10.3	17.3	17.1	0	490750000
P21575;P21575-5;P21575-4;P21575-8;D3ZQQ5;P21575-2;P21575-6;P21575-3;P21575-7	P21575;P21575-5;P21575-4;P21575-8;D3ZQQ5;P21575-2;P21575-6;P21575-3;P21575-7	11;11;11;11;11;11;11;11;11	3;3;3;3;3;3;3;3;3	3;3;3;3;3;3;3;3;3	Dynamin-1	Dnm1	>sp|P21575|DYN1_RAT Dynamin-1 OS=Rattus norvegicus GN=Dnm1 PE=1 SV=2;>sp|P21575-5|DYN1_RAT Isoform 5 of Dynamin-1 OS=Rattus norvegicus GN=Dnm1;>sp|P21575-4|DYN1_RAT Isoform 4 of Dynamin-1 OS=Rattus norvegicus GN=Dnm1;>sp|P21575-8|DYN1_RAT Isoform 8 of Dyna	9	11	3	3	7	9	4	10	8	7	1	3	0	3	2	1	1	3	0	3	2	1	13.4	4.7	4.7	97.294	864	864;864;856;856;851;851;851;814;814	1	3		5	4	1	3.448e-80	8.9	11.5	4.2	11.5	10.5	9.5	171990000
F7EPE0;P10960	F7EPE0;P10960	7;6	7;6	7;6	Sulfated glycoprotein 1	Psap	>tr|F7EPE0|F7EPE0_RAT Sulfated glycoprotein 1 OS=Rattus norvegicus GN=Psap PE=4 SV=1;>sp|P10960|SAP_RAT Sulfated glycoprotein 1 OS=Rattus norvegicus GN=Psap PE=1 SV=1	2	7	7	7	2	5	1	4	5	2	2	5	1	4	5	2	2	5	1	4	5	2	17.2	17.2	17.2	61.54	557	557;554	5	8	2	10	12	3	5.187e-27	5.7	13.1	2.2	7.9	11.1	3.9	621910000
D3ZZM3	D3ZZM3	3	3	3		Cog4	>tr|D3ZZM3|D3ZZM3_RAT Component of oligomeric golgi complex 4 (Predicted) OS=Rattus norvegicus GN=Cog4 PE=4 SV=1	1	3	3	3	2	3	0	3	2	1	2	3	0	3	2	1	2	3	0	3	2	1	5	5	5	88.602	785	785	3	3		4	3	1	1.8115e-12	3.9	5	0	5	2.8	1.8	406290000
Q5I0K8	Q5I0K8	3	3	3	28S ribosomal protein S7, mitochondrial	Mrps7	>sp|Q5I0K8|RT07_RAT 28S ribosomal protein S7, mitochondrial OS=Rattus norvegicus GN=Mrps7 PE=2 SV=2	1	3	3	3	1	3	1	2	3	1	1	3	1	2	3	1	1	3	1	2	3	1	19.4	19.4	19.4	28.197	242	242	2	4	1	4	4	1	1.7834e-21	6.6	19.4	7.4	14	19.4	7.4	216080000
Q6QI44	Q6QI44	3	3	3	N-alpha-acetyltransferase 25, NatB auxiliary subunit	Naa25	>sp|Q6QI44|NAA25_RAT N-alpha-acetyltransferase 25, NatB auxiliary subunit OS=Rattus norvegicus GN=Naa25 PE=2 SV=1	1	3	3	3	1	2	1	3	2	1	1	2	1	3	2	1	1	2	1	3	2	1	3.6	3.6	3.6	111.26	970	970	2	4	1	4	2	1	2.5906e-08	1.1	2.5	1.5	3.6	2.7	1.5	272300000
B4F789	B4F789	7	7	7		Apobec2	>tr|B4F789|B4F789_RAT Apolipoprotein B editing complex 2 (Predicted), isoform CRA_a OS=Rattus norvegicus GN=Apobec2 PE=2 SV=1	1	7	7	7	1	6	1	5	2	0	1	6	1	5	2	0	1	6	1	5	2	0	38.8	38.8	38.8	25.66	224	224	1	7	1	5	2		7.5787e-33	3.1	30.8	3.1	32.6	9.4	0	225290000
F1LRV9	F1LRV9	53	2	0		Myh4	>tr|F1LRV9|F1LRV9_RAT Protein Myh1 OS=Rattus norvegicus GN=Myh1 PE=2 SV=2	1	53	2	0	31	37	27	51	47	34	2	2	2	2	2	1	0	0	0	0	0	0	18.3	1.1	0	223.28	1943	1943	5	5	3	15	15	5	0	11.9	15.4	11	17.9	16.3	13.6	2109300000
Q91ZW1	Q91ZW1	5	5	5	Transcription factor A, mitochondrial	Tfam	>sp|Q91ZW1|TFAM_RAT Transcription factor A, mitochondrial OS=Rattus norvegicus GN=Tfam PE=2 SV=1	1	5	5	5	1	3	1	5	3	0	1	3	1	5	3	0	1	3	1	5	3	0	27	27	27	28.186	244	244	5	6	3	8	5		4.168e-50	3.3	11.9	3.3	27	16	0	452540000
P80386;G3V9X3;Q9QZH4	P80386	3;1;1	3;1;1	3;1;1	5-AMP-activated protein kinase subunit beta-1	Prkab1	>sp|P80386|AAKB1_RAT 5-AMP-activated protein kinase subunit beta-1 OS=Rattus norvegicus GN=Prkab1 PE=1 SV=4	3	3	3	3	1	2	0	3	2	2	1	2	0	3	2	2	1	2	0	3	2	2	18.9	18.9	18.9	30.394	270	270;271;271	1	3		5	4	3	7.7868e-33	4.1	7.8	0	18.9	7.8	7.8	560820000
F1LM42;F1M9N9;F1M5N3;F1LZM2	F1LM42;F1M9N9;F1M5N3	8;8;7;1	6;6;6;0	4;4;4;0		Ank2	>tr|F1LM42|F1LM42_RAT Protein Ank2 OS=Rattus norvegicus GN=Ank2 PE=2 SV=2;>tr|F1M9N9|F1M9N9_RAT Protein Ank2 (Fragment) OS=Rattus norvegicus GN=Ank2 PE=2 SV=2;>tr|F1M5N3|F1M5N3_RAT Protein Ank2 (Fragment) OS=Rattus norvegicus GN=Ank2 PE=2 SV=2	4	8	6	4	2	5	3	7	6	2	2	4	2	5	4	1	1	2	1	3	2	0	2.1	1.7	1.4	434.35	3965	3965;3903;3845;425	2	10	3	13	9	1	2.8736e-18	0.4	1.4	0.9	2	1.6	0.5	527320000
D4A772;D3ZD04;D4ACH6;D3ZMV4;M0R8J9;M0R9L4;D3ZD08	D4A772;D3ZD04;D4ACH6;D3ZMV4;M0R8J9;M0R9L4	4;4;4;4;4;4;1	4;4;4;4;4;4;1	3;3;3;3;3;3;1		Dtna-ps1	>tr|D4A772|D4A772_RAT Protein Dtna-ps1 OS=Rattus norvegicus GN=Dtna PE=2 SV=2;>tr|D3ZD04|D3ZD04_RAT Protein Dtna-ps1 OS=Rattus norvegicus GN=Dtna PE=2 SV=2;>tr|D4ACH6|D4ACH6_RAT Protein Dtna-ps1 OS=Rattus norvegicus GN=Dtna PE=2 SV=2;>tr|D3ZMV4|D3ZMV4_RAT	7	4	4	3	2	2	2	3	4	1	2	2	2	3	4	1	2	2	2	3	3	1	6.7	6.7	5.1	84.127	747	747;687;686;570;567;513;374	4	4	4	8	7	1	4.8945e-10	2.9	3.2	2.9	5.1	6.7	1.1	265070000
P13084;P13084-2;D3ZXI2;D3ZP59	P13084;P13084-2;D3ZXI2;D3ZP59	2;2;2;1	2;2;2;1	2;2;2;1	Nucleophosmin	Npm1	>sp|P13084|NPM_RAT Nucleophosmin OS=Rattus norvegicus GN=Npm1 PE=1 SV=1;>sp|P13084-2|NPM_RAT Isoform B23.2 of Nucleophosmin OS=Rattus norvegicus GN=Npm1;>tr|D3ZXI2|D3ZXI2_RAT Uncharacterized protein OS=Rattus norvegicus PE=4 SV=2;>tr|D3ZP59|D3ZP59_RAT Unch	4	2	2	2	1	2	1	2	2	0	1	2	1	2	2	0	1	2	1	2	2	0	7.9	7.9	7.9	32.56	292	292;257;243;247	3	9	5	4	9		5.2644e-06	4.1	7.9	4.1	7.9	7.9	0	192940000
D3ZHR2	D3ZHR2	2	2	2		Abcd1	>tr|D3ZHR2|D3ZHR2_RAT ATP-binding cassette, sub-family D (ALD), member 1 (Predicted) OS=Rattus norvegicus GN=Abcd1 PE=3 SV=1	1	2	2	2	1	2	1	2	2	1	1	2	1	2	2	1	1	2	1	2	2	1	4.3	4.3	4.3	81.937	737	737	1	4	3	4	3	1	2.9022e-09	2.7	4.3	1.6	4.3	4.3	1.6	115250000
Q6PCT3	Q6PCT3	4	4	4	Tumor protein D54	Tpd52l2	>sp|Q6PCT3|TPD54_RAT Tumor protein D54 OS=Rattus norvegicus GN=Tpd52l2 PE=2 SV=1	1	4	4	4	0	3	2	3	2	1	0	3	2	3	2	1	0	3	2	3	2	1	33.6	33.6	33.6	23.992	220	220		5	2	5	3	1	2.4622e-77	0	18.2	11.4	28.6	11.4	5	348760000
G3V9J8;P97564	G3V9J8;P97564	5;4	5;4	5;4	Glycerol-3-phosphate acyltransferase 1, mitochondrial	Gpam	>tr|G3V9J8|G3V9J8_RAT Glycerol-3-phosphate acyltransferase 1, mitochondrial OS=Rattus norvegicus GN=Gpam PE=4 SV=1;>sp|P97564|GPAT1_RAT Glycerol-3-phosphate acyltransferase 1, mitochondrial OS=Rattus norvegicus GN=Gpam PE=1 SV=3	2	5	5	5	0	3	1	3	5	2	0	3	1	3	5	2	0	3	1	3	5	2	8	8	8	93.726	828	828;828		5	2	6	5	3	0	0	4.7	1.3	4.7	8	2.3	1232200000
F1M8R8;M0R4K7	F1M8R8;M0R4K7	6;5	4;3	4;3		Dip2b	>tr|F1M8R8|F1M8R8_RAT Protein Dip2b (Fragment) OS=Rattus norvegicus GN=Dip2b PE=4 SV=2;>tr|M0R4K7|M0R4K7_RAT Protein Dip2b (Fragment) OS=Rattus norvegicus GN=Dip2b PE=4 SV=1	2	6	4	4	2	5	2	4	3	1	1	3	1	3	2	0	1	3	1	3	2	0	4.6	3.3	3.3	164.79	1517	1517;1328	2	6	1	7	5		4.023e-15	1.7	3.6	1.6	3.4	2.4	0.7	279430000
A2RUV9	A2RUV9	4	4	4	Adipocyte enhancer-binding protein 1	Aebp1	>sp|A2RUV9|AEBP1_RAT Adipocyte enhancer-binding protein 1 OS=Rattus norvegicus GN=Aebp1 PE=2 SV=1	1	4	4	4	1	3	0	3	2	2	1	3	0	3	2	2	1	3	0	3	2	2	4.3	4.3	4.3	128.06	1128	1128	4	5		9	3	2	8.8985e-09	1	3.2	0	3.2	2	2.1	512100000
F1LYS7;M0R6C9	F1LYS7;M0R6C9	6;4	6;4	6;4		Sgcd	>tr|F1LYS7|F1LYS7_RAT Protein Sgcd OS=Rattus norvegicus GN=Sgcd PE=4 SV=2;>tr|M0R6C9|M0R6C9_RAT Protein Sgcd OS=Rattus norvegicus GN=Sgcd PE=4 SV=1	2	6	6	6	1	4	2	5	6	2	1	4	2	5	6	2	1	4	2	5	6	2	22.8	22.8	22.8	32.249	289	289;255	2	8	3	12	12	2	4.3692e-22	5.5	13.8	7.6	18	22.8	7.6	655350000
B4F7C9	B4F7C9	3	3	3		Stt3a	>tr|B4F7C9|B4F7C9_RAT Protein Stt3a OS=Rattus norvegicus GN=Stt3a PE=2 SV=1	1	3	3	3	1	3	2	2	2	1	1	3	2	2	2	1	1	3	2	2	2	1	5.5	5.5	5.5	80.597	705	705	1	7	2	5	4	1	3.7746e-07	1.8	5.5	3.4	3.4	3.4	1.8	717970000
M0R446;O54980	M0R446;O54980	3;3	3;3	3;3	Synaptogyrin-2	Syngr2	>tr|M0R446|M0R446_RAT Synaptogyrin-2 (Fragment) OS=Rattus norvegicus GN=Syngr2 PE=4 SV=1;>sp|O54980|SNG2_RAT Synaptogyrin-2 OS=Rattus norvegicus GN=Syngr2 PE=2 SV=2	2	3	3	3	0	2	2	3	3	1	0	2	2	3	3	1	0	2	2	3	3	1	12.5	12.5	12.5	25.478	232	232;224		7	2	8	6	1	7.3935e-51	0	12.5	12.5	12.5	12.5	7.8	766280000
Q6P685;D3ZBJ7	Q6P685;D3ZBJ7	4;4	4;4	4;4		Eif2s2	>tr|Q6P685|Q6P685_RAT Eukaryotic translation initiation factor 2, subunit 2 (Beta) OS=Rattus norvegicus GN=Eif2s2 PE=2 SV=1;>tr|D3ZBJ7|D3ZBJ7_RAT Uncharacterized protein OS=Rattus norvegicus PE=4 SV=1	2	4	4	4	1	2	0	4	3	1	1	2	0	4	3	1	1	2	0	4	3	1	9.3	9.3	9.3	38.243	333	333;328	1	2		9	5	2	3.643e-08	2.7	6.9	0	9.3	9	4.2	916910000
P20650	P20650	6	6	5	Protein phosphatase 1A	Ppm1a	>sp|P20650|PPM1A_RAT Protein phosphatase 1A OS=Rattus norvegicus GN=Ppm1a PE=1 SV=1	1	6	6	5	1	2	1	6	3	1	1	2	1	6	3	1	0	1	0	5	2	1	28.5	28.5	25.4	42.416	382	382	7	9	1	9	5	1	3.9062e-111	3.1	7.9	3.1	28.5	14.1	4.7	1533000000
P02761;M0RBS2;F1M6Y6;F7FIH7;F8WFF8;Q9JJH9;Q9JJI3;F1LXE5;F6PTN9;M3ZCQ1;M0R620;F1LQM1;E9PT15	P02761;M0RBS2;F1M6Y6;F7FIH7;F8WFF8	3;2;2;2;2;1;1;1;1;1;1;1;1	3;2;2;2;2;1;1;1;1;1;1;1;1	3;2;2;2;2;1;1;1;1;1;1;1;1	Major urinary protein;15.5 kDa fatty acid-binding protein	LOC298109;Obp3	>sp|P02761|MUP_RAT Major urinary protein OS=Rattus norvegicus PE=1 SV=1;>tr|M0RBS2|M0RBS2_RAT Protein LOC685482 OS=Rattus norvegicus GN=LOC685482 PE=3 SV=1;>tr|F1M6Y6|F1M6Y6_RAT Protein LOC298111 OS=Rattus norvegicus GN=LOC298111 PE=2 SV=2;>tr|F7FIH7|F7FIH	13	3	3	3	1	3	1	3	2	1	1	3	1	3	2	1	1	3	1	3	2	1	19.3	19.3	19.3	20.737	181	181;182;181;181;180;181;181;180;178;175;173;78;70	1	8	1	11	3	1	8.5798e-18	5	19.3	5	19.3	13.3	8.3	236670000
P23711	P23711	3	3	3	Heme oxygenase 2	Hmox2	>sp|P23711|HMOX2_RAT Heme oxygenase 2 OS=Rattus norvegicus GN=Hmox2 PE=1 SV=1	1	3	3	3	0	2	1	3	2	1	0	2	1	3	2	1	0	2	1	3	2	1	18.1	18.1	18.1	35.762	315	315		3	1	5	4	1	2.0181e-89	0	9.5	4.1	18.1	12.7	5.4	287920000
Q6MG06	Q6MG06	2	2	2	Guanine nucleotide-binding protein-like 1	Gnl1	>sp|Q6MG06|GNL1_RAT Guanine nucleotide-binding protein-like 1 OS=Rattus norvegicus GN=Gnl1 PE=2 SV=1	1	2	2	2	1	2	1	2	2	1	1	2	1	2	2	1	1	2	1	2	2	1	4	4	4	68.706	607	607	1	4	1	4	2	1	1.0127e-05	2	4	2	4	4	2	355880000
G3V776;Q9WUD9	G3V776;Q9WUD9	5;5	2;2	2;2	Proto-oncogene tyrosine-protein kinase Src	Src	>tr|G3V776|G3V776_RAT Proto-oncogene tyrosine-protein kinase Src OS=Rattus norvegicus GN=Src PE=4 SV=1;>sp|Q9WUD9|SRC_RAT Proto-oncogene tyrosine-protein kinase Src OS=Rattus norvegicus GN=Src PE=1 SV=3	2	5	2	2	3	3	1	5	4	2	1	2	0	2	2	1	1	2	0	2	2	1	12.1	5.8	5.8	59.972	536	536;536	2	4		4	3	1	9.4023e-16	7.3	7.6	2.1	12.1	10.1	5.4	158710000
D3ZBE5;P59895	D3ZBE5;P59895	3;2	3;2	3;2	Serine/threonine-protein kinase Nek7;Serine/threonine-protein kinase Nek6	Nek7;Nek6	>sp|D3ZBE5|NEK7_RAT Serine/threonine-protein kinase Nek7 OS=Rattus norvegicus GN=Nek7 PE=2 SV=1;>sp|P59895|NEK6_RAT Serine/threonine-protein kinase Nek6 OS=Rattus norvegicus GN=Nek6 PE=1 SV=1	2	3	3	3	1	2	1	2	3	1	1	2	1	2	3	1	1	2	1	2	3	1	11.3	11.3	11.3	34.529	302	302;313	2	4	1	6	4	1	7.079e-09	2.6	5.3	2.6	5.3	11.3	2.6	270480000
P00787;Q6IN22	P00787;Q6IN22	5;5	5;5	5;5	Cathepsin B;Cathepsin B light chain;Cathepsin B heavy chain	Ctsb	>sp|P00787|CATB_RAT Cathepsin B OS=Rattus norvegicus GN=Ctsb PE=1 SV=2;>tr|Q6IN22|Q6IN22_RAT Cathepsin B OS=Rattus norvegicus GN=Ctsb PE=2 SV=1	2	5	5	5	1	4	1	5	2	1	1	4	1	5	2	1	1	4	1	5	2	1	20.6	20.6	20.6	37.47	339	339;339	4	6	1	11	4	1	1.475e-94	5.3	15.3	5.3	20.6	10.6	5.3	321520000
D3Z9K4	D3Z9K4	4	4	4		Plekho2	>tr|D3Z9K4|D3Z9K4_RAT Protein Plekho2 OS=Rattus norvegicus GN=Plekho2 PE=4 SV=2	1	4	4	4	0	2	0	4	3	1	0	2	0	4	3	1	0	2	0	4	3	1	9.5	9.5	9.5	54.007	494	494		2		7	6	2	1.3671e-16	0	4.3	0	9.5	7.1	1.4	490100000
P30904;D3ZE63;D4A3P7;F1LTZ6	P30904;D3ZE63	3;2;1;1	3;2;1;1	3;2;1;1	Macrophage migration inhibitory factor	Mif;LOC686548	>sp|P30904|MIF_RAT Macrophage migration inhibitory factor OS=Rattus norvegicus GN=Mif PE=1 SV=4;>tr|D3ZE63|D3ZE63_RAT Protein LOC679748 OS=Rattus norvegicus GN=LOC686548 PE=4 SV=1	4	3	3	3	0	3	0	2	2	1	0	3	0	2	2	1	0	3	0	2	2	1	35.7	35.7	35.7	12.477	115	115;115;115;112		4		6	5	1	1.1451e-78	0	35.7	0	17.4	17.4	7.8	1021400000
D3ZLT6	D3ZLT6	3	3	3		Klhl31	>tr|D3ZLT6|D3ZLT6_RAT Protein Klhl31 OS=Rattus norvegicus GN=Klhl31 PE=4 SV=1	1	3	3	3	3	3	3	3	3	1	3	3	3	3	3	1	3	3	3	3	3	1	6.3	6.3	6.3	70.197	634	634	7	5	4	7	7	3	4.587e-32	6.3	6.3	6.3	6.3	6.3	2.2	382990000
F1LSM8;Q63603	F1LSM8	3;1	3;1	3;1		Dock9	>tr|F1LSM8|F1LSM8_RAT Dedicator of cytokinesis protein 9 OS=Rattus norvegicus GN=Dock9 PE=2 SV=2	2	3	3	3	1	2	2	3	2	2	1	2	2	3	2	2	1	2	2	3	2	2	2	2	2	234.8	2058	2058;720	2	5	3	7	2	2	3.0483e-15	0.6	1.3	1.3	2	1.3	1.3	257640000
P04904;P46418;P00502;P04903;F7F2H5;M0RDI1	P04904;P46418	9;5;4;4;4;4	7;3;2;2;2;4	6;3;2;2;2;3	Glutathione S-transferase alpha-3;Glutathione S-transferase alpha-5	Gsta3;Gsta5	>sp|P04904|GSTA3_RAT Glutathione S-transferase alpha-3 OS=Rattus norvegicus GN=Gsta3 PE=1 SV=3;>sp|P46418|GSTA5_RAT Glutathione S-transferase alpha-5 OS=Rattus norvegicus GN=Gsta5 PE=1 SV=2	6	9	7	6	3	8	1	8	8	0	1	6	0	6	6	0	1	5	0	5	5	0	27.1	23.5	23.5	25.319	221	221;221;222;222;194;184	6	11		11	13		7.9344e-42	9	26.2	3.6	27.1	26.2	0	1060100000
D4A1V7;Q3T1J9	D4A1V7;Q3T1J9	2;2	2;2	2;2	MOB kinase activator 1A	Mobkl1a;Mob1a	>tr|D4A1V7|D4A1V7_RAT MOB1, Mps One Binder kinase activator-like 1A (Yeast) (Predicted) OS=Rattus norvegicus GN=Mob1b PE=4 SV=1;>sp|Q3T1J9|MOB1A_RAT MOB kinase activator 1A OS=Rattus norvegicus GN=Mob1a PE=1 SV=3	2	2	2	2	1	2	0	2	2	1	1	2	0	2	2	1	1	2	0	2	2	1	10.6	10.6	10.6	25.091	216	216;216	3	4		4	3	1	1.066e-10	5.6	10.6	0	10.6	10.6	5.6	313670000
B0K017	B0K017	2	2	2		Adprhl2	>tr|B0K017|B0K017_RAT ADP-ribosylhydrolase like 2 OS=Rattus norvegicus GN=Adprhl2 PE=2 SV=1	1	2	2	2	1	2	0	2	2	1	1	2	0	2	2	1	1	2	0	2	2	1	10	10	10	39.375	370	370	3	6		2	4	2	6.4062e-104	3.8	10	0	10	10	3.8	192570000
B2GV38	B2GV38	4	4	4	Ubiquitin-like protein 4A	Ubl4a	>sp|B2GV38|UBL4A_RAT Ubiquitin-like protein 4A OS=Rattus norvegicus GN=Ubl4a PE=2 SV=1	1	4	4	4	1	4	1	2	2	1	1	4	1	2	2	1	1	4	1	2	2	1	26.8	26.8	26.8	17.79	157	157	3	7	1	3	2	1	5.0861e-16	6.4	26.8	5.7	14	12.1	6.4	81723000
D3ZM07	D3ZM07	3	3	3		Fam195a	>tr|D3ZM07|D3ZM07_RAT Protein Fam195a OS=Rattus norvegicus GN=Fam195a PE=4 SV=1	1	3	3	3	1	3	2	2	2	2	1	3	2	2	2	2	1	3	2	2	2	2	29.4	29.4	29.4	17.918	160	160	5	7	3	5	2	2	7.2623e-34	6.9	29.4	13.8	22.5	13.8	13.8	419360000
CON__P78386;CON__Q14533;CON__P78385;CON__Q6NT21;CON__O43790;CON__Q61726	CON__P78386;CON__Q14533;CON__P78385;CON__Q6NT21;CON__O43790;CON__Q61726	3;3;3;3;3;2	2;2;2;2;2;1	2;2;2;2;2;1			>P78386 SWISS-PROT:P78386 Keratin, type II cuticular Hb5 (Hair keratin, type II Hb5) - Homo sapiens (Human).;>Q14533 SWISS-PROT:Q14533 Keratin, type II cuticular Hb1 (Hair keratin, type II Hb1) (ghHKb1) (ghHb1) (MLN 137) - Homo sapiens (Human).;>P78385 SWI	6	3	2	2	1	3	3	3	3	1	0	2	2	2	2	1	0	2	2	2	2	1	5.3	3.9	3.9	55.802	507	507;505;493;493;486;479		7	2	5	4	1	9.601e-07	1.4	5.3	5.3	5.3	5.3	2	669700000
M0R3V4	M0R3V4	4	4	4			>tr|M0R3V4|M0R3V4_RAT Protein LOC501282 OS=Rattus norvegicus GN=LOC501282 PE=4 SV=1	1	4	4	4	1	4	1	4	3	1	1	4	1	4	3	1	1	4	1	4	3	1	24.2	24.2	24.2	17.851	165	165	1	10	1	7	5	2	2.1207e-19	12.1	24.2	9.1	24.2	17.6	5.5	385200000
Q498E0	Q498E0	3	3	3	Thioredoxin domain-containing protein 12	Txndc12	>sp|Q498E0|TXD12_RAT Thioredoxin domain-containing protein 12 OS=Rattus norvegicus GN=Txndc12 PE=2 SV=2	1	3	3	3	1	3	1	2	2	1	1	3	1	2	2	1	1	3	1	2	2	1	17.6	17.6	17.6	19.018	170	170	1	7	2	3	2	1	5.2952e-09	4.1	17.6	5.3	9.4	9.4	5.3	112630000
B0BNM1	B0BNM1	8	8	8	NAD(P)H-hydrate epimerase	Apoa1bp	>sp|B0BNM1|NNRE_RAT NAD(P)H-hydrate epimerase OS=Rattus norvegicus GN=Apoa1bp PE=2 SV=1	1	8	8	8	1	8	4	6	5	1	1	8	4	6	5	1	1	8	4	6	5	1	33.3	33.3	33.3	30.89	282	282	2	14	6	8	7	2	3.9275e-69	5.7	33.3	19.1	30.5	21.3	2.8	1069600000
D3ZRV0	D3ZRV0	2	2	2		Dcun1d1	>tr|D3ZRV0|D3ZRV0_RAT DCN1, defective in cullin neddylation 1, domain containing 1 (S. cerevisiae) (Predicted), isoform CRA_a OS=Rattus norvegicus GN=Dcun1d1 PE=4 SV=1	1	2	2	2	1	2	2	2	2	0	1	2	2	2	2	0	1	2	2	2	2	0	10.6	10.6	10.6	24.059	207	207	2	7	2	2	3		5.1534e-06	4.8	10.6	10.6	10.6	10.6	0	80959000
CON__Q1A7A4	CON__Q1A7A4	2	2	2			>Q1A7A4 TREMBL:Q1A7A4 (Bos taurus) similar to complement component C5	1	2	2	2	1	2	1	2	1	0	1	2	1	2	1	0	1	2	1	2	1	0	1.4	1.4	1.4	188.74	1677	1677	3	5	1	2	1		2.2766e-06	0.6	1.4	0.6	1.4	0.8	0	71731000
B0BN68	B0BN68	2	2	2		Mrps9	>tr|B0BN68|B0BN68_RAT Mitochondrial ribosomal protein S9 OS=Rattus norvegicus GN=Mrps9 PE=2 SV=1	1	2	2	2	1	2	1	2	2	0	1	2	1	2	2	0	1	2	1	2	2	0	6.9	6.9	6.9	45.01	390	390	2	2	3	4	3		1.4337e-14	2.8	6.9	2.8	6.9	6.9	0	346110000
B2RYH5	B2RYH5	2	2	2		Irak1	>tr|B2RYH5|B2RYH5_RAT Interleukin-1 receptor-associated kinase 1 (Predicted) OS=Rattus norvegicus GN=Irak1 PE=2 SV=1	1	2	2	2	2	2	2	2	1	1	2	2	2	2	1	1	2	2	2	2	1	1	3.5	3.5	3.5	77.858	710	710	5	3	3	4	1	1	3.6263e-09	3.5	3.5	3.5	3.5	1.5	1.5	101700000
B2RZD4;D4A4W9;P11250;F1LQ14;D3ZHM1	B2RZD4;D4A4W9;P11250;F1LQ14;D3ZHM1	3;3;3;3;2	3;3;3;3;2	3;3;3;3;2	60S ribosomal protein L34	Rpl34;Rpl34-ps1;RGD1561086	>tr|B2RZD4|B2RZD4_RAT 60S ribosomal protein L34 OS=Rattus norvegicus GN=Rpl34 PE=4 SV=1;>tr|D4A4W9|D4A4W9_RAT 60S ribosomal protein L34 OS=Rattus norvegicus GN=Rpl34-ps1 PE=4 SV=1;>sp|P11250|RL34_RAT 60S ribosomal protein L34 OS=Rattus norvegicus GN=Rpl34	5	3	3	3	1	3	1	3	1	1	1	3	1	3	1	1	1	3	1	3	1	1	16.2	16.2	16.2	13.293	117	117;117;117;116;116	2	4	2	12	2	2	4.213e-07	7.7	16.2	6	16.2	7.7	6	428670000
D3ZRM5	D3ZRM5	2	2	2		Rab23	>tr|D3ZRM5|D3ZRM5_RAT Protein Rab23 OS=Rattus norvegicus GN=Rab23 PE=3 SV=1	1	2	2	2	1	2	0	2	1	0	1	2	0	2	1	0	1	2	0	2	1	0	8	8	8	26.633	237	237	1	2		3	2		2.1863e-06	3.8	8	0	8	3.8	0	301710000
P52925;D3ZS25;D3ZN59	P52925;D3ZS25;D3ZN59	5;5;4	3;3;3	3;3;3	High mobility group protein B2	Hmgb2	>sp|P52925|HMGB2_RAT High mobility group protein B2 OS=Rattus norvegicus GN=Hmgb2 PE=2 SV=2;>tr|D3ZS25|D3ZS25_RAT Protein RGD1561694 OS=Rattus norvegicus GN=RGD1561694 PE=4 SV=2;>tr|D3ZN59|D3ZN59_RAT Protein LOC100911856 OS=Rattus norvegicus GN=LOC10091185	3	5	3	3	2	4	3	4	3	3	0	3	2	2	1	1	0	3	2	2	1	1	16.2	11	11	24.159	210	210;209;209		4	2	6	5	2	1.4582e-11	5.2	15.2	14.3	12.4	11.4	11.4	113670000
D3ZT40	D3ZT40	5	2	1	Glyceraldehyde-3-phosphate dehydrogenase		>tr|D3ZT40|D3ZT40_RAT Glyceraldehyde-3-phosphate dehydrogenase (Fragment) OS=Rattus norvegicus PE=3 SV=2	1	5	2	1	2	4	2	4	4	2	1	2	0	2	1	0	1	1	0	1	1	0	12.7	4.7	4.7	35.094	322	322	2	5		2	1		4.2521e-13	8.1	9.3	6.2	9.3	12.7	6.8	393290000
D3ZY51	D3ZY51	2	2	2		Pkp1	>tr|D3ZY51|D3ZY51_RAT Plakophilin 1 (Predicted) OS=Rattus norvegicus GN=Pkp1 PE=4 SV=2	1	2	2	2	1	1	2	2	2	2	1	1	2	2	2	2	1	1	2	2	2	2	4.1	4.1	4.1	67.217	605	605	1	2	2	8	4	3	3.2346e-08	1.7	2.5	4.1	4.1	4.1	4.1	1861000000
G3V7L3;D4A1S0;Q6P6T1	G3V7L3;D4A1S0;Q6P6T1	2;2;1	2;2;1	2;2;1	Complement C1s subcomponent;Complement C1s subcomponent heavy chain;Complement C1s subcomponent light chain	C1s	>tr|G3V7L3|G3V7L3_RAT Complement C1s subcomponent OS=Rattus norvegicus GN=C1s PE=3 SV=1;>tr|D4A1S0|D4A1S0_RAT Complement C1s subcomponent OS=Rattus norvegicus GN=C1s PE=2 SV=2;>sp|Q6P6T1|C1S_RAT Complement C1s subcomponent OS=Rattus norvegicus GN=C1s PE=2	3	2	2	2	1	2	1	2	0	0	1	2	1	2	0	0	1	2	1	2	0	0	4.3	4.3	4.3	77.712	694	694;671;688	2	3	1	2			1.9513e-11	2	4.3	2.3	4.3	0	0	166170000
D4A4G0	D4A4G0	2	2	2		Nebl	>tr|D4A4G0|D4A4G0_RAT Uncharacterized protein OS=Rattus norvegicus PE=4 SV=2	1	2	2	2	0	2	1	2	1	1	0	2	1	2	1	1	0	2	1	2	1	1	14.1	14.1	14.1	18.461	163	163		5	2	5	4	1	9.284e-05	0	14.1	7.4	14.1	7.4	7.4	323130000
D4A9Z6	D4A9Z6	2	2	2		Mrps35	>tr|D4A9Z6|D4A9Z6_RAT Mitochondrial ribosomal protein S35 (Predicted) OS=Rattus norvegicus GN=Mrps35 PE=4 SV=1	1	2	2	2	2	2	0	2	2	1	2	2	0	2	2	1	2	2	0	2	2	1	6.9	6.9	6.9	36.206	320	320	4	3		4	3	1	0.00015772	6.9	6.9	0	6.9	6.9	4.7	446730000
F1LRW9	F1LRW9	6	6	6		Pi4ka	>tr|F1LRW9|F1LRW9_RAT Protein Pi4ka OS=Rattus norvegicus GN=Pi4ka PE=2 SV=2	1	6	6	6	2	2	3	4	3	1	2	2	3	4	3	1	2	2	3	4	3	1	3.4	3.4	3.4	231.84	2044	2044	2	2	4	7	4	1	4.0278e-15	1.2	1.1	1.6	2.3	1.7	0.7	226300000
F1LSI5;Q9QYJ2	F1LSI5;Q9QYJ2	5;5	5;5	5;5	Ras GTPase-activating protein 3	Rasa3	>tr|F1LSI5|F1LSI5_RAT Ras GTPase-activating protein 3 OS=Rattus norvegicus GN=Rasa3 PE=2 SV=1;>sp|Q9QYJ2|RASA3_RAT Ras GTPase-activating protein 3 OS=Rattus norvegicus GN=Rasa3 PE=2 SV=2	2	5	5	5	0	2	0	5	0	0	0	2	0	5	0	0	0	2	0	5	0	0	7.8	7.8	7.8	95.991	834	834;834		2		5			1.254e-23	0	3.1	0	7.8	0	0	85884000
F1M229;F1LTN6;M0R5U0;F1LZH0;F1M5L5	F1M229;F1LTN6	3;3;1;1;1	3;3;1;1;1	3;3;1;1;1		RGD1563408	>tr|F1M229|F1M229_RAT Uncharacterized protein (Fragment) OS=Rattus norvegicus PE=4 SV=2;>tr|F1LTN6|F1LTN6_RAT Uncharacterized protein (Fragment) OS=Rattus norvegicus PE=4 SV=1	5	3	3	3	1	3	1	2	1	0	1	3	1	2	1	0	1	3	1	2	1	0	22.1	22.1	22.1	15.737	140	140;137;134;123;117	1	3	1	4	1		2.2134e-10	10.7	22.1	10.7	15.7	10.7	0	561080000
F1LVL4	F1LVL4	2	2	1		LOC100363935	>tr|F1LVL4|F1LVL4_RAT Uncharacterized protein OS=Rattus norvegicus GN=LOC100363935 PE=4 SV=2	1	2	2	1	1	2	0	2	1	0	1	2	0	2	1	0	0	1	0	1	1	0	21.8	21.8	15.1	13.087	119	119	1	6		3	1		1.6106e-33	6.7	21.8	0	21.8	15.1	0	246850000
F1LXP8	F1LXP8	3	3	3		Arhgap18	>tr|F1LXP8|F1LXP8_RAT Protein Arhgap18 OS=Rattus norvegicus GN=Arhgap18 PE=4 SV=2	1	3	3	3	1	2	1	3	1	0	1	2	1	3	1	0	1	2	1	3	1	0	6.9	6.9	6.9	74.94	665	665	1	2	1	3	1		5.6075e-22	2	5.9	3.9	6.9	3.9	0	81400000
G3V818;Q9HB97	G3V818;Q9HB97	3;3	3;3	3;3	Alpha-parvin	Parva	>tr|G3V818|G3V818_RAT Alpha-parvin OS=Rattus norvegicus GN=Parva PE=4 SV=1;>sp|Q9HB97|PARVA_RAT Alpha-parvin OS=Rattus norvegicus GN=Parva PE=1 SV=2	2	3	3	3	1	2	0	3	1	1	1	2	0	3	1	1	1	2	0	3	1	1	8.9	8.9	8.9	42.321	372	372;372	1	2		9	1	1	2.6744e-26	4.3	6.5	0	8.9	4.3	2.4	418210000
G3V960;P10868	G3V960;P10868	2;2	2;2	2;2	Guanidinoacetate N-methyltransferase	Gamt	>tr|G3V960|G3V960_RAT Guanidinoacetate N-methyltransferase OS=Rattus norvegicus GN=Gamt PE=4 SV=1;>sp|P10868|GAMT_RAT Guanidinoacetate N-methyltransferase OS=Rattus norvegicus GN=Gamt PE=1 SV=2	2	2	2	2	1	2	0	2	0	0	1	2	0	2	0	0	1	2	0	2	0	0	15.3	15.3	15.3	26.377	236	236;236	1	2		2			8.0653e-06	8.5	15.3	0	15.3	0	0	45027000
M0R4I7	M0R4I7	3	3	3			>tr|M0R4I7|M0R4I7_RAT Protein Xrcc6bp1 OS=Rattus norvegicus GN=Xrcc6bp1 PE=4 SV=1	1	3	3	3	1	2	1	3	1	1	1	2	1	3	1	1	1	2	1	3	1	1	16.7	16.7	16.7	27.324	246	246	1	2	2	4	3	1	7.2309e-10	4.9	13	8.1	16.7	8.1	8.1	172710000
M0RDJ4;Q63228	M0RDJ4;Q63228	4;4	4;4	4;4	Glia maturation factor beta	Gmfb	>tr|M0RDJ4|M0RDJ4_RAT Glia maturation factor beta OS=Rattus norvegicus GN=Gmfb PE=4 SV=1;>sp|Q63228|GMFB_RAT Glia maturation factor beta OS=Rattus norvegicus GN=Gmfb PE=1 SV=2	2	4	4	4	1	4	2	4	0	1	1	4	2	4	0	1	1	4	2	4	0	1	16.9	16.9	16.9	16.75	142	142;142	1	5	2	6		1	6.6567e-46	6.3	16.9	9.2	16.9	0	6.3	276700000
P62246;D3ZLL8;D3ZS61;D3ZZC7;D3ZQT6;M0R8U6	P62246;D3ZLL8;D3ZS61;D3ZZC7;D3ZQT6	4;3;3;3;2;1	4;3;3;3;2;1	4;3;3;3;2;1	40S ribosomal protein S15a	Rps15a;LOC100361715;LOC100362419;LOC100362139;LOC690495	>sp|P62246|RS15A_RAT 40S ribosomal protein S15a OS=Rattus norvegicus GN=Rps15a PE=1 SV=2;>tr|D3ZLL8|D3ZLL8_RAT Protein LOC100909878 OS=Rattus norvegicus GN=Rps15al4 PE=3 SV=1;>tr|D3ZS61|D3ZS61_RAT Protein LOC100364191 OS=Rattus norvegicus GN=LOC100364191 P	6	4	4	4	0	3	1	3	1	2	0	3	1	3	1	2	0	3	1	3	1	2	26.2	26.2	26.2	14.839	130	130;130;130;130;127;74		6	1	5	2	2	7.7346e-19	0	20.8	6.9	20.8	6.9	11.5	451100000
Q498D8	Q498D8	2	2	2		Rbx1	>tr|Q498D8|Q498D8_RAT Protein Rbx1 OS=Rattus norvegicus GN=Rbx1 PE=4 SV=1	1	2	2	2	1	2	0	2	1	0	1	2	0	2	1	0	1	2	0	2	1	0	17.6	17.6	17.6	12.274	108	108	1	3		2	2		9.6229e-18	16.7	17.6	0	17.6	16.7	0	251020000
Q5I0P2	Q5I0P2	3	3	3	Glycine cleavage system H protein, mitochondrial	Gcsh	>sp|Q5I0P2|GCSH_RAT Glycine cleavage system H protein, mitochondrial OS=Rattus norvegicus GN=Gcsh PE=2 SV=1	1	3	3	3	0	2	0	3	1	1	0	2	0	3	1	1	0	2	0	3	1	1	19.4	19.4	19.4	18.485	170	170		3		3	1	1	1.9521e-61	0	17.6	0	19.4	13.5	5.9	245480000
Q5RKH2	Q5RKH2	2	2	2		Galk1	>tr|Q5RKH2|Q5RKH2_RAT Galactokinase 1 OS=Rattus norvegicus GN=Galk1 PE=2 SV=1	1	2	2	2	1	2	0	2	1	1	1	2	0	2	1	1	1	2	0	2	1	1	5.9	5.9	5.9	42.376	392	392	2	8		4	1	1	3.4235e-06	2.8	5.9	0	5.9	2.8	2.8	1322600000
Q63750	Q63750	3	3	3	39S ribosomal protein L23, mitochondrial	Mrpl23	>sp|Q63750|RM23_RAT 39S ribosomal protein L23, mitochondrial OS=Rattus norvegicus GN=Mrpl23 PE=2 SV=1	1	3	3	3	1	2	1	3	1	0	1	2	1	3	1	0	1	2	1	3	1	0	45.9	45.9	45.9	17.05	146	146	1	4	1	8	1		1.2163e-72	10.3	20.5	10.3	45.9	10.3	0	6508200000
Q641X9	Q641X9	5	5	5	39S ribosomal protein L9, mitochondrial	Mrpl9	>sp|Q641X9|RM09_RAT 39S ribosomal protein L9, mitochondrial OS=Rattus norvegicus GN=Mrpl9 PE=2 SV=1	1	5	5	5	1	3	1	5	1	0	1	3	1	5	1	0	1	3	1	5	1	0	20.6	20.6	20.6	30.076	262	262	1	5	2	6	2		3.2759e-09	3.1	12.2	3.4	20.6	3.1	0	112830000
Q66H47	Q66H47	4	4	4	39S ribosomal protein L24, mitochondrial	Mrpl24	>sp|Q66H47|RM24_RAT 39S ribosomal protein L24, mitochondrial OS=Rattus norvegicus GN=Mrpl24 PE=2 SV=1	1	4	4	4	1	3	0	4	1	1	1	3	0	4	1	1	1	3	0	4	1	1	20.4	20.4	20.4	25	216	216	1	4		5	1	1	3.1353e-19	6	14.4	0	20.4	4.2	6	66837000
Q6IMX7	Q6IMX7	2	2	2	Hsp70-binding protein 1	Hspbp1	>sp|Q6IMX7|HPBP1_RAT Hsp70-binding protein 1 OS=Rattus norvegicus GN=Hspbp1 PE=2 SV=1	1	2	2	2	0	2	2	2	1	1	0	2	2	2	1	1	0	2	2	2	1	1	8.7	8.7	8.7	39.19	357	357		2	2	3	1	1	1.8326e-08	0	8.7	8.7	8.7	2.5	2.5	124090000
Q925F0	Q925F0	2	2	2	Small muscular protein	Smpx	>sp|Q925F0|SMPX_RAT Small muscular protein OS=Rattus norvegicus GN=Smpx PE=3 SV=1	1	2	2	2	1	2	0	2	0	1	1	2	0	2	0	1	1	2	0	2	0	1	30.6	30.6	30.6	9.1204	85	85	1	2		3		1	3.1517e-06	10.6	30.6	0	30.6	0	20	80076000
Q9EPJ3	Q9EPJ3	4	4	4	28S ribosomal protein S26, mitochondrial	Mrps26	>sp|Q9EPJ3|RT26_RAT 28S ribosomal protein S26, mitochondrial OS=Rattus norvegicus GN=Mrps26 PE=1 SV=1	1	4	4	4	1	2	3	2	1	0	1	2	3	2	1	0	1	2	3	2	1	0	19	19	19	23.349	200	200	1	2	3	3	2		3.2682e-11	8	12.5	19	12.5	4.5	0	84472000
Q9JKC1	Q9JKC1	2	2	2		Bche	>tr|Q9JKC1|Q9JKC1_RAT Butyrylcholinesterase OS=Rattus norvegicus GN=Bche PE=2 SV=1	1	2	2	2	1	2	1	2	1	1	1	2	1	2	1	1	1	2	1	2	1	1	3.5	3.5	3.5	67.776	597	597	2	4	2	4	2	1	5.1896e-07	1.5	3.5	1.5	3.5	1.5	1.5	448680000
Q63584	Q63584	8	8	8	Transmembrane emp24 domain-containing protein 10	Tmed10	>sp|Q63584|TMEDA_RAT Transmembrane emp24 domain-containing protein 10 OS=Rattus norvegicus GN=Tmed10 PE=1 SV=2	1	8	8	8	6	4	1	8	5	5	6	4	1	8	5	5	6	4	1	8	5	5	29.7	29.7	29.7	24.857	219	219	9	4	1	13	12	6	6.8262e-32	29.7	21.5	5	29.7	29.2	21.5	2163700000
D3ZF13;D3ZZH0	D3ZF13	6;1	6;1	6;1	Acyl carrier protein	LOC683884	>tr|D3ZF13|D3ZF13_RAT Acyl carrier protein OS=Rattus norvegicus GN=LOC683884 PE=3 SV=1	2	6	6	6	5	5	2	6	3	6	5	5	2	6	3	6	5	5	2	6	3	6	23.7	23.7	23.7	17.514	156	156;151	8	16	4	26	6	15	2.1012e-64	23.7	21.2	11.5	23.7	21.2	23.7	2892700000
P62832;D3ZUS1	P62832	7;1	7;1	7;1	60S ribosomal protein L23	Rpl23	>sp|P62832|RL23_RAT 60S ribosomal protein L23 OS=Rattus norvegicus GN=Rpl23 PE=2 SV=1	2	7	7	7	0	4	3	7	2	5	0	4	3	7	2	5	0	4	3	7	2	5	51.4	51.4	51.4	14.865	140	140;123		5	3	16	2	6	2.0891e-23	0	25.7	18.6	51.4	12.9	31.4	691690000
D3ZSD8	D3ZSD8	7	7	7		Tmem143	>tr|D3ZSD8|D3ZSD8_RAT Protein Tmem143 OS=Rattus norvegicus GN=Tmem143 PE=4 SV=1	1	7	7	7	3	3	0	7	5	3	3	3	0	7	5	3	3	3	0	7	5	3	33.6	33.6	33.6	51.569	458	458	3	6		27	10	6	6.1511e-243	9.8	9.2	0	33.6	18.6	9.2	3694400000
Q9ET45	Q9ET45	2	2	2		Bnip3	>tr|Q9ET45|Q9ET45_RAT BCL2/adenovirus E1B 19 kDa-interacting protein 3 OS=Rattus norvegicus GN=Bnip3 PE=2 SV=1	1	2	2	2	2	0	1	2	2	2	2	0	1	2	2	2	2	0	1	2	2	2	12.3	12.3	12.3	20.978	187	187	3		1	7	3	2	4.2624e-08	12.3	0	6.4	12.3	12.3	12.3	1710900000
D3ZG43	D3ZG43	31	31	31		Ndufs3	>tr|D3ZG43|D3ZG43_RAT NADH dehydrogenase (Ubiquinone) Fe-S protein 3 (Predicted), isoform CRA_c OS=Rattus norvegicus GN=Ndufs3 PE=3 SV=1	1	31	31	31	14	22	8	30	24	14	14	22	8	30	24	14	14	22	8	30	24	14	65.5	65.5	65.5	30.226	264	264	25	58	11	215	119	33	0	43.9	58.3	26.9	61.7	61	45.8	73920000000
D3ZH76	D3ZH76	23	23	23		RGD1304931	>tr|D3ZH76|D3ZH76_RAT Protein RGD1304931 OS=Rattus norvegicus GN=RGD1304931 PE=4 SV=1	1	23	23	23	9	12	8	21	18	18	9	12	8	21	18	18	9	12	8	21	18	18	44.2	44.2	44.2	83.366	788	788	20	20	10	60	40	35	0	17	22.7	17.3	41.1	34.8	33.4	8833200000
D3Z8D7;P62856;D3ZJ54	D3Z8D7;P62856	3;3;1	3;3;1	3;3;1	40S ribosomal protein S26	LOC100361854;Rps26	>tr|D3Z8D7|D3Z8D7_RAT Protein LOC100361854 OS=Rattus norvegicus GN=LOC100361854 PE=4 SV=1;>sp|P62856|RS26_RAT 40S ribosomal protein S26 OS=Rattus norvegicus GN=Rps26 PE=3 SV=3	3	3	3	3	2	2	1	3	2	2	2	2	1	3	2	2	2	2	1	3	2	2	28.7	28.7	28.7	13.006	115	115;115;112	4	5	1	10	2	3	2.2427e-29	20.9	20.9	7.8	28.7	20.9	20.9	975610000
P13471;Q6PDV6;F1MA00;D4A290	P13471;Q6PDV6	9;9;2;1	9;9;2;1	9;9;2;1	40S ribosomal protein S14	Rps14	>sp|P13471|RS14_RAT 40S ribosomal protein S14 OS=Rattus norvegicus GN=Rps14 PE=2 SV=3;>tr|Q6PDV6|Q6PDV6_RAT 40S ribosomal protein S14 OS=Rattus norvegicus GN=Rps14 PE=2 SV=1	4	9	9	9	3	5	1	9	4	7	3	5	1	9	4	7	3	5	1	9	4	7	41.7	41.7	41.7	16.259	151	151;151;146;151	9	13	2	43	13	16	3.3503e-91	17.2	26.5	7.3	41.7	19.9	33.8	4182700000
F1LXA0	F1LXA0	22	22	22		Ndufa12	>tr|F1LXA0|F1LXA0_RAT NADH dehydrogenase (Ubiquinone) 1 alpha subcomplex, 12 (Predicted), isoform CRA_b OS=Rattus norvegicus GN=LOC100910710 PE=4 SV=2	1	22	22	22	9	17	8	22	10	15	9	17	8	22	10	15	9	17	8	22	10	15	95.9	95.9	95.9	17.177	145	145	26	48	12	142	29	48	0	60.7	89.7	53.8	95.9	59.3	88.3	28264000000
D3ZT71	D3ZT71	7	7	7		Bcl2l13	>tr|D3ZT71|D3ZT71_RAT BCL2-like 13 (Apoptosis facilitator) (Predicted) OS=Rattus norvegicus GN=Bcl2l13 PE=4 SV=2	1	7	7	7	2	5	1	7	6	3	2	5	1	7	6	3	2	5	1	7	6	3	47.2	47.2	47.2	21.691	199	199	2	11	4	24	19	4	2.2577e-208	13.1	27.6	5	47.2	40.2	17.1	3271900000
P83732;M0RBD1;M0R633	P83732;M0RBD1	9;5;3	9;5;3	9;5;3	60S ribosomal protein L24	Rpl24	>sp|P83732|RL24_RAT 60S ribosomal protein L24 OS=Rattus norvegicus GN=Rpl24 PE=1 SV=1;>tr|M0RBD1|M0RBD1_RAT Protein RGD1560821 OS=Rattus norvegicus GN=RGD1560821 PE=4 SV=1	3	9	9	9	5	6	1	9	7	7	5	6	1	9	7	7	5	6	1	9	7	7	36.3	36.3	36.3	17.779	157	157;157;158	7	9	1	28	22	8	6.9546e-46	27.4	27.4	7.6	36.3	35	35	2509300000
P50878;Q6P3V9	P50878;Q6P3V9	17;17	17;17	17;17	60S ribosomal protein L4	Rpl4	>sp|P50878|RL4_RAT 60S ribosomal protein L4 OS=Rattus norvegicus GN=Rpl4 PE=1 SV=3;>tr|Q6P3V9|Q6P3V9_RAT 60S ribosomal protein L4 OS=Rattus norvegicus GN=Rpl4 PE=2 SV=1	2	17	17	17	10	4	4	16	15	5	10	4	4	16	15	5	10	4	4	16	15	5	40.9	40.9	40.9	47.256	421	421;421	15	4	4	39	29	10	5.431e-143	23.3	10.7	9.5	36.3	37.3	12.8	5311700000
A9UMV9	A9UMV9	14	14	14		Ndufa7	>tr|A9UMV9|A9UMV9_RAT Ndufa7 protein OS=Rattus norvegicus GN=Ndufa7 PE=4 SV=1	1	14	14	14	8	11	5	14	11	12	8	11	5	14	11	12	8	11	5	14	11	12	78.6	78.6	78.6	12.5	112	112	15	28	8	84	25	41	7.6541e-169	64.3	73.2	39.3	78.6	71.4	73.2	16566000000
Q6P7Q2;P35053	Q6P7Q2;P35053	22;20	22;20	22;20	Glypican-1;Secreted glypican-1	Gpc1	>tr|Q6P7Q2|Q6P7Q2_RAT Glypican-1 OS=Rattus norvegicus GN=Gpc1 PE=2 SV=1;>sp|P35053|GPC1_RAT Glypican-1 OS=Rattus norvegicus GN=Gpc1 PE=1 SV=1	2	22	22	22	11	13	9	20	17	21	11	13	9	20	17	21	11	13	9	20	17	21	50	50	50	61.628	558	558;558	18	30	13	67	44	54	1.4627e-231	27.6	29	18.5	46.1	35.1	50	25460000000
D3ZX18	D3ZX18	6	6	6		Myoz2	>tr|D3ZX18|D3ZX18_RAT Myozenin 2 (Predicted), isoform CRA_b OS=Rattus norvegicus GN=Myoz2 PE=4 SV=1	1	6	6	6	2	3	0	6	3	1	2	3	0	6	3	1	2	3	0	6	3	1	43.2	43.2	43.2	20.588	185	185	2	5		14	8	4	6.5632e-19	9.2	18.4	0	43.2	14.1	3.8	793410000
Q4QQV3;D4ADP1;D3ZM02	Q4QQV3;D4ADP1	9;6;3	9;6;3	9;6;3	Protein FAM162A	Fam162a	>sp|Q4QQV3|F162A_RAT Protein FAM162A OS=Rattus norvegicus GN=Fam162a PE=2 SV=1;>tr|D4ADP1|D4ADP1_RAT Protein FAM162A OS=Rattus norvegicus GN=Fam162a PE=2 SV=1	3	9	9	9	8	9	1	9	7	8	8	9	1	9	7	8	8	9	1	9	7	8	41.9	41.9	41.9	17.827	155	155;178;154	15	34	2	74	19	42	5.3488e-148	41.9	41.9	12.9	41.9	34.8	33.5	10218000000
P84817;P84817-2;P84817-3	P84817;P84817-2;P84817-3	8;7;7	8;7;7	8;7;7	Mitochondrial fission 1 protein	Fis1	>sp|P84817|FIS1_RAT Mitochondrial fission 1 protein OS=Rattus norvegicus GN=Fis1 PE=1 SV=1;>sp|P84817-2|FIS1_RAT Isoform 2 of Mitochondrial fission 1 protein OS=Rattus norvegicus GN=Fis1;>sp|P84817-3|FIS1_RAT Isoform 3 of Mitochondrial fission 1 protein OS	3	8	8	8	6	7	1	8	2	6	6	7	1	8	2	6	6	7	1	8	2	6	53.3	53.3	53.3	16.994	152	152;179;145	9	11	2	26	8	11	0	40.1	50.7	8.6	53.3	8.6	33.6	3046800000
Q75Q41	Q75Q41	7	7	7	Mitochondrial import receptor subunit TOM22 homolog	Tomm22	>sp|Q75Q41|TOM22_RAT Mitochondrial import receptor subunit TOM22 homolog OS=Rattus norvegicus GN=Tomm22 PE=1 SV=1	1	7	7	7	2	4	1	7	6	6	2	4	1	7	6	6	2	4	1	7	6	6	67.6	67.6	67.6	15.49	142	142	5	9	1	16	13	13	0	16.2	32.4	8.5	67.6	67.6	67.6	6508800000
B2RYS8	B2RYS8	14	14	14		Ndufb8	>tr|B2RYS8|B2RYS8_RAT NADH dehydrogenase (Ubiquinone) 1 beta subcomplex 8 OS=Rattus norvegicus GN=Ndufb8 PE=2 SV=1	1	14	14	14	8	11	9	14	12	13	8	11	9	14	12	13	8	11	9	14	12	13	64	64	64	21.959	186	186	54	47	21	144	87	61	2.6285e-270	48.9	61.3	58.6	64	61.3	64	76762000000
Q80W89	Q80W89	9	9	9	NADH dehydrogenase [ubiquinone] 1 alpha subcomplex subunit 11	Ndufa11	>sp|Q80W89|NDUAB_RAT NADH dehydrogenase [ubiquinone] 1 alpha subcomplex subunit 11 OS=Rattus norvegicus GN=Ndufa11 PE=2 SV=1	1	9	9	9	4	5	0	9	7	8	4	5	0	9	7	8	4	5	0	9	7	8	78.7	78.7	78.7	14.854	141	141	5	14		71	35	45	1.2184e-292	41.8	26.2	0	78.7	53.9	54.6	8174000000
P20788	P20788	26	26	26	Cytochrome b-c1 complex subunit Rieske, mitochondrial;Cytochrome b-c1 complex subunit 11	Uqcrfs1	>sp|P20788|UCRI_RAT Cytochrome b-c1 complex subunit Rieske, mitochondrial OS=Rattus norvegicus GN=Uqcrfs1 PE=1 SV=2	1	26	26	26	9	14	9	26	22	15	9	14	9	26	22	15	9	14	9	26	22	15	77.7	77.7	77.7	29.445	274	274	20	41	18	164	90	35	0	32.8	46	30.3	77.7	59.1	55.5	66597000000
Q5PQZ9	Q5PQZ9	15	15	15	NADH dehydrogenase [ubiquinone] 1 subunit C2	Ndufc2	>tr|Q5PQZ9|Q5PQZ9_RAT NADH dehydrogenase [ubiquinone] 1 subunit C2 OS=Rattus norvegicus GN=Ndufc2 PE=2 SV=1	1	15	15	15	7	10	5	15	9	14	7	10	5	15	9	14	7	10	5	15	9	14	76.7	76.7	76.7	14.359	120	120	15	27	7	78	28	41	5.1598e-195	45	51.7	37.5	76.7	50.8	76.7	11004000000
D4A8U5;Q2TA68-2;Q2TA68-3;Q2TA68;A5H300	D4A8U5;Q2TA68-2;Q2TA68-3;Q2TA68	74;74;74;71;1	74;74;74;71;1	74;74;74;71;1	Dynamin-like 120 kDa protein, mitochondrial;Dynamin-like 120 kDa protein, form S1	Opa1	>tr|D4A8U5|D4A8U5_RAT Dynamin-like 120 kDa protein, mitochondrial OS=Rattus norvegicus GN=Opa1 PE=2 SV=2;>sp|Q2TA68-2|OPA1_RAT Isoform 2 of Dynamin-like 120 kDa protein, mitochondrial OS=Rattus norvegicus GN=Opa1;>sp|Q2TA68-3|OPA1_RAT Isoform 3 of Dynamin-	5	74	74	74	41	39	32	71	65	52	41	39	32	71	65	52	41	39	32	71	65	52	63.8	63.8	63.8	117.35	1014	1014;1014;997;960;1029	97	102	49	283	214	116	0	41.9	39.4	35.3	63.6	60.6	43.8	47647000000
M0RBK9;F1M1E4	M0RBK9	5;1	5;1	5;1			>tr|M0RBK9|M0RBK9_RAT Protein Pnkd OS=Rattus norvegicus GN=Pnkd PE=4 SV=1	2	5	5	5	2	3	2	5	2	4	2	3	2	5	2	4	2	3	2	5	2	4	31.7	31.7	31.7	15.598	142	142;385	3	5	2	11	3	7	7.8028e-96	21.1	21.1	9.2	31.7	19.7	21.1	945300000
P62914	P62914	12	12	12	60S ribosomal protein L11	Rpl11	>sp|P62914|RL11_RAT 60S ribosomal protein L11 OS=Rattus norvegicus GN=Rpl11 PE=1 SV=2	1	12	12	12	6	9	6	12	8	8	6	9	6	12	8	8	6	9	6	12	8	8	49.4	49.4	49.4	20.252	178	178	9	14	6	23	20	20	1.0416e-114	37.1	47.2	23.6	49.4	38.2	42.7	8440500000
P35565	P35565	13	13	13	Calnexin	Canx	>sp|P35565|CALX_RAT Calnexin OS=Rattus norvegicus GN=Canx PE=1 SV=1	1	13	13	13	5	7	5	11	9	4	5	7	5	11	9	4	5	7	5	11	9	4	24.4	24.4	24.4	67.254	591	591	10	13	9	25	23	6	0	12.2	14.9	9	21.8	19.1	9.1	1194700000
B0BMT9	B0BMT9	10	10	10		Sqrdl	>tr|B0BMT9|B0BMT9_RAT Protein Sqrdl OS=Rattus norvegicus GN=Sqrdl PE=2 SV=1	1	10	10	10	6	2	0	10	7	3	6	2	0	10	7	3	6	2	0	10	7	3	29.8	29.8	29.8	50.201	450	450	7	3		18	16	3	1.7305e-90	12.2	5.8	0	29.8	15.8	6.4	2894700000
D3ZEW7;P29476-3;F1LQL1;P29476;D3ZEM9;P29476-2	D3ZEW7;P29476-3;F1LQL1;P29476;D3ZEM9;P29476-2	4;4;4;4;3;3	3;3;3;3;2;2	3;3;3;3;2;2	Nitric oxide synthase;Nitric oxide synthase, brain	Nos1	>tr|D3ZEW7|D3ZEW7_RAT Nitric oxide synthase, brain OS=Rattus norvegicus GN=Nos1 PE=2 SV=2;>sp|P29476-3|NOS1_RAT Isoform PNNOS of Nitric oxide synthase, brain OS=Rattus norvegicus GN=Nos1;>tr|F1LQL1|F1LQL1_RAT Nitric oxide synthase OS=Rattus norvegicus GN=N	6	4	3	3	4	4	0	3	3	3	3	3	0	2	2	2	3	3	0	2	2	2	2.6	2.1	2.1	164.33	1463	1463;1463;1429;1429;1324;1324	4	4		2	5	2	5.0292e-07	2.6	2.6	0	1.7	1.9	1.9	1434500000
F7FLF2;P47198	F7FLF2;P47198	5;3	5;3	5;3	60S ribosomal protein L22	Rpl22	>tr|F7FLF2|F7FLF2_RAT Protein LOC100360057 (Fragment) OS=Rattus norvegicus GN=Rpl22 PE=4 SV=1;>sp|P47198|RL22_RAT 60S ribosomal protein L22 OS=Rattus norvegicus GN=Rpl22 PE=2 SV=2	2	5	5	5	1	2	2	5	2	3	1	2	2	5	2	3	1	2	2	5	2	3	42.5	42.5	42.5	14.658	127	127;128	3	3	3	17	2	7	8.3046e-21	10.2	19.7	19.7	42.5	19.7	31.5	1421300000
B5DFN3;D3Z949	B5DFN3;D3Z949	6;3	6;3	6;3	Mitochondrial nucleoid factor 1	Mnf1;RGD1561671	>sp|B5DFN3|MNF1_RAT Mitochondrial nucleoid factor 1 OS=Rattus norvegicus GN=Mnf1 PE=2 SV=1;>tr|D3Z949|D3Z949_RAT Protein RGD1561671 OS=Rattus norvegicus GN=RGD1561671 PE=2 SV=2	2	6	6	6	3	4	1	6	3	6	3	4	1	6	3	6	3	4	1	6	3	6	43.4	43.4	43.4	16.33	136	136;136	7	11	1	27	8	13	3.5326e-34	13.2	22.8	6.6	43.4	22.8	43.4	2034400000
G3V8B0;P02564;P04462;D3ZEB1	G3V8B0;P02564	201;192;14;1	45;42;1;1	39;36;0;1	Myosin-7	Myh7	>tr|G3V8B0|G3V8B0_RAT Myosin-7 OS=Rattus norvegicus GN=Myh7 PE=4 SV=1;>sp|P02564|MYH7_RAT Myosin-7 OS=Rattus norvegicus GN=Myh7 PE=2 SV=2	4	201	45	39	123	131	84	196	175	131	20	25	14	45	34	24	18	22	13	39	32	23	68.1	21.1	19.5	222.9	1935	1935;1935;257;2258	39	49	24	166	71	38	0	54.4	55.3	39.3	67.2	66.1	53.3	15450000000
B5DEH2;B1WBY7	B5DEH2;B1WBY7	5;3	5;3	5;3	Erlin-2	Erlin2;Erlin1	>sp|B5DEH2|ERLN2_RAT Erlin-2 OS=Rattus norvegicus GN=Erlin2 PE=1 SV=1;>tr|B1WBY7|B1WBY7_RAT ER lipid raft associated 1 OS=Rattus norvegicus GN=Erlin1 PE=2 SV=1	2	5	5	5	2	1	2	4	4	2	2	1	2	4	4	2	2	1	2	4	4	2	16.8	16.8	16.8	37.71	339	339;348	2	2	2	8	6	4	2.4394e-36	6.8	3.5	6.8	13.9	13.3	6.8	1121000000
P17074;D4A6G6;F1M764;F1LYF3;F1M395;D3ZGN8;D3ZSH6;D3ZUD7;F1M8C7;F1M9M2	P17074;D4A6G6;F1M764;F1LYF3;F1M395	12;11;8;8;6;5;3;3;3;2	12;11;8;8;6;5;3;3;3;2	12;11;8;8;6;5;3;3;3;2	40S ribosomal protein S19	Rps19;LOC100362339;RGD1562153;LOC100361732	>sp|P17074|RS19_RAT 40S ribosomal protein S19 OS=Rattus norvegicus GN=Rps19 PE=2 SV=3;>tr|D4A6G6|D4A6G6_RAT Protein LOC100362339 OS=Rattus norvegicus GN=LOC100362339 PE=4 SV=1;>tr|F1M764|F1M764_RAT Uncharacterized protein (Fragment) OS=Rattus norvegicus PE	10	12	12	12	4	9	2	11	8	8	4	9	2	11	8	8	4	9	2	11	8	8	63.4	63.4	63.4	16.085	145	145;145;150;145;127;152;154;151;150;130	4	15	2	32	9	10	1.4066e-153	31	47.6	13.1	62.8	55.9	42.1	3547200000
D4A994	D4A994	7	7	7		RGD1310427	>tr|D4A994|D4A994_RAT Protein Emc1 OS=Rattus norvegicus GN=Emc1 PE=4 SV=1	1	7	7	7	2	2	0	6	6	3	2	2	0	6	6	3	2	2	0	6	6	3	10.9	10.9	10.9	111.18	993	993	2	2		7	8	4	7.237e-120	3	2.4	0	9.6	10.2	3.4	745870000
Q7TQ16	Q7TQ16	6	6	6	Cytochrome b-c1 complex subunit 8	Uqcrq	>sp|Q7TQ16|QCR8_RAT Cytochrome b-c1 complex subunit 8 OS=Rattus norvegicus GN=Uqcrq PE=3 SV=1	1	6	6	6	3	3	3	6	4	5	3	3	3	6	4	5	3	3	3	6	4	5	48.8	48.8	48.8	9.8492	82	82	17	14	4	56	13	27	0	29.3	29.3	29.3	48.8	39	48.8	16680000000
P35171	P35171	6	6	6	Cytochrome c oxidase subunit 7A2, mitochondrial	Cox7a2	>sp|P35171|CX7A2_RAT Cytochrome c oxidase subunit 7A2, mitochondrial OS=Rattus norvegicus GN=Cox7a2 PE=1 SV=1	1	6	6	6	1	2	2	6	2	3	1	2	2	6	2	3	1	2	2	6	2	3	62.7	62.7	62.7	9.3529	83	83	5	7	5	34	8	10	1.2604e-81	15.7	27.7	27.7	62.7	27.7	30.1	11324000000
D3ZTH8;F1LT35;P62752;D4AAL7;D3ZFK7;D3ZTX9;F1M1E5;D3ZNM1;M0RE17	D3ZTH8;F1LT35;P62752;D4AAL7;D3ZFK7;D3ZTX9;F1M1E5	8;8;8;5;4;4;4;2;2	8;8;8;5;4;4;4;2;2	7;7;7;4;3;3;3;1;1	60S ribosomal protein L23a	LOC689899;RGD1564606;Rpl23a;LOC688776;RGD1565170	>tr|D3ZTH8|D3ZTH8_RAT Protein LOC689899 OS=Rattus norvegicus GN=LOC689899 PE=3 SV=1;>tr|F1LT35|F1LT35_RAT Protein RGD1564606 (Fragment) OS=Rattus norvegicus GN=RGD1564606 PE=3 SV=1;>sp|P62752|RL23A_RAT 60S ribosomal protein L23a OS=Rattus norvegicus GN=Rpl	9	8	8	7	4	4	1	8	7	6	4	4	1	8	7	6	4	4	1	7	6	5	41	41	41	17.753	156	156;156;156;156;158;156;155;155;131	8	10	3	19	11	8	5.538e-58	24.4	28.8	8.3	41	40.4	31.4	3773600000
Q642E2;D3ZEI0;D3ZJD3;P17702	Q642E2;D3ZEI0;D3ZJD3;P17702	15;14;12;11	15;14;12;11	15;14;12;11	60S ribosomal protein L28	Rpl28;LOC690096;LOC100362069	>tr|Q642E2|Q642E2_RAT Protein LOC100362069 OS=Rattus norvegicus GN=Rpl28 PE=2 SV=1;>tr|D3ZEI0|D3ZEI0_RAT Protein LOC690096 OS=Rattus norvegicus GN=LOC690096 PE=4 SV=1;>tr|D3ZJD3|D3ZJD3_RAT Protein RGD1565183 OS=Rattus norvegicus GN=RGD1565183 PE=4 SV=1;>sp	4	15	15	15	5	7	2	15	10	12	5	7	2	15	10	12	5	7	2	15	10	12	67.2	67.2	67.2	15.733	137	137;145;137;137	5	11	4	25	18	13	8.7665e-77	27.7	48.9	16.8	67.2	49.6	65	2165100000
Q6P9V1;Q62745	Q6P9V1;Q62745	4;3	4;3	4;3	CD81 antigen	Cd81	>tr|Q6P9V1|Q6P9V1_RAT CD81 antigen OS=Rattus norvegicus GN=Cd81 PE=2 SV=1;>sp|Q62745|CD81_RAT CD81 antigen OS=Rattus norvegicus GN=Cd81 PE=1 SV=1	2	4	4	4	2	2	1	4	4	3	2	2	1	4	4	3	2	2	1	4	4	3	26.3	26.3	26.3	25.904	236	236;236	2	3	1	21	16	9	1.539e-206	18.2	15.3	8.5	26.3	26.3	25	2334800000
F8WFT7;P23562;P23562-2	F8WFT7;P23562;P23562-2	24;24;24	24;24;24	24;24;24	Band 3 anion transport protein	Slc4a1	>tr|F8WFT7|F8WFT7_RAT Band 3 anion transport protein OS=Rattus norvegicus GN=Slc4a1 PE=4 SV=1;>sp|P23562|B3AT_RAT Band 3 anion transport protein OS=Rattus norvegicus GN=Slc4a1 PE=2 SV=3;>sp|P23562-2|B3AT_RAT Isoform Kidney of Band 3 anion transport protein	3	24	24	24	16	16	12	24	22	23	16	16	12	24	22	23	16	16	12	24	22	23	29	29	29	103.24	928	928;927;848	64	56	23	173	131	101	0	18.6	20.9	13.9	29	26.2	27	29505000000
M0R4V3;O70377	M0R4V3;O70377	5;5	5;5	5;5	Synaptosomal-associated protein 23	Snap23	>tr|M0R4V3|M0R4V3_RAT Synaptosomal-associated protein OS=Rattus norvegicus GN=Snap23 PE=3 SV=1;>sp|O70377|SNP23_RAT Synaptosomal-associated protein 23 OS=Rattus norvegicus GN=Snap23 PE=1 SV=1	2	5	5	5	3	3	1	5	5	2	3	3	1	5	5	2	3	3	1	5	5	2	23.3	23.3	23.3	23.148	210	210;210	4	8	2	15	13	2	4.7534e-68	13.3	13.3	6.7	23.3	23.3	13.3	503800000
D3ZX74	D3ZX74	8	8	8		Coq10a	>tr|D3ZX74|D3ZX74_RAT Coenzyme Q10 homolog A (Yeast) (Predicted), isoform CRA_b OS=Rattus norvegicus GN=Coq10a PE=4 SV=1	1	8	8	8	7	6	1	8	7	5	7	6	1	8	7	5	7	6	1	8	7	5	39.2	39.2	39.2	24.698	217	217	18	9	1	29	19	7	1.5345e-52	37.3	29.5	4.6	39.2	37.3	26.3	2735100000
D4ACA5;M0R6N1;O35092	D4ACA5	5;1;1	5;1;1	5;1;1		Timm17b	>tr|D4ACA5|D4ACA5_RAT Protein LOC100911130 OS=Rattus norvegicus GN=LOC100911130 PE=4 SV=1	3	5	5	5	2	3	1	5	5	5	2	3	1	5	5	5	2	3	1	5	5	5	42.4	42.4	42.4	18.377	172	172;171;171	2	4	2	8	10	7	1.3837e-26	21.5	26.7	5.2	42.4	42.4	42.4	2652500000
Q9QWJ9	Q9QWJ9	11	11	11	Neuropilin-1	Nrp1	>sp|Q9QWJ9|NRP1_RAT Neuropilin-1 OS=Rattus norvegicus GN=Nrp1 PE=1 SV=1	1	11	11	11	1	3	2	8	9	9	1	3	2	8	9	9	1	3	2	8	9	9	19.6	19.6	19.6	103.08	922	922	5	4	2	18	18	14	6.8498e-172	2	4.9	3.4	15.1	15.5	15.1	1911000000
P00173;D4A1G4;P00173-2	P00173;D4A1G4;P00173-2	9;9;9	9;9;9	9;9;9	Cytochrome b5	Cyb5a	>sp|P00173|CYB5_RAT Cytochrome b5 OS=Rattus norvegicus GN=Cyb5a PE=1 SV=2;>tr|D4A1G4|D4A1G4_RAT Cytochrome b5 OS=Rattus norvegicus GN=Cyb5a PE=2 SV=1;>sp|P00173-2|CYB5_RAT Isoform Short of Cytochrome b5 OS=Rattus norvegicus GN=Cyb5a	3	9	9	9	5	5	1	9	2	6	5	5	1	9	2	6	5	5	1	9	2	6	59	59	59	15.355	134	134;100;100	11	11	2	29	7	9	1.3969e-262	45.5	42.5	6.7	59	15.7	49.3	2730400000
P21571	P21571	6	6	5	ATP synthase-coupling factor 6, mitochondrial	Atp5j	>sp|P21571|ATP5J_RAT ATP synthase-coupling factor 6, mitochondrial OS=Rattus norvegicus GN=Atp5j PE=1 SV=1	1	6	6	5	2	3	0	6	0	4	2	3	0	6	0	4	1	3	0	5	0	4	30.6	30.6	24.1	12.494	108	108	3	4		12		6	0	25	22.2	0	30.6	0	22.2	10070000000
Q62813-2;Q62813	Q62813-2;Q62813	6;6	6;6	6;6	Limbic system-associated membrane protein	Lsamp	>sp|Q62813-2|LSAMP_RAT Isoform 2 of Limbic system-associated membrane protein OS=Rattus norvegicus GN=Lsamp;>sp|Q62813|LSAMP_RAT Limbic system-associated membrane protein OS=Rattus norvegicus GN=Lsamp PE=1 SV=1	2	6	6	6	1	2	2	5	5	2	1	2	2	5	5	2	1	2	2	5	5	2	19.9	19.9	19.9	39.861	361	361;338	3	3	3	11	10	2	5.1967e-117	3	5.3	5.3	17.2	15.5	5.3	237410000
P08644-2;P08644	P08644-2;P08644	8;7	8;7	2;1	GTPase KRas;GTPase KRas, N-terminally processed	Kras	>sp|P08644-2|RASK_RAT Isoform 2B of GTPase KRas OS=Rattus norvegicus GN=Kras;>sp|P08644|RASK_RAT GTPase KRas OS=Rattus norvegicus GN=Kras PE=1 SV=3	2	8	8	2	4	5	1	7	6	7	4	5	1	7	6	7	0	1	0	1	2	1	48.9	48.9	12.8	21.494	188	188;189	6	9	2	10	12	10	2.7755e-227	26.1	28.7	6.4	42.6	35.1	42.6	2083200000
Q5BJK8;D3ZM57	Q5BJK8;D3ZM57	9;8	9;8	9;8	Golgi integral membrane protein 4	Golim4	>sp|Q5BJK8|GOLI4_RAT Golgi integral membrane protein 4 OS=Rattus norvegicus GN=Golim4 PE=1 SV=2;>tr|D3ZM57|D3ZM57_RAT Golgi integral membrane protein 4 OS=Rattus norvegicus GN=Golim4 PE=2 SV=2	2	9	9	9	3	6	1	7	7	4	3	6	1	7	7	4	3	6	1	7	7	4	16.1	16.1	16.1	76.596	653	653;687	5	7	2	11	14	5	6.654e-77	5.8	11.9	2.5	14.4	13.3	7.7	534560000
Q6P722	Q6P722	4	4	4		Popdc2	>tr|Q6P722|Q6P722_RAT Popeye domain containing 2 OS=Rattus norvegicus GN=Popdc2 PE=2 SV=1	1	4	4	4	2	3	1	4	4	4	2	3	1	4	4	4	2	3	1	4	4	4	13	13	13	41.342	368	368	3	6	1	12	14	10	1.6187e-15	7.1	9.5	3.5	13	13	13	2420400000
Q99JD4	Q99JD4	17	13	13	CLIP-associating protein 2	Clasp2	>sp|Q99JD4|CLAP2_RAT CLIP-associating protein 2 OS=Rattus norvegicus GN=Clasp2 PE=2 SV=1	1	17	13	13	5	7	2	13	5	14	4	4	1	9	4	12	4	4	1	9	4	12	18.4	15.5	15.5	140.64	1286	1286	4	7	2	16	14	18	1.0175e-206	5.2	7.5	1.8	13.5	5	15.5	978230000
B2GV24	B2GV24	8	8	8	E3 UFM1-protein ligase 1	Ufl1	>sp|B2GV24|UFL1_RAT E3 UFM1-protein ligase 1 OS=Rattus norvegicus GN=Ufl1 PE=2 SV=1	1	8	8	8	1	5	3	8	4	4	1	5	3	8	4	4	1	5	3	8	4	4	13.6	13.6	13.6	89.584	793	793	2	9	3	21	9	8	3.7687e-49	1.8	7.1	4.4	13.6	5.7	5.5	663350000
Q5XII9	Q5XII9	8	8	8	Protein FAM54B	Fam54b	>sp|Q5XII9|MFR1L_RAT Mitochondrial fission regulator 1-like OS=Rattus norvegicus GN=Mtfr1l PE=2 SV=1	1	8	8	8	4	2	1	8	5	2	4	2	1	8	5	2	4	2	1	8	5	2	33.9	33.9	33.9	31.73	289	289	8	4	2	22	6	3	1.7784e-111	19.7	8.7	4.5	33.9	20.1	11.1	3743800000
P62907;F1LYQ7;D4A7Y6;D3ZBX4;D3Z9F6;M0R850	P62907;F1LYQ7;D4A7Y6;D3ZBX4	10;6;6;6;2;1	10;6;6;6;2;1	10;6;6;6;2;1	60S ribosomal protein L10a;Ribosomal protein	Rpl10a;LOC680700;RGD1566137;RGD1559639	>sp|P62907|RL10A_RAT 60S ribosomal protein L10a OS=Rattus norvegicus GN=Rpl10a PE=1 SV=2;>tr|F1LYQ7|F1LYQ7_RAT Ribosomal protein OS=Rattus norvegicus GN=LOC680700 PE=3 SV=2;>tr|D4A7Y6|D4A7Y6_RAT Ribosomal protein (Fragment) OS=Rattus norvegicus GN=RGD15661	6	10	10	10	4	7	1	10	8	3	4	7	1	10	8	3	4	7	1	10	8	3	46.5	46.5	46.5	24.831	217	217;221;221;217;217;213	5	12	1	24	13	7	2.2431e-47	24	33.6	3.7	46.5	33.6	17.5	1567100000
B1WBW4	B1WBW4	10	10	10	Armadillo repeat-containing protein 10	Armc10	>sp|B1WBW4|ARM10_RAT Armadillo repeat-containing protein 10 OS=Rattus norvegicus GN=Armc10 PE=2 SV=1	1	10	10	10	6	4	2	9	5	4	6	4	2	9	5	4	6	4	2	9	5	4	39.9	39.9	39.9	33.421	306	306	10	9	2	21	6	8	1.4629e-253	23.9	17.6	7.2	39.9	20.3	14.7	6323900000
D3ZZB2	D3ZZB2	11	11	11		Pex1	>tr|D3ZZB2|D3ZZB2_RAT Protein Pex1 OS=Rattus norvegicus GN=Pex1 PE=4 SV=1	1	11	11	11	5	3	2	8	4	9	5	3	2	8	4	9	5	3	2	8	4	9	12.2	12.2	12.2	141.4	1283	1283	7	4	2	10	4	10	6.4934e-56	5.5	3.3	2.6	9.5	4.3	9.7	584790000
P51638	P51638	4	3	3	Caveolin-3	Cav3	>sp|P51638|CAV3_RAT Caveolin-3 OS=Rattus norvegicus GN=Cav3 PE=1 SV=1	1	4	3	3	4	3	2	4	4	4	3	2	1	3	3	3	3	2	1	3	3	3	33.8	27.2	27.2	17.402	151	151	9	23	15	27	9	16	3.1424e-51	33.8	19.9	14.6	33.8	33.8	33.8	16409000000
Q66H15;M0R718	Q66H15	4;1	4;1	4;1	Regulator of microtubule dynamics protein 3	Fam82a2	>sp|Q66H15|RMD3_RAT Regulator of microtubule dynamics protein 3 OS=Rattus norvegicus GN=Rmdn3 PE=2 SV=1	2	4	4	4	2	3	0	4	3	3	2	3	0	4	3	3	2	3	0	4	3	3	13.2	13.2	13.2	52.311	471	471;300	3	4		8	5	3	2.9588e-26	6.4	8.5	0	13.2	10.2	10.2	426160000
D3ZYX8	D3ZYX8	7	7	7		Cox7a2l	>tr|D3ZYX8|D3ZYX8_RAT Cytochrome c oxidase subunit VIIa polypeptide 2 like (Predicted), isoform CRA_e OS=Rattus norvegicus GN=Cox7a2l PE=4 SV=1	1	7	7	7	3	4	1	6	3	6	3	4	1	6	3	6	3	4	1	6	3	6	43.3	43.3	43.3	13.273	120	120	5	11	1	27	8	17	3.4591e-109	27.5	35	6.7	43.3	24.2	43.3	7628100000
Q99PV2	Q99PV2	8	8	8		Stxbp3	>tr|Q99PV2|Q99PV2_RAT Protein Stxbp3 OS=Rattus norvegicus GN=Stxbp3 PE=2 SV=1	1	8	8	8	1	2	3	6	6	4	1	2	3	6	6	4	1	2	3	6	6	4	15.5	15.5	15.5	68.02	593	593	1	4	3	14	15	5	3.5284e-31	1.7	3.4	5.1	12.1	11	8.1	758300000
H9KVF8;Q8SEZ8	H9KVF8;Q8SEZ8	7;7	7;7	2;2	NADH-ubiquinone oxidoreductase chain 1	7066247;Mt-nd1	>tr|H9KVF8|H9KVF8_RAT NADH-ubiquinone oxidoreductase chain 1 (Fragment) OS=Rattus norvegicus GN=7066247 PE=3 SV=1;>tr|Q8SEZ8|Q8SEZ8_RAT NADH-ubiquinone oxidoreductase chain 1 (Fragment) OS=Rattus norvegicus GN=Mt-nd1 PE=3 SV=1	2	7	7	2	4	5	3	7	4	5	4	5	3	7	4	5	2	2	1	2	2	2	14.8	14.8	6.3	36.113	318	318;318	18	28	8	52	42	29	1.7308e-96	11.3	11.6	11.3	14.8	11.3	11.6	19888000000
D3ZJ83	D3ZJ83	4	4	4			>tr|D3ZJ83|D3ZJ83_RAT Protein Sco2 OS=Rattus norvegicus GN=Sco2 PE=4 SV=1	1	4	4	4	2	2	1	4	3	2	2	2	1	4	3	2	2	2	1	4	3	2	24.9	24.9	24.9	29.154	257	257	5	4	1	11	5	2	9.745e-32	7.4	7.4	6.2	24.9	13.6	7.4	583800000
Q6RJR6;Q6RJR6-2;Q64548;M0R608;Q64548-2	Q6RJR6;Q6RJR6-2	4;4;1;1;1	4;4;1;1;1	4;4;1;1;1	Reticulon-3	Rtn3	>sp|Q6RJR6|RTN3_RAT Reticulon-3 OS=Rattus norvegicus GN=Rtn3 PE=1 SV=1;>sp|Q6RJR6-2|RTN3_RAT Isoform 2 of Reticulon-3 OS=Rattus norvegicus GN=Rtn3	5	4	4	4	3	2	1	4	3	3	3	2	1	4	3	3	3	2	1	4	3	3	7.2	7.2	7.2	101.52	940	940;237;777;761;208	5	4	1	17	12	6	1.0252e-48	3	2.1	1.2	7.2	6.4	6.4	795680000
Q63362	Q63362	12	12	12	NADH dehydrogenase [ubiquinone] 1 alpha subcomplex subunit 5	Ndufa5	>sp|Q63362|NDUA5_RAT NADH dehydrogenase [ubiquinone] 1 alpha subcomplex subunit 5 OS=Rattus norvegicus GN=Ndufa5 PE=1 SV=3	1	12	12	12	6	8	3	12	4	11	6	8	3	12	4	11	6	8	3	12	4	11	74.1	74.1	74.1	13.412	116	116	9	12	6	28	4	20	0	32.8	44.8	24.1	74.1	42.2	56	9802600000
F1LZX9	F1LZX9	7	7	7			>tr|F1LZX9|F1LZX9_RAT Protein Itgav OS=Rattus norvegicus GN=Itgav PE=3 SV=2	1	7	7	7	0	3	2	6	6	5	0	3	2	6	6	5	0	3	2	6	6	5	10.7	10.7	10.7	114.81	1042	1042		4	2	11	8	5	4.395e-28	0	3.8	3.1	9	7.8	6	669090000
P97576	P97576	13	13	13	GrpE protein homolog 1, mitochondrial	Grpel1	>sp|P97576|GRPE1_RAT GrpE protein homolog 1, mitochondrial OS=Rattus norvegicus GN=Grpel1 PE=1 SV=2	1	13	13	13	4	13	1	9	9	3	4	13	1	9	9	3	4	13	1	9	9	3	53.5	53.5	53.5	24.297	217	217	6	26	1	25	13	3	1.887e-158	18.4	53.5	4.1	37.8	34.1	13.8	1778000000
D4A1G1;P35745	D4A1G1;P35745	4;4	4;4	4;4	Acylphosphatase;Acylphosphatase-2	Acyp2	>tr|D4A1G1|D4A1G1_RAT Acylphosphatase OS=Rattus norvegicus GN=Acyp2 PE=3 SV=2;>sp|P35745|ACYP2_RAT Acylphosphatase-2 OS=Rattus norvegicus GN=Acyp2 PE=1 SV=2	2	4	4	4	1	4	2	3	3	2	1	4	2	3	3	2	1	4	2	3	3	2	43.5	43.5	43.5	13.645	124	124;97	2	5	4	7	7	3	3.7282e-65	10.5	43.5	18.5	35.5	26.6	18.5	475450000
Q6IMZ5;P70567;Q6AXW2;P70566	Q6IMZ5;P70567	7;6;1;1	7;6;1;1	7;6;1;1	Tropomodulin-1	Tmod1	>tr|Q6IMZ5|Q6IMZ5_RAT Tropomodulin 1 OS=Rattus norvegicus GN=Tmod1 PE=2 SV=1;>sp|P70567|TMOD1_RAT Tropomodulin-1 OS=Rattus norvegicus GN=Tmod1 PE=2 SV=1	4	7	7	7	4	3	1	6	4	2	4	3	1	6	4	2	4	3	1	6	4	2	32	32	32	40.454	359	359;359;352;351	7	3	1	14	7	2	9.8032e-154	17.3	9.7	3.9	29.8	15.3	7.8	990510000
Q7TSA0	Q7TSA0	9	7	7	Mitochondrial Rho GTPase 2	Rhot2	>sp|Q7TSA0|MIRO2_RAT Mitochondrial Rho GTPase 2 OS=Rattus norvegicus GN=Rhot2 PE=2 SV=1	1	9	7	7	6	5	3	9	7	4	4	3	1	7	5	3	4	3	1	7	5	3	17.7	14.5	14.5	69.152	622	622	5	4	1	12	9	3	9.9326e-47	11.7	9.8	6.4	17.7	15.4	8.8	1023300000
D4ACN8	D4ACN8	7	7	7	Plasminogen receptor (KT)	Plgrkt	>sp|D4ACN8|PLRKT_RAT Plasminogen receptor (KT) OS=Rattus norvegicus GN=Plgrkt PE=1 SV=1	1	7	7	7	3	3	1	7	2	5	3	3	1	7	2	5	3	3	1	7	2	5	40.1	40.1	40.1	17.312	147	147	4	5	1	18	3	7	1.1992e-15	20.4	20.4	7.5	40.1	14.3	31.3	534950000
P60868;D3ZZK1;M0R5V6;M0RB28;M0R987;M0RAK8;M0R566	P60868;D3ZZK1;M0R5V6;M0RB28;M0R987;M0RAK8;M0R566	8;7;5;5;4;4;4	8;7;5;5;4;4;4	8;7;5;5;4;4;4	40S ribosomal protein S20	Rps20;LOC100359563	>sp|P60868|RS20_RAT 40S ribosomal protein S20 OS=Rattus norvegicus GN=Rps20 PE=3 SV=1;>tr|D3ZZK1|D3ZZK1_RAT Protein LOC100359563 OS=Rattus norvegicus GN=LOC100359563 PE=3 SV=1;>tr|M0R5V6|M0R5V6_RAT Protein RGD1562725 OS=Rattus norvegicus GN=RGD1562725 PE=3	7	8	8	8	4	5	2	8	3	6	4	5	2	8	3	6	4	5	2	8	3	6	49.6	49.6	49.6	13.373	119	119;119;119;119;122;122;120	7	9	2	21	5	7	1.6351e-98	21.8	31.9	15.1	49.6	21.8	39.5	988080000
F1LQW3	F1LQW3	7	7	6		Sfpq	>tr|F1LQW3|F1LQW3_RAT Protein Sfpq (Fragment) OS=Rattus norvegicus GN=Sfpq PE=4 SV=1	1	7	7	6	3	5	1	7	5	4	3	5	1	7	5	4	3	4	0	6	4	3	15	15	13.4	65.695	606	606	6	12	1	13	7	5	5.4281e-97	6.8	9.9	1.7	15	10.4	8.1	686370000
F1LPH3;P14925;D4A1N9;P14925-2;P14925-5;P14925-4;P14925-3;P14925-6;P14925-7	F1LPH3;P14925;D4A1N9;P14925-2;P14925-5;P14925-4;P14925-3;P14925-6	7;7;6;6;6;4;4;4;2	7;7;6;6;6;4;4;4;2	7;7;6;6;6;4;4;4;2	Peptidyl-glycine alpha-amidating monooxygenase;Peptidylglycine alpha-hydroxylating monooxygenase;Peptidyl-alpha-hydroxyglycine alpha-amidating lyase	Pam	>tr|F1LPH3|F1LPH3_RAT Peptidyl-glycine alpha-amidating monooxygenase OS=Rattus norvegicus GN=Pam PE=2 SV=2;>sp|P14925|AMD_RAT Peptidyl-glycine alpha-amidating monooxygenase OS=Rattus norvegicus GN=Pam PE=1 SV=1;>tr|D4A1N9|D4A1N9_RAT Peptidyl-glycine alpha-	9	7	7	7	4	5	2	5	5	6	4	5	2	5	5	6	4	5	2	5	5	6	9.9	9.9	9.9	108.74	977	977;976;872;871;853;803;785;576;312	5	8	2	10	7	7	1.7528e-37	5.9	6.9	3.3	6.2	6.6	8.8	863580000
F1M5V2	F1M5V2	5	5	5		Glipr2	>tr|F1M5V2|F1M5V2_RAT Protein Glipr2 OS=Rattus norvegicus GN=Glipr2 PE=4 SV=2	1	5	5	5	1	2	2	5	4	3	1	2	2	5	4	3	1	2	2	5	4	3	48.1	48.1	48.1	17.076	154	154	2	4	2	7	6	3	1.1125e-170	8.4	18.8	22.7	48.1	33.8	19.5	1120100000
Q5XIU9	Q5XIU9	6	6	6	Membrane-associated progesterone receptor component 2	Pgrmc2	>sp|Q5XIU9|PGRC2_RAT Membrane-associated progesterone receptor component 2 OS=Rattus norvegicus GN=Pgrmc2 PE=1 SV=1	1	6	6	6	3	4	1	6	3	3	3	4	1	6	3	3	3	4	1	6	3	3	37.8	37.8	37.8	23.403	217	217	5	7	1	12	6	3	3.8238e-48	18.4	22.1	3.7	37.8	18.4	18.9	736660000
D3ZYU4	D3ZYU4	6	6	6		Fam36a	>tr|D3ZYU4|D3ZYU4_RAT Protein Cox20 OS=Rattus norvegicus GN=Cox20 PE=4 SV=1	1	6	6	6	4	4	1	5	4	6	4	4	1	5	4	6	4	4	1	5	4	6	37.6	37.6	37.6	13.078	117	117	9	7	2	28	5	15	1.1517e-92	24.8	25.6	10.3	37.6	24.8	37.6	991260000
Q6AYD3	Q6AYD3	6	6	6		Pa2g4	>tr|Q6AYD3|Q6AYD3_RAT Proliferation-associated 2G4 OS=Rattus norvegicus GN=Pa2g4 PE=2 SV=1	1	6	6	6	2	4	2	6	3	0	2	4	2	6	3	0	2	4	2	6	3	0	18	18	18	43.656	394	394	2	5	2	14	6		2.2999e-27	5.1	12.4	5.3	18	7.6	0	1143800000
Q9R1Z0	Q9R1Z0	27	3	3	Voltage-dependent anion-selective channel protein 3	Vdac3	>sp|Q9R1Z0|VDAC3_RAT Voltage-dependent anion-selective channel protein 3 OS=Rattus norvegicus GN=Vdac3 PE=1 SV=2	1	27	3	3	19	22	14	27	18	15	2	2	1	3	2	1	2	2	1	3	2	1	76.7	10.2	10.2	30.797	283	283	9	4	3	15	7	3	0	52.7	65	44.5	76.7	56.5	43.1	1777300000
Q62920	Q62920	5	5	5	PDZ and LIM domain protein 5	Pdlim5	>sp|Q62920|PDLI5_RAT PDZ and LIM domain protein 5 OS=Rattus norvegicus GN=Pdlim5 PE=1 SV=2	1	5	5	5	3	3	1	4	2	3	3	3	1	4	2	3	3	3	1	4	2	3	14.6	14.6	14.6	63.201	591	591	5	11	3	13	4	4	1.1326e-67	8.5	7.1	1.9	11.8	4.4	7.1	2355200000
D3ZPF2	D3ZPF2	2	2	2		Mcat	>tr|D3ZPF2|D3ZPF2_RAT Protein Mcat OS=Rattus norvegicus GN=Mcat PE=4 SV=1	1	2	2	2	2	1	1	2	1	0	2	1	1	2	1	0	2	1	1	2	1	0	6.1	6.1	6.1	41.832	380	380	3	2	2	7	1		5.8242e-12	6.1	3.9	3.9	6.1	3.9	0	308970000
P18614	P18614	7	7	7	Integrin alpha-1	Itga1	>sp|P18614|ITA1_RAT Integrin alpha-1 OS=Rattus norvegicus GN=Itga1 PE=1 SV=1	1	7	7	7	3	3	1	5	7	3	3	3	1	5	7	3	3	3	1	5	7	3	5.3	5.3	5.3	130.81	1180	1180	3	4	1	10	10	5	1.5135e-110	2	2.3	0.6	4.3	5.3	1.9	327120000
P62912;D4A412;D4A8R0;D4A647	P62912;D4A412	7;5;2;1	7;5;2;1	5;4;1;1	60S ribosomal protein L32	Rpl32;LOC100363713	>sp|P62912|RL32_RAT 60S ribosomal protein L32 OS=Rattus norvegicus GN=Rpl32 PE=1 SV=2;>tr|D4A412|D4A412_RAT Protein LOC688684 OS=Rattus norvegicus GN=LOC688684 PE=4 SV=1	4	7	7	5	1	5	2	7	4	4	1	5	2	7	4	4	1	3	2	5	2	2	46.7	46.7	40	15.86	135	135;127;135;129	1	6	2	14	12	9	4.9344e-36	7.4	41.5	22.2	46.7	28.9	28.9	1296500000
G3V8L3;P48679	G3V8L3;P48679	6;6	6;6	6;6	Prelamin-A/C;Lamin-A/C	Lmna	>tr|G3V8L3|G3V8L3_RAT Lamin A, isoform CRA_b OS=Rattus norvegicus GN=Lmna PE=3 SV=1;>sp|P48679|LMNA_RAT Prelamin-A/C OS=Rattus norvegicus GN=Lmna PE=1 SV=1	2	6	6	6	3	4	2	6	3	2	3	4	2	6	3	2	3	4	2	6	3	2	11.4	11.4	11.4	74.311	665	665;665	5	6	4	14	6	2	2.1237e-27	6.8	9.2	4.7	11.4	6.8	5	858350000
P55159	P55159	3	3	3	Serum paraoxonase/arylesterase 1	Pon1	>sp|P55159|PON1_RAT Serum paraoxonase/arylesterase 1 OS=Rattus norvegicus GN=Pon1 PE=1 SV=3	1	3	3	3	2	2	1	3	2	2	2	2	1	3	2	2	2	2	1	3	2	2	16.9	16.9	16.9	39.358	355	355	4	4	1	9	6	2	3.5033e-60	14.4	7	2.5	16.9	7	7	1223000000
B0K036	B0K036	3	3	3	Succinate dehydrogenase assembly factor 1, mitochondrial	Sdhaf1	>sp|B0K036|SDHF1_RAT Succinate dehydrogenase assembly factor 1, mitochondrial OS=Rattus norvegicus GN=Sdhaf1 PE=3 SV=1	1	3	3	3	2	2	1	3	3	2	2	2	1	3	3	2	2	2	1	3	3	2	30.5	30.5	30.5	13.312	118	118	6	4	1	8	10	3	7.7782e-47	24.6	24.6	11.9	30.5	30.5	18.6	396420000
Q5RK08	Q5RK08	21	21	21		Gbas	>tr|Q5RK08|Q5RK08_RAT Glioblastoma amplified sequence OS=Rattus norvegicus GN=Gbas PE=2 SV=1	1	21	21	21	13	20	9	21	16	8	13	20	9	21	16	8	13	20	9	21	16	8	73.3	73.3	73.3	32.941	281	281	30	89	18	90	62	13	0	51.2	63.7	42	73.3	41.6	31	28497000000
D4ADS9	D4ADS9	8	8	8		Efr3a	>tr|D4ADS9|D4ADS9_RAT Protein Efr3a OS=Rattus norvegicus GN=Efr3a PE=4 SV=1	1	8	8	8	5	3	1	7	6	6	5	3	1	7	6	6	5	3	1	7	6	6	13.6	13.6	13.6	92.523	819	819	6	6	1	7	9	6	5.0227e-46	8.9	6.1	1.3	11.5	10.9	9.8	709260000
Q5XIG9	Q5XIG9	11	11	11		Mtp18	>tr|Q5XIG9|Q5XIG9_RAT Mitochondrial protein 18 kDa OS=Rattus norvegicus GN=Mtfp1 PE=2 SV=1	1	11	11	11	7	8	5	11	9	10	7	8	5	11	9	10	7	8	5	11	9	10	58.4	58.4	58.4	18.366	166	166	19	16	7	47	34	21	5.7565e-89	30.1	45.2	27.1	58.4	45.8	45.8	12898000000
P68101	P68101	11	11	11	Eukaryotic translation initiation factor 2 subunit 1	Eif2s1	>sp|P68101|IF2A_RAT Eukaryotic translation initiation factor 2 subunit 1 OS=Rattus norvegicus GN=Eif2s1 PE=1 SV=2	1	11	11	11	8	8	1	10	5	5	8	8	1	10	5	5	8	8	1	10	5	5	43.5	43.5	43.5	36.108	315	315	12	12	1	20	13	6	6.9217e-77	27.9	24.8	3.2	43.5	19	14	1768900000
O55158	O55158	3	3	3		Tspan8	>tr|O55158|O55158_RAT D6.1A protein OS=Rattus norvegicus GN=Tspan8 PE=2 SV=2	1	3	3	3	2	2	1	3	2	2	2	2	1	3	2	2	2	2	1	3	2	2	9.4	9.4	9.4	25.545	235	235	5	4	1	13	5	4	7.1638e-32	6	6	6	9.4	6	6	460140000
Q63910	Q63910	7	5	5		LOC287167	>tr|Q63910|Q63910_RAT Alpha globin OS=Rattus norvegicus GN=LOC287167 PE=3 SV=2	1	7	5	5	5	7	3	5	5	7	3	5	1	3	3	5	3	5	1	3	3	5	43	36.6	36.6	15.524	142	142	5	16	1	7	5	10	1.206e-48	34.5	43	16.9	36.6	35.9	43	625240000
O55012;E9PTD2;O55012-2;F1LRK0;Q05140;Q05140-2	O55012;E9PTD2;O55012-2	7;7;7;1;1;1	7;7;7;1;1;1	7;7;7;1;1;1	Phosphatidylinositol-binding clathrin assembly protein	Picalm	>sp|O55012|PICA_RAT Phosphatidylinositol-binding clathrin assembly protein OS=Rattus norvegicus GN=Picalm PE=1 SV=1;>tr|E9PTD2|E9PTD2_RAT Phosphatidylinositol-binding clathrin assembly protein OS=Rattus norvegicus GN=Picalm PE=2 SV=2;>sp|O55012-2|PICA_RAT	6	7	7	7	3	2	1	5	4	2	3	2	1	5	4	2	3	2	1	5	4	2	16.2	16.2	16.2	69.285	640	640;597;597;919;915;896	5	7	1	12	11	2	2.103e-67	7.2	3.6	1.7	8.8	9.7	3	344040000
D4AB01	D4AB01	5	5	5		Hint2	>tr|D4AB01|D4AB01_RAT Histidine triad nucleotide binding protein 2 (Predicted), isoform CRA_a OS=Rattus norvegicus GN=Hint2 PE=4 SV=1	1	5	5	5	3	4	1	3	2	4	3	4	1	3	2	4	3	4	1	3	2	4	46	46	46	17.38	163	163	5	9	1	6	3	6	3.6985e-85	29.4	38.7	8	29.4	17.2	36.8	603670000
D4ABX6	D4ABX6	6	6	6			>tr|D4ABX6|D4ABX6_RAT Protein Mmrn2 OS=Rattus norvegicus GN=Mmrn2 PE=4 SV=1	1	6	6	6	4	4	2	6	4	4	4	4	2	6	4	4	4	4	2	6	4	4	8.3	8.3	8.3	104.17	933	933	8	8	2	11	6	6	2.5512e-26	4.8	5.5	3.2	8.3	5.3	5.9	850480000
D3ZAZ1	D3ZAZ1	6	6	5		Fmnl1	>tr|D3ZAZ1|D3ZAZ1_RAT Formin-like 1 (Predicted), isoform CRA_a OS=Rattus norvegicus GN=Fmnl1 PE=4 SV=1	1	6	6	5	2	3	1	5	3	5	2	3	1	5	3	5	2	2	1	4	2	4	7.5	7.5	6.8	115.53	1034	1034	6	4	1	8	3	5	6.6067e-17	2.5	3.2	1.2	6.5	4.1	5.6	1235800000
E9PSY8	E9PSY8	7	7	7		Eps15	>tr|E9PSY8|E9PSY8_RAT Protein Eps15 OS=Rattus norvegicus GN=Eps15 PE=2 SV=1	1	7	7	7	6	4	1	5	5	5	6	4	1	5	5	5	6	4	1	5	5	5	11.7	11.7	11.7	86.701	792	792	10	5	1	6	6	5	1.4133e-163	11.7	8	1.4	9.3	8.5	10	691290000
Q5XI97	Q5XI97	10	10	10	Alanyl-tRNA editing protein Aarsd1	Aarsd1	>sp|Q5XI97|AASD1_RAT Alanyl-tRNA editing protein Aarsd1 OS=Rattus norvegicus GN=Aarsd1 PE=2 SV=1	1	10	10	10	8	6	1	3	5	4	8	6	1	3	5	4	8	6	1	3	5	4	30.1	30.1	30.1	45.093	412	412	18	8	3	10	12	5	9.8185e-63	25.2	15	2.7	7.8	12.9	10.2	1404500000
P15865;D3ZBN0;P06349;D4A3K5	P15865	7;2;2;1	7;2;2;1	1;0;0;0	Histone H1.2	Hist1h1c	>sp|P15865|H14_RAT Histone H1.4 OS=Rattus norvegicus GN=Hist1h1e PE=1 SV=3	4	7	7	1	3	2	1	7	3	1	3	2	1	7	3	1	0	0	0	1	0	0	30.6	30.6	7.3	21.987	219	219;222;208;214	5	2	2	23	8	2	2.533e-52	16.9	11.4	5.5	30.6	12.8	6.8	795420000
G3V8T9	G3V8T9	5	5	2		Bax	>tr|G3V8T9|G3V8T9_RAT Apoptosis regulator BAX OS=Rattus norvegicus GN=Bax PE=4 SV=1	1	5	5	2	5	5	2	4	5	3	5	5	2	4	5	3	2	2	0	2	2	2	32.8	32.8	17.7	21.444	192	192	8	12	2	16	11	6	7.3524e-32	32.8	32.8	15.1	26	32.8	24.5	1491100000
M0RAD5	M0RAD5	8	8	8			>tr|M0RAD5|M0RAD5_RAT ATP-dependent Clp protease proteolytic subunit OS=Rattus norvegicus GN=Clpp PE=3 SV=1	1	8	8	8	1	8	2	4	5	3	1	8	2	4	5	3	1	8	2	4	5	3	37.9	37.9	37.9	29.722	272	272	4	14	3	6	10	5	1.037e-71	4	37.9	9.9	16.5	26.1	11	872500000
Q5XIJ3;P41565	Q5XIJ3;P41565	19;17	19;17	19;17	Isocitrate dehydrogenase [NAD] subunit gamma 1, mitochondrial	Idh3g	>tr|Q5XIJ3|Q5XIJ3_RAT Isocitrate dehydrogenase 3 (NAD), gamma OS=Rattus norvegicus GN=Idh3g PE=2 SV=1;>sp|P41565|IDHG1_RAT Isocitrate dehydrogenase [NAD] subunit gamma 1, mitochondrial OS=Rattus norvegicus GN=Idh3g PE=2 SV=2	2	19	19	19	17	16	1	18	12	6	17	16	1	18	12	6	17	16	1	18	12	6	51.4	51.4	51.4	42.85	393	393;393	54	39	1	65	36	9	0	49.6	46.3	2.3	49.6	40.2	12.7	36241000000
P62963;CON__P02584	P62963	14;6	14;6	14;6	Profilin-1	Pfn1	>sp|P62963|PROF1_RAT Profilin-1 OS=Rattus norvegicus GN=Pfn1 PE=1 SV=2	2	14	14	14	7	13	0	10	3	11	7	13	0	10	3	11	7	13	0	10	3	11	96.4	96.4	96.4	14.957	140	140;140	9	31		22	4	15	1.9666e-131	72.1	92.9	0	87.9	28.6	77.1	3850100000
F1LSS0;Q62839;M0R5N1	F1LSS0;Q62839	11;11;1	11;11;1	11;11;1	Golgin subfamily A member 2	Golga2	>tr|F1LSS0|F1LSS0_RAT Golgin subfamily A member 2 OS=Rattus norvegicus GN=Golga2 PE=4 SV=2;>sp|Q62839|GOGA2_RAT Golgin subfamily A member 2 OS=Rattus norvegicus GN=Golga2 PE=1 SV=3	3	11	11	11	5	3	1	9	9	8	5	3	1	9	9	8	5	3	1	9	9	8	13.4	13.4	13.4	112.87	998	998;998;128	10	9	1	22	12	10	1.1286e-100	6.6	4.1	1.3	11.5	11.5	9.3	2385500000
P69736	P69736	4	4	4	Endothelial differentiation-related factor 1	Edf1	>sp|P69736|EDF1_RAT Endothelial differentiation-related factor 1 OS=Rattus norvegicus GN=Edf1 PE=1 SV=1	1	4	4	4	3	1	1	4	3	2	3	1	1	4	3	2	3	1	1	4	3	2	24.3	24.3	24.3	16.369	148	148	4	2	1	9	3	2	5.6272e-12	23	8.8	6.8	24.3	15.5	15.5	680160000
B4F795	B4F795	5	5	5	Choline transporter-like protein 2	Slc44a2	>sp|B4F795|CTL2_RAT Choline transporter-like protein 2 OS=Rattus norvegicus GN=Slc44a2 PE=2 SV=1	1	5	5	5	2	2	1	5	3	3	2	2	1	5	3	3	2	2	1	5	3	3	8.4	8.4	8.4	79.896	705	705	5	4	2	12	9	6	1.8182e-12	4.1	2.8	1.7	8.4	4.7	5.2	731610000
Q4KM51	Q4KM51	7	7	7	Transcription elongation factor, mitochondrial	Tefm	>sp|Q4KM51|TEFM_RAT Transcription elongation factor, mitochondrial OS=Rattus norvegicus GN=Tefm PE=2 SV=1	1	7	7	7	4	3	0	7	4	5	4	3	0	7	4	5	4	3	0	7	4	5	26.6	26.6	26.6	41.538	365	365	8	4		10	5	5	6.3931e-140	17	11.5	0	26.6	15.1	15.9	400440000
Q6AYB1;P29826	Q6AYB1;P29826	6;4	6;4	6;4	Rano class II histocompatibility antigen, B-1 beta chain	RT1-Bb	>tr|Q6AYB1|Q6AYB1_RAT MHC class II antigen OS=Rattus norvegicus GN=LOC688090 PE=2 SV=1;>sp|P29826|HB2B_RAT Rano class II histocompatibility antigen, B-1 beta chain OS=Rattus norvegicus GN=RT1-Bb PE=2 SV=1	2	6	6	6	3	2	2	5	3	2	3	2	2	5	3	2	3	2	2	5	3	2	13.7	13.7	13.7	29.97	263	263;263	8	6	2	18	7	2	1.0491e-42	13.7	9.9	3.8	13.7	12.9	8.7	1146200000
P22062	P22062	12	12	12	Protein-L-isoaspartate(D-aspartate) O-methyltransferase	Pcmt1	>sp|P22062|PIMT_RAT Protein-L-isoaspartate(D-aspartate) O-methyltransferase OS=Rattus norvegicus GN=Pcmt1 PE=1 SV=2	1	12	12	12	2	11	2	10	8	4	2	11	2	10	8	4	2	11	2	10	8	4	67.4	67.4	67.4	24.641	227	227	3	21	5	18	16	5	1.1337e-153	11.5	60.8	10.6	67.4	44.9	15.4	3142300000
Q6AYU5;Q6AY48;D4ADH2;F1M8T3;D3ZCS3	Q6AYU5;Q6AY48	6;3;2;2;1	6;3;2;2;1	6;3;2;2;1		Pcbp2;Pcbp3	>tr|Q6AYU5|Q6AYU5_RAT Poly(RC) binding protein 2 OS=Rattus norvegicus GN=Pcbp2 PE=2 SV=1;>tr|Q6AY48|Q6AY48_RAT Poly(RC) binding protein 3 OS=Rattus norvegicus GN=Pcbp3 PE=2 SV=1	5	6	6	6	4	6	0	5	5	4	4	6	0	5	5	4	4	6	0	5	5	4	21.6	21.6	21.6	38.58	365	365;319;267;214;403	11	17		8	15	4	4.9212e-82	14.2	21.6	0	18.6	17.3	15.1	4129100000
G3V985	G3V985	4	4	4		Sco1	>tr|G3V985|G3V985_RAT Protein Sco1 OS=Rattus norvegicus GN=Sco1 PE=4 SV=1	1	4	4	4	1	2	2	4	4	2	1	2	2	4	4	2	1	2	2	4	4	2	13	13	13	31.768	284	284	1	3	3	12	11	2	1.1261e-45	4.2	7	7	13	13	8.5	1091200000
Q01986	Q01986	9	9	5	Dual specificity mitogen-activated protein kinase kinase 1	Map2k1	>sp|Q01986|MP2K1_RAT Dual specificity mitogen-activated protein kinase kinase 1 OS=Rattus norvegicus GN=Map2k1 PE=1 SV=2	1	9	9	5	8	8	1	7	5	2	8	8	1	7	5	2	5	5	0	3	2	1	23.2	23.2	10.2	43.465	393	393	20	20	2	22	13	2	2.5521e-47	17.6	17.6	2.3	21.1	12.5	5.6	2168000000
Q6AY55	Q6AY55	8	8	8	Dephospho-CoA kinase domain-containing protein	Dcakd	>sp|Q6AY55|DCAKD_RAT Dephospho-CoA kinase domain-containing protein OS=Rattus norvegicus GN=Dcakd PE=2 SV=1	1	8	8	8	5	3	0	8	5	2	5	3	0	8	5	2	5	3	0	8	5	2	30	30	30	27.352	240	240	8	5		18	12	3	2.7709e-27	21.2	15.4	0	30	19.2	10	500720000
D3ZUV3	D3ZUV3	6	6	6		Eif2a	>tr|D3ZUV3|D3ZUV3_RAT Eukaryotic translation initiation factor 2A, isoform CRA_a OS=Rattus norvegicus GN=Eif2a PE=4 SV=2	1	6	6	6	1	2	2	5	5	3	1	2	2	5	5	3	1	2	2	5	5	3	16.8	16.8	16.8	60.214	541	541	1	4	2	14	9	3	3.7933e-17	3.1	5.7	5.7	13.9	14.6	8.3	1480100000
Q9JLU4;Q9JLU4-2;Q9JLU4-3	Q9JLU4;Q9JLU4-2;Q9JLU4-3	5;5;5	5;5;5	5;5;5	SH3 and multiple ankyrin repeat domains protein 3	Shank3	>sp|Q9JLU4|SHAN3_RAT SH3 and multiple ankyrin repeat domains protein 3 OS=Rattus norvegicus GN=Shank3 PE=1 SV=2;>sp|Q9JLU4-2|SHAN3_RAT Isoform 1 of SH3 and multiple ankyrin repeat domains protein 3 OS=Rattus norvegicus GN=Shank3;>sp|Q9JLU4-3|SHAN3_RAT Isof	3	5	5	5	2	3	1	5	5	2	2	3	1	5	5	2	2	3	1	5	5	2	3.7	3.7	3.7	193.26	1815	1815;1806;1211	5	7	3	11	12	5	1.1678e-29	1.5	2	0.6	3.7	3.7	1.5	594450000
P84100;F1M5A9;M0R8Z2;M0R506	P84100;F1M5A9	11;7;2;1	11;7;2;1	11;7;2;1	60S ribosomal protein L19	Rpl19;RGD1562420	>sp|P84100|RL19_RAT 60S ribosomal protein L19 OS=Rattus norvegicus GN=Rpl19 PE=1 SV=1;>tr|F1M5A9|F1M5A9_RAT Protein RGD1562420 (Fragment) OS=Rattus norvegicus GN=RGD1562420 PE=4 SV=1	4	11	11	11	1	5	6	11	8	5	1	5	6	11	8	5	1	5	6	11	8	5	37.8	37.8	37.8	23.466	196	196;189;183;188	2	12	8	26	16	5	6.6044e-67	5.1	18.4	27	37.8	27.6	17.9	1600000000
B2GUZ9	B2GUZ9	8	8	6		Fam49b	>tr|B2GUZ9|B2GUZ9_RAT Fam49b protein OS=Rattus norvegicus GN=Fam49b PE=2 SV=1	1	8	8	6	6	8	1	6	5	2	6	8	1	6	5	2	4	6	0	4	3	0	32.4	32.4	25.6	36.776	324	324	13	16	2	17	9	2	6.3835e-83	23.1	32.4	4	23.1	17.6	6.8	2432600000
Q5XI04	Q5XI04	6	6	6		Stom	>tr|Q5XI04|Q5XI04_RAT Protein Stom OS=Rattus norvegicus GN=Stom PE=2 SV=1	1	6	6	6	2	3	2	6	6	3	2	3	2	6	6	3	2	3	2	6	6	3	23.9	23.9	23.9	31.378	284	284	12	17	12	20	19	7	3.4134e-114	8.1	8.1	8.1	23.9	23.9	12	1525700000
Q9JHW0	Q9JHW0	6	6	6	Proteasome subunit beta type-7	Psmb7	>sp|Q9JHW0|PSB7_RAT Proteasome subunit beta type-7 OS=Rattus norvegicus GN=Psmb7 PE=1 SV=1	1	6	6	6	3	6	0	6	4	2	3	6	0	6	4	2	3	6	0	6	4	2	15.5	15.5	15.5	29.927	277	277	5	8		10	9	3	9.3823e-17	7.9	15.5	0	15.5	11.2	9.4	960940000
G3V6P4	G3V6P4	6	6	6		Phospho1	>tr|G3V6P4|G3V6P4_RAT Phosphatase, orphan 1 (Predicted) OS=Rattus norvegicus GN=Phospho1 PE=4 SV=1	1	6	6	6	2	6	0	4	3	3	2	6	0	4	3	3	2	6	0	4	3	3	21.5	21.5	21.5	32.42	289	289	2	12		5	7	3	1.0469e-22	7.6	21.5	0	15.6	10	10.4	371370000
G3V721;Q8R478	G3V721;Q8R478	5;4	5;4	5;4	WW domain-binding protein 2	Wbp2	>tr|G3V721|G3V721_RAT WW domain binding protein 2, isoform CRA_b OS=Rattus norvegicus GN=Wbp2 PE=4 SV=1;>sp|Q8R478|WBP2_RAT WW domain-binding protein 2 OS=Rattus norvegicus GN=Wbp2 PE=1 SV=1	2	5	5	5	5	5	1	5	5	3	5	5	1	5	5	3	5	5	1	5	5	3	24	24	24	28.159	262	262;262	17	12	7	19	15	5	8.7853e-51	24	24	5.7	24	24	14.9	3191000000
D3ZD11	D3ZD11	5	5	5		Spcs2	>tr|D3ZD11|D3ZD11_RAT Protein Spcs2 OS=Rattus norvegicus GN=Spcs2 PE=4 SV=1	1	5	5	5	3	3	3	5	5	4	3	3	3	5	5	4	3	3	3	5	5	4	28.8	28.8	28.8	24.973	226	226	4	4	4	13	12	6	1.4434e-29	10.6	10.6	15	28.8	28.8	25.2	381080000
D4A1J4	D4A1J4	5	5	5	3-hydroxybutyrate dehydrogenase type 2	Bdh2	>sp|D4A1J4|BDH2_RAT 3-hydroxybutyrate dehydrogenase type 2 OS=Rattus norvegicus GN=Bdh2 PE=3 SV=2	1	5	5	5	1	5	2	4	3	4	1	5	2	4	3	4	1	5	2	4	3	4	25.7	25.7	25.7	26.65	245	245	3	7	2	6	4	5	7.3026e-49	3.3	25.7	8.6	20.4	13.5	22.4	407560000
Q6AY80	Q6AY80	7	7	7	Ribosyldihydronicotinamide dehydrogenase [quinone]	Nqo2	>sp|Q6AY80|NQO2_RAT Ribosyldihydronicotinamide dehydrogenase [quinone] OS=Rattus norvegicus GN=Nqo2 PE=1 SV=3	1	7	7	7	3	7	1	2	2	2	3	7	1	2	2	2	3	7	1	2	2	2	38.1	38.1	38.1	26.275	231	231	6	11	1	4	2	2	1.3664e-30	18.2	38.1	7.8	15.6	12.6	13.4	504820000
F1M8K0	F1M8K0	7	7	7		Dag1	>tr|F1M8K0|F1M8K0_RAT Protein Dag1 OS=Rattus norvegicus GN=Dag1 PE=2 SV=1	1	7	7	7	6	6	2	6	6	5	6	6	2	6	6	5	6	6	2	6	6	5	9.6	9.6	9.6	96.705	893	893	9	12	2	15	13	7	5.5165e-38	8.7	8.2	2.5	8.4	8.4	7.3	1004000000
Q5M7U6	Q5M7U6	7	7	4	Actin-related protein 2	Actr2	>sp|Q5M7U6|ARP2_RAT Actin-related protein 2 OS=Rattus norvegicus GN=Actr2 PE=1 SV=1	1	7	7	4	6	6	1	5	2	2	6	6	1	5	2	2	4	3	0	3	1	1	18.8	18.8	13.7	44.733	394	394	9	10	1	9	4	2	1.4657e-36	18.8	16.5	3.3	16.5	8.1	8.1	1581100000
G3V7L1	G3V7L1	7	6	6		Utrn	>tr|G3V7L1|G3V7L1_RAT Protein Utrn OS=Rattus norvegicus GN=Utrn PE=4 SV=2	1	7	6	6	2	6	4	6	3	4	2	5	3	5	2	3	2	5	3	5	2	3	3.8	3.6	3.6	276.63	2416	2416	2	9	4	8	2	3	3.1396e-26	1.1	3.4	2.1	3.4	1.3	2.5	312850000
D3ZJ77	D3ZJ77	7	7	4		Cab39	>tr|D3ZJ77|D3ZJ77_RAT Calcium binding protein 39 (Predicted), isoform CRA_a OS=Rattus norvegicus GN=Cab39 PE=4 SV=1	1	7	7	4	7	7	0	4	5	2	7	7	0	4	5	2	4	4	0	1	4	1	33.2	33.2	18.9	23.671	196	196	16	10		9	6	2	1.374e-52	33.2	33.2	0	19.4	23.5	9.7	987450000
F1LS19;Q6Q760;F1LMW5	F1LS19;Q6Q760;F1LMW5	2;2;2	2;2;2	2;2;2	Sodium leak channel non-selective protein	Nalcn	>tr|F1LS19|F1LS19_RAT Sodium leak channel non-selective protein OS=Rattus norvegicus GN=Nalcn PE=2 SV=2;>sp|Q6Q760|NALCN_RAT Sodium leak channel non-selective protein OS=Rattus norvegicus GN=Nalcn PE=2 SV=1;>tr|F1LMW5|F1LMW5_RAT Sodium leak channel non-sel	3	2	2	2	2	2	0	2	2	2	2	2	0	2	2	2	2	2	0	2	2	2	1.4	1.4	1.4	203.78	1768	1768;1738;1736	8	5		14	8	13	0.00018634	1.4	1.4	0	1.4	1.4	1.4	2088500000
Q6AYC4;D4A0G5;REV__Q6AYC4	Q6AYC4	9;1;1	9;1;1	9;1;1	Macrophage-capping protein	Capg	>sp|Q6AYC4|CAPG_RAT Macrophage-capping protein OS=Rattus norvegicus GN=Capg PE=1 SV=1	3	9	9	9	8	5	1	5	6	3	8	5	1	5	6	3	8	5	1	5	6	3	35.2	35.2	35.2	38.798	349	349;852;349	24	19	1	28	14	8	3.487e-192	35.2	22.1	3.4	17.8	25.2	10.3	14937000000
Q5EGY4;F1LWA2	Q5EGY4	5;1	5;1	5;1	Synaptobrevin homolog YKT6	Ykt6	>sp|Q5EGY4|YKT6_RAT Synaptobrevin homolog YKT6 OS=Rattus norvegicus GN=Ykt6 PE=1 SV=1	2	5	5	5	4	5	2	3	4	3	4	5	2	3	4	3	4	5	2	3	4	3	35.4	35.4	35.4	22.369	198	198;176	10	9	2	5	5	5	1.2997e-35	31.3	35.4	15.2	24.7	31.3	20.2	713660000
D4A7X5	D4A7X5	5	5	5		Ppm1k	>tr|D4A7X5|D4A7X5_RAT Protein Ppm1k OS=Rattus norvegicus GN=Ppm1k PE=3 SV=1	1	5	5	5	5	5	0	4	3	2	5	5	0	4	3	2	5	5	0	4	3	2	15.1	15.1	15.1	41.013	372	372	8	8		8	5	2	3.0586e-36	15.1	15.1	0	11.3	9.1	5.4	1149800000
G3V8B1;Q8R2H5	G3V8B1;Q8R2H5	6;6	6;6	6;6	Phosphatidylinositol-glycan-specific phospholipase D	Gpld1	>tr|G3V8B1|G3V8B1_RAT Glycosylphosphatidylinositol specific phospholipase D1, isoform CRA_a OS=Rattus norvegicus GN=Gpld1 PE=4 SV=1;>sp|Q8R2H5|PHLD_RAT Phosphatidylinositol-glycan-specific phospholipase D OS=Rattus norvegicus GN=Gpld1 PE=2 SV=1	2	6	6	6	3	6	1	3	3	5	3	6	1	3	3	5	3	6	1	3	3	5	8.1	8.1	8.1	93.666	843	843;843	4	11	2	4	3	5	3.2124e-20	3.8	8.1	1.5	4.3	3.9	7	732050000
Q6MGA6;P28077	Q6MGA6;P28077	6;6	6;6	6;6	Proteasome subunit beta type;Proteasome subunit beta type-9	Psmb9	>tr|Q6MGA6|Q6MGA6_RAT Proteasome subunit beta type OS=Rattus norvegicus GN=Psmb9 PE=2 SV=1;>sp|P28077|PSB9_RAT Proteasome subunit beta type-9 OS=Rattus norvegicus GN=Psmb9 PE=1 SV=2	2	6	6	6	6	6	1	5	6	2	6	6	1	5	6	2	6	6	1	5	6	2	37.4	37.4	37.4	23.343	219	219;219	14	8	1	12	12	3	3.5719e-43	37.4	37.4	5.5	27.9	37.4	11.4	1082500000
D4AA35	D4AA35	10	10	10		Asmtl	>tr|D4AA35|D4AA35_RAT Protein Asmtl OS=Rattus norvegicus GN=Asmtl PE=3 SV=2	1	10	10	10	3	10	1	5	6	4	3	10	1	5	6	4	3	10	1	5	6	4	41.6	41.6	41.6	24.25	226	226	6	21	1	13	11	5	9.282e-49	14.2	41.6	4.4	18.6	23.9	19.9	1945200000
Q4G079;F1LVV1	Q4G079	9;1	9;1	9;1		Aimp1	>tr|Q4G079|Q4G079_RAT Protein Aimp1 OS=Rattus norvegicus GN=Aimp1 PE=2 SV=1	2	9	9	9	8	8	1	4	5	2	8	8	1	4	5	2	8	8	1	4	5	2	42.2	42.2	42.2	34.574	315	315;279	19	19	4	8	7	2	1.3917e-59	36.8	35.6	3.8	21.6	26.3	12.4	1844500000
P47967	P47967	5	5	1	Galectin-5	Lgals5	>sp|P47967|LEG5_RAT Galectin-5 OS=Rattus norvegicus GN=Lgals5 PE=1 SV=2	1	5	5	1	3	5	3	5	4	5	3	5	3	5	4	5	1	1	1	1	1	1	39.3	39.3	5.5	16.196	145	145	3	19	5	29	12	11	1.4588e-128	22.1	39.3	22.8	39.3	29.7	39.3	2143700000
D4A512	D4A512	7	7	7		Sdccag1	>tr|D4A512|D4A512_RAT Protein Nemf OS=Rattus norvegicus GN=Nemf PE=4 SV=2	1	7	7	7	3	2	2	7	2	3	3	2	2	7	2	3	3	2	2	7	2	3	9.6	9.6	9.6	93.444	814	814	4	2	3	13	4	3	1.324e-21	4.4	2.8	2.1	9.6	2.5	4.4	598620000
P62870;F1M937;M0R6V0;M0R4L2;M0RCF0;F1LZ51	P62870;F1M937	9;6;3;3;3;3	9;6;3;3;3;3	8;5;3;3;3;3	Transcription elongation factor B polypeptide 2	Tceb2;LOC684822	>sp|P62870|ELOB_RAT Transcription elongation factor B polypeptide 2 OS=Rattus norvegicus GN=Tceb2 PE=1 SV=1;>tr|F1M937|F1M937_RAT Protein LOC100909963 (Fragment) OS=Rattus norvegicus GN=LOC684822 PE=4 SV=2	6	9	9	8	2	9	2	8	4	8	2	9	2	8	4	8	2	8	1	7	4	7	72.9	72.9	66.1	13.17	118	118;118;124;119;119;118	2	25	3	12	4	9	4.9461e-63	16.1	72.9	16.9	72.9	33.1	61.9	714000000
Q9QYU4;M0RAD1	Q9QYU4;M0RAD1	7;5	7;5	7;5	Thiomorpholine-carboxylate dehydrogenase	Crym	>sp|Q9QYU4|CRYM_RAT Thiomorpholine-carboxylate dehydrogenase OS=Rattus norvegicus GN=Crym PE=1 SV=1;>tr|M0RAD1|M0RAD1_RAT Thiomorpholine-carboxylate dehydrogenase (Fragment) OS=Rattus norvegicus GN=Crym PE=4 SV=1	2	7	7	7	5	7	1	5	3	2	5	7	1	5	3	2	5	7	1	5	3	2	27.2	27.2	27.2	33.554	313	313;313	10	13	1	9	5	2	1.1588e-68	17.9	27.2	3.2	23.3	12.8	6.7	1101900000
Q66H80	Q66H80	19	19	19	Coatomer subunit delta	Arcn1	>sp|Q66H80|COPD_RAT Coatomer subunit delta OS=Rattus norvegicus GN=Arcn1 PE=2 SV=1	1	19	19	19	11	13	11	19	16	6	11	13	11	19	16	6	11	13	11	19	16	6	36	36	36	57.199	511	511	19	24	14	43	31	6	1.2244e-100	22.9	23.1	20.4	36	29	12.5	2087300000
B0BMW7;Q9WVS2	B0BMW7;Q9WVS2	7;6	7;6	7;6	Probable tRNA threonylcarbamoyladenosine biosynthesis protein Osgep	Osgep	>tr|B0BMW7|B0BMW7_RAT O-sialoglycoprotein endopeptidase, isoform CRA_b OS=Rattus norvegicus GN=Osgep PE=2 SV=1;>sp|Q9WVS2|OSGEP_RAT Probable tRNA threonylcarbamoyladenosine biosynthesis protein Osgep (Fragment) OS=Rattus norvegicus GN=Osgep PE=2 SV=1	2	7	7	7	5	7	1	5	4	2	5	7	1	5	4	2	5	7	1	5	4	2	26.6	26.6	26.6	36.356	335	335;322	9	10	2	8	4	2	4.7671e-62	21.5	26.6	3.3	20.9	17	8.7	1226600000
B2RYT9;D4A601	B2RYT9;D4A601	7;5	7;5	7;5	Translational activator of cytochrome c oxidase 1	Taco1	>sp|B2RYT9|TACO1_RAT Translational activator of cytochrome c oxidase 1 OS=Rattus norvegicus GN=Taco1 PE=2 SV=1;>tr|D4A601|D4A601_RAT Translational activator of cytochrome c oxidase 1 OS=Rattus norvegicus GN=Taco1 PE=4 SV=2	2	7	7	7	2	7	2	5	2	2	2	7	2	5	2	2	2	7	2	5	2	2	24.7	24.7	24.7	32.754	295	295;259	3	12	2	11	3	2	2.493e-23	7.1	24.7	10.2	18	6.8	7.5	439880000
Q9R1Z0-2	Q9R1Z0-2	28	27	4			>sp|Q9R1Z0-2|VDAC3_RAT Isoform 2 of Voltage-dependent anion-selective channel protein 3 OS=Rattus norvegicus GN=Vdac3	1	28	27	4	19	22	15	28	19	15	18	21	14	27	18	14	2	2	2	4	3	1	76.8	76.8	10.6	30.929	284	284	48	47	21	153	66	52	0	52.8	65.1	46.8	76.8	56.7	43.3	26891000000
P04182;M0R5G1	P04182	15;4	15;4	15;4	Ornithine aminotransferase, mitochondrial	Oat	>sp|P04182|OAT_RAT Ornithine aminotransferase, mitochondrial OS=Rattus norvegicus GN=Oat PE=1 SV=1	2	15	15	15	14	11	0	9	7	4	14	11	0	9	7	4	14	11	0	9	7	4	54.2	54.2	54.2	48.332	439	439;433	23	14		13	11	4	2.6002e-176	49.7	30.1	0	34.2	22.3	11.4	2798300000
F1LQ82	F1LQ82	22	3	3	E3 ubiquitin-protein ligase	Nedd4	>tr|F1LQ82|F1LQ82_RAT E3 ubiquitin-protein ligase NEDD4 (Fragment) OS=Rattus norvegicus GN=Nedd4 PE=2 SV=2	1	22	3	3	16	18	9	17	17	10	2	3	1	3	2	2	2	3	1	3	2	2	35.1	6.1	6.1	84.142	723	723	2	4	2	4	2	2	0	30.2	31.4	15.9	28.5	26.7	20.9	813680000
Q07969;F1LQ28;Q6IMX5;F7F5B5;D4A8Z2	Q07969;F1LQ28;Q6IMX5;F7F5B5;D4A8Z2	20;19;19;17;15	20;19;19;17;15	20;19;19;17;15	Platelet glycoprotein 4	Cd36;LOC685953	>sp|Q07969|CD36_RAT Platelet glycoprotein 4 OS=Rattus norvegicus GN=Cd36 PE=1 SV=3;>tr|F1LQ28|F1LQ28_RAT Platelet glycoprotein 4 OS=Rattus norvegicus GN=Cd36 PE=2 SV=2;>tr|Q6IMX5|Q6IMX5_RAT CD36 molecule (Thrombospondin receptor) OS=Rattus norvegicus GN=Cd	5	20	20	20	17	11	9	20	18	8	17	11	9	20	18	8	17	11	9	20	18	8	32.4	32.4	32.4	52.73	472	472;472;472;472;472	31	22	12	99	62	17	0	27.5	24.6	13.3	32.4	32.2	17.4	19423000000
D3ZM33;P62271;M0R5K9;D3ZII2;D3ZAU6;F1M6D1;D4AA93	D3ZM33;P62271;M0R5K9;D3ZII2;D3ZAU6	18;18;17;12;10;5;2	18;18;17;12;10;5;2	18;18;17;12;10;5;2	40S ribosomal protein S18	LOC100362298;Rps18;RGD1562404;RGD1561919	>tr|D3ZM33|D3ZM33_RAT Protein LOC100362298 (Fragment) OS=Rattus norvegicus GN=LOC100362298 PE=3 SV=2;>sp|P62271|RS18_RAT 40S ribosomal protein S18 OS=Rattus norvegicus GN=Rps18 PE=1 SV=3;>tr|M0R5K9|M0R5K9_RAT Protein LOC100912024 (Fragment) OS=Rattus norve	7	18	18	18	13	13	9	17	15	17	13	13	9	17	15	17	13	13	9	17	15	17	66.9	66.9	66.9	17.971	154	154;152;151;152;152;133;146	30	30	15	58	42	30	2.9834e-149	54.5	51.9	43.5	66.9	54.5	66.9	9025200000
B2RYG6	B2RYG6	10	10	10	Ubiquitin thioesterase OTUB1	Otub1	>sp|B2RYG6|OTUB1_RAT Ubiquitin thioesterase OTUB1 OS=Rattus norvegicus GN=Otub1 PE=1 SV=1	1	10	10	10	10	8	0	6	5	3	10	8	0	6	5	3	10	8	0	6	5	3	39.9	39.9	39.9	31.27	271	271	24	17		15	10	5	0	39.9	36.5	0	22.5	18.5	14.8	3859400000
Q8CG45	Q8CG45	14	14	14	Aflatoxin B1 aldehyde reductase member 2	Akr7a2	>sp|Q8CG45|ARK72_RAT Aflatoxin B1 aldehyde reductase member 2 OS=Rattus norvegicus GN=Akr7a2 PE=1 SV=2	1	14	14	14	14	13	1	12	12	4	14	13	1	12	12	4	14	13	1	12	12	4	45	45	45	40.675	367	367	32	33	1	25	20	4	5.0421e-261	45	36.8	5.4	36.5	33.5	14.2	10013000000
D3ZL85	D3ZL85	9	9	9		Hccs	>tr|D3ZL85|D3ZL85_RAT Protein Hccs OS=Rattus norvegicus GN=Hccs PE=4 SV=1	1	9	9	9	2	4	4	9	5	3	2	4	4	9	5	3	2	4	4	9	5	3	39.4	39.4	39.4	31.129	274	274	2	11	9	30	14	5	2.0434e-100	11.3	14.2	15.3	39.4	27.4	15.3	3940600000
Q5PQN7	Q5PQN7	6	6	6	Protein LZIC	Lzic	>sp|Q5PQN7|LZIC_RAT Protein LZIC OS=Rattus norvegicus GN=Lzic PE=2 SV=1	1	6	6	6	5	4	1	3	3	2	5	4	1	3	3	2	5	4	1	3	3	2	44.2	44.2	44.2	21.394	190	190	7	7	1	3	5	2	2.3869e-61	44.2	27.4	7.9	28.4	24.7	16.8	987080000
Q4KLL7	Q4KLL7	6	6	5		Vps4b	>tr|Q4KLL7|Q4KLL7_RAT Protein Vps4b OS=Rattus norvegicus GN=Vps4b PE=2 SV=1	1	6	6	5	6	3	1	6	5	2	6	3	1	6	5	2	5	2	1	5	4	2	18.9	18.9	16.2	49.451	444	444	12	4	2	8	5	2	7.4753e-42	18.9	8.1	2.5	18.9	17.3	7.2	1275400000
P52632;G3V8K7;Q62771;Q62771-2	P52632;G3V8K7;Q62771;Q62771-2	5;4;4;4	5;4;4;4	5;4;4;4	Signal transducer and activator of transcription 5B;Signal transducer and activator of transcription 5A	Stat5b;Stat5a	>sp|P52632|STA5B_RAT Signal transducer and activator of transcription 5B OS=Rattus norvegicus GN=Stat5b PE=2 SV=1;>tr|G3V8K7|G3V8K7_RAT RCG35111 OS=Rattus norvegicus GN=Stat5a PE=4 SV=1;>sp|Q62771|STA5A_RAT Signal transducer and activator of transcription	4	5	5	5	3	5	1	4	4	3	3	5	1	4	4	3	3	5	1	4	4	3	6.5	6.5	6.5	90.222	786	786;793;793;740	9	9	1	7	7	4	2.2851e-19	4.1	6.5	1.4	5.3	5.2	4.1	246450000
B5DFL0	B5DFL0	10	10	10		Snta1	>tr|B5DFL0|B5DFL0_RAT Protein Snta1 OS=Rattus norvegicus GN=Snta1 PE=2 SV=1	1	10	10	10	8	5	4	9	7	2	8	5	4	9	7	2	8	5	4	9	7	2	23	23	23	53.362	499	499	13	12	8	18	13	2	5.4136e-28	18.4	8.8	7.4	20.6	17	5.8	1037600000
Q8CGU6	Q8CGU6	5	5	5	Nicastrin	Ncstn	>sp|Q8CGU6|NICA_RAT Nicastrin OS=Rattus norvegicus GN=Ncstn PE=1 SV=1	1	5	5	5	3	1	0	4	3	3	3	1	0	4	3	3	3	1	0	4	3	3	8.2	8.2	8.2	78.399	708	708	3	1		8	5	4	4.5455e-20	4.9	1.1	0	6.2	4.4	4.7	289250000
Q6PCT9	Q6PCT9	10	10	10		Psmd6	>tr|Q6PCT9|Q6PCT9_RAT Proteasome (Prosome, macropain) 26S subunit, non-ATPase, 6 OS=Rattus norvegicus GN=Psmd6 PE=2 SV=1	1	10	10	10	10	8	2	8	5	4	10	8	2	8	5	4	10	8	2	8	5	4	34.7	34.7	34.7	45.598	389	389	22	20	5	17	9	4	6.3389e-124	34.7	27.8	6.2	28.3	17	12.9	5893700000
D3ZDN1;D4ADY1;M0R655;F1M2S1;F1M2F8;M0R9R1	D3ZDN1;D4ADY1;M0R655;F1M2S1;F1M2F8;M0R9R1	5;5;3;3;3;3	4;4;2;2;2;2	4;4;2;2;2;2		Fmnl2	>tr|D3ZDN1|D3ZDN1_RAT Protein LOC100912815 OS=Rattus norvegicus GN=LOC100912815 PE=4 SV=2;>tr|D4ADY1|D4ADY1_RAT Protein LOC100912815 OS=Rattus norvegicus GN=LOC100912815 PE=4 SV=2;>tr|M0R655|M0R655_RAT Protein Fmnl2 (Fragment) OS=Rattus norvegicus GN=Fmnl2	6	5	4	4	2	4	1	4	3	5	2	3	1	3	2	4	2	3	1	3	2	4	5.6	4.9	4.9	117.17	1029	1029;978;1042;1037;1034;1034	3	4	3	5	5	5	6.4936e-10	2.4	4.3	1.1	4.3	3.1	5.6	510840000
Q6MG21	Q6MG21	10	10	10	Valine--tRNA ligase, mitochondrial	Vars2	>sp|Q6MG21|SYVM_RAT Valine--tRNA ligase, mitochondrial OS=Rattus norvegicus GN=Vars2 PE=3 SV=1	1	10	10	10	4	7	2	4	5	4	4	7	2	4	5	4	4	7	2	4	5	4	11.6	11.6	11.6	118.89	1065	1065	4	12	7	6	7	5	2.0376e-35	4.8	8.2	2.3	4.6	6	5.2	318400000
G3V9G2;Q9JJ54;G3V6A4;Q9JJ54-3;G3V6A5;Q9JJ54-2;Q9JJ54-4;M0R9X3;M0RAX7;P17132	G3V9G2;Q9JJ54;G3V6A4;Q9JJ54-3;G3V6A5;Q9JJ54-2;Q9JJ54-4	6;6;6;6;5;5;5;1;1;1	6;6;6;6;5;5;5;1;1;1	5;5;5;5;4;4;4;0;0;1	Heterogeneous nuclear ribonucleoprotein D0	Hnrpd;Hnrnpd	>tr|G3V9G2|G3V9G2_RAT Heterogeneous nuclear ribonucleoprotein D, isoform CRA_a OS=Rattus norvegicus GN=Hnrpd PE=4 SV=1;>sp|Q9JJ54|HNRPD_RAT Heterogeneous nuclear ribonucleoprotein D0 OS=Rattus norvegicus GN=Hnrnpd PE=1 SV=1;>tr|G3V6A4|G3V6A4_RAT Heterogene	10	6	6	5	4	5	1	4	4	2	4	5	1	4	4	2	3	4	1	3	3	2	18.4	18.4	16.1	38.218	353	353;353;304;304;334;334;285;565;278;158	9	9	1	9	4	2	5.0537e-36	14.4	15.6	2.3	10.5	11.6	5.9	627030000
P0C0A1	P0C0A1	7	7	2	Vacuolar protein-sorting-associated protein 25	Vps25	>sp|P0C0A1|VPS25_RAT Vacuolar protein-sorting-associated protein 25 OS=Rattus norvegicus GN=Vps25 PE=1 SV=1	1	7	7	2	5	4	0	4	3	3	5	4	0	4	3	3	1	1	0	1	0	0	61.9	61.9	25	20.762	176	176	12	7		5	7	3	1.2486e-102	45.5	29	0	42.6	23.3	21.6	921320000
G3V6H5;P97700	G3V6H5;P97700	33;27	33;27	33;27	Mitochondrial 2-oxoglutarate/malate carrier protein	Slc25a11	>tr|G3V6H5|G3V6H5_RAT Mitochondrial 2-oxoglutarate/malate carrier protein OS=Rattus norvegicus GN=Slc25a11 PE=3 SV=1;>sp|P97700|M2OM_RAT Mitochondrial 2-oxoglutarate/malate carrier protein OS=Rattus norvegicus GN=Slc25a11 PE=2 SV=3	2	33	33	33	27	23	16	32	25	23	27	23	16	32	25	23	27	23	16	32	25	23	79.6	79.6	79.6	34.136	314	314;314	72	76	29	229	116	95	0	69.1	63.7	41.4	76.8	65.3	62.1	79039000000
G3V8S6	G3V8S6	18	18	18		Hrc	>tr|G3V8S6|G3V8S6_RAT Histidine rich calcium binding protein, isoform CRA_b OS=Rattus norvegicus GN=Hrc PE=4 SV=1	1	18	18	18	7	6	2	18	11	9	7	6	2	18	11	9	7	6	2	18	11	9	33.6	33.6	33.6	86.502	754	754	16	13	2	58	26	18	0	16.2	9.9	4.1	33.6	19.8	14.1	4479200000
P02767	P02767	5	5	5	Transthyretin	Ttr	>sp|P02767|TTHY_RAT Transthyretin OS=Rattus norvegicus GN=Ttr PE=1 SV=1	1	5	5	5	1	5	3	2	2	3	1	5	3	2	2	3	1	5	3	2	2	3	44.2	44.2	44.2	15.72	147	147	2	14	9	5	2	6	1.6514e-179	10.2	44.2	23.8	19	19	23.8	1414000000
D3ZYS7;F1M2M6	D3ZYS7	14;4	14;4	13;3		G3bp1	>tr|D3ZYS7|D3ZYS7_RAT Protein G3bp1 OS=Rattus norvegicus GN=G3bp1 PE=2 SV=1	2	14	14	13	7	8	4	13	13	1	7	8	4	13	13	1	7	7	4	12	12	0	37.8	37.8	35.3	51.786	465	465;437	14	15	9	24	24	1	6.3136e-115	15.3	20.2	9.2	36.3	33.8	2.6	1046700000
P04639	P04639	19	19	19	Apolipoprotein A-I	Apoa1	>sp|P04639|APOA1_RAT Apolipoprotein A-I OS=Rattus norvegicus GN=Apoa1 PE=1 SV=2	1	19	19	19	13	19	9	19	15	7	13	19	9	19	15	7	13	19	9	19	15	7	63.7	63.7	63.7	30.062	259	259	27	56	19	63	43	16	0	52.9	63.7	35.9	63.7	49.4	30.9	4905400000
REV__F1M791;REV__F1LYJ4	REV__F1M791;REV__F1LYJ4	3;3	3;3	3;3			>tr|F1M791|F1M791_RAT Ubiquitin carboxyl-terminal hydrolase (Fragment) OS=Rattus norvegicus GN=Usp34 PE=2 SV=2;>tr|F1LYJ4|F1LYJ4_RAT Ubiquitin carboxyl-terminal hydrolase (Fragment) OS=Rattus norvegicus GN=Usp34 PE=2 SV=2	2	3	3	3	3	3	0	3	3	2	3	3	0	3	3	2	3	3	0	3	3	2	1.2	1.2	1.2	368.46	3238	3238;3155	4	4		10	13	6	1.4159e-05	1.2	1.2	0	1.2	1.2	0.7	1823700000
Q7TP78	Q7TP78	16	16	16		Ndufa8	>tr|Q7TP78|Q7TP78_RAT Aa2-258 OS=Rattus norvegicus GN=Ndufa8 PE=2 SV=1	1	16	16	16	12	10	7	16	14	14	12	10	7	16	14	14	12	10	7	16	14	14	64.6	64.6	64.6	21.966	189	189	33	25	10	80	49	38	0	49.2	44.4	33.9	64.6	58.2	58.2	26029000000
D3ZUX5	D3ZUX5	29	29	29		Chchd3	>tr|D3ZUX5|D3ZUX5_RAT Coiled-coil-helix-coiled-coil-helix domain containing 3 (Predicted), isoform CRA_a OS=Rattus norvegicus GN=Chchd3 PE=4 SV=1	1	29	29	29	17	20	13	29	27	10	17	20	13	29	27	10	17	20	13	29	27	10	71.8	71.8	71.8	26.434	227	227	35	49	21	169	108	21	0	50.7	56.4	49.3	71.8	71.8	37.4	45301000000
Q5FVN0	Q5FVN0	3	3	3	Lysophospholipid acyltransferase 5	Lpcat3	>sp|Q5FVN0|MBOA5_RAT Lysophospholipid acyltransferase 5 OS=Rattus norvegicus GN=Lpcat3 PE=2 SV=1	1	3	3	3	2	3	2	3	3	3	2	3	2	3	3	3	2	3	2	3	3	3	7.8	7.8	7.8	56.017	487	487	3	4	2	10	9	8	1.1726e-14	5.1	7.8	6	7.8	7.8	7.8	845150000
B0BNI6	B0BNI6	4	4	4		Slc25a35	>tr|B0BNI6|B0BNI6_RAT Protein Slc25a35 OS=Rattus norvegicus GN=Slc25a35 PE=2 SV=1	1	4	4	4	3	3	2	4	4	1	3	3	2	4	4	1	3	3	2	4	4	1	15.3	15.3	15.3	32.491	300	300	4	3	2	11	8	1	5.4252e-26	12.7	10.3	8	15.3	15.3	5	332730000
P27615	P27615	6	6	6	Lysosome membrane protein 2	Scarb2	>sp|P27615|SCRB2_RAT Lysosome membrane protein 2 OS=Rattus norvegicus GN=Scarb2 PE=1 SV=2	1	6	6	6	3	2	2	6	4	4	3	2	2	6	4	4	3	2	2	6	4	4	12.1	12.1	12.1	54.09	478	478	6	3	2	11	12	5	2.6192e-17	7.9	3.1	3.1	12.1	9.4	9.4	1257300000
Q66HF1	Q66HF1	67	67	67	NADH-ubiquinone oxidoreductase 75 kDa subunit, mitochondrial	Ndufs1	>sp|Q66HF1|NDUS1_RAT NADH-ubiquinone oxidoreductase 75 kDa subunit, mitochondrial OS=Rattus norvegicus GN=Ndufs1 PE=1 SV=1	1	67	67	67	60	55	44	65	63	38	60	55	44	65	63	38	60	55	44	65	63	38	76.9	76.9	76.9	79.411	727	727	262	241	160	803	518	104	0	71.8	63	50.3	71.8	76.6	51.6	317030000000
Q5RK30;F1M0V8	Q5RK30;F1M0V8	4;2	4;2	4;2	Ribosome maturation protein SBDS	Sbds	>sp|Q5RK30|SBDS_RAT Ribosome maturation protein SBDS OS=Rattus norvegicus GN=Sbds PE=2 SV=1;>tr|F1M0V8|F1M0V8_RAT Uncharacterized protein (Fragment) OS=Rattus norvegicus PE=4 SV=1	2	4	4	4	3	4	3	4	3	1	3	4	3	4	3	1	3	4	3	4	3	1	13.6	13.6	13.6	28.752	250	250;235	4	11	3	12	6	1	2.119e-11	10	13.6	10.4	13.6	10	3.2	370310000
G3V8C3;P31000;F1M7P4;P21807	G3V8C3;P31000	25;25;3;3	20;20;1;1	20;20;1;1	Vimentin	Vim	>tr|G3V8C3|G3V8C3_RAT Vimentin OS=Rattus norvegicus GN=Vim PE=3 SV=1;>sp|P31000|VIME_RAT Vimentin OS=Rattus norvegicus GN=Vim PE=1 SV=2	4	25	20	20	16	12	11	25	21	13	12	7	7	20	16	10	12	7	7	20	16	10	60.1	51.9	51.9	53.7	466	466;466;473;468	22	15	10	63	29	10	0	37.8	27	27.9	60.1	49.1	34.1	3610700000
Q8VID1;D3ZEZ3	Q8VID1	17;1	17;1	17;1	Dehydrogenase/reductase SDR family member 4	Dhrs4	>sp|Q8VID1|DHRS4_RAT Dehydrogenase/reductase SDR family member 4 OS=Rattus norvegicus GN=Dhrs4 PE=2 SV=2	2	17	17	17	4	8	3	17	8	4	4	8	3	17	8	4	4	8	3	17	8	4	43.7	43.7	43.7	29.821	279	279;284	8	20	3	57	15	6	3.9628e-280	16.5	22.6	7.9	43.7	24.7	11.8	5932800000
G3V7Q3;Q6PEB9	G3V7Q3;Q6PEB9	8;8	8;8	8;8	Coiled-coil domain-containing protein 127	Ccdc127	>tr|G3V7Q3|G3V7Q3_RAT Coiled-coil domain-containing protein 127 OS=Rattus norvegicus GN=Ccdc127 PE=4 SV=1;>sp|Q6PEB9|CC127_RAT Coiled-coil domain-containing protein 127 OS=Rattus norvegicus GN=Ccdc127 PE=2 SV=2	2	8	8	8	3	2	3	8	5	2	3	2	3	8	5	2	3	2	3	8	5	2	35.9	35.9	35.9	30.686	262	262;260	8	5	3	17	9	4	1.3534e-99	13	9.9	15.6	35.9	21.4	12.6	2224000000
M0R601;P29418	M0R601;P29418	5;5	5;5	5;5	ATP synthase subunit epsilon, mitochondrial	Atp5e	>tr|M0R601|M0R601_RAT Protein LOC100361879 OS=Rattus norvegicus GN=LOC100361879 PE=4 SV=1;>sp|P29418|ATP5E_RAT ATP synthase subunit epsilon, mitochondrial OS=Rattus norvegicus GN=Atp5e PE=1 SV=2	2	5	5	5	2	4	2	5	3	4	2	4	2	5	3	4	2	4	2	5	3	4	59.6	59.6	59.6	5.7937	52	52;51	6	14	4	41	21	16	7.4629e-36	36.5	50	36.5	59.6	44.2	50	13430000000
Q5XIA8	Q5XIA8	9	9	9	Growth hormone-inducible transmembrane protein	Ghitm	>sp|Q5XIA8|GHITM_RAT Growth hormone-inducible transmembrane protein OS=Rattus norvegicus GN=Ghitm PE=2 SV=1	1	9	9	9	6	7	4	9	9	9	6	7	4	9	9	9	6	7	4	9	9	9	21.7	21.7	21.7	37.178	346	346	15	20	6	54	49	36	1.6503e-97	17.9	14.5	12.7	21.7	21.7	21.7	13323000000
D4A9P9	D4A9P9	12	12	12		Hhatl	>tr|D4A9P9|D4A9P9_RAT Gup1, glycerol uptake/transporter homolog (Yeast) (Predicted) OS=Rattus norvegicus GN=Hhatl PE=4 SV=1	1	12	12	12	4	6	3	11	11	11	4	6	3	11	11	11	4	6	3	11	11	11	27.2	27.2	27.2	56.377	503	503	8	14	4	54	40	28	9.3468e-117	8.3	11.7	4.4	22.5	22.5	26.2	3744400000
Q5RKI8	Q5RKI8	26	26	26	ATP-binding cassette sub-family B member 8, mitochondrial	Abcb8	>sp|Q5RKI8|ABCB8_RAT ATP-binding cassette sub-family B member 8, mitochondrial OS=Rattus norvegicus GN=Abcb8 PE=2 SV=1	1	26	26	26	12	13	7	26	23	13	12	13	7	26	23	13	12	13	7	26	23	13	40.1	40.1	40.1	77.77	714	714	20	25	8	79	56	23	9.0126e-270	23.5	20.4	11.9	40.1	37.5	22	7106600000
G3V8F5;Q75Q40	G3V8F5;Q75Q40	10;9	10;9	10;9	Mitochondrial import receptor subunit TOM40 homolog	Tomm40	>tr|G3V8F5|G3V8F5_RAT Mitochondrial import receptor subunit TOM40 homolog OS=Rattus norvegicus GN=Tomm40 PE=4 SV=1;>sp|Q75Q40|TOM40_RAT Mitochondrial import receptor subunit TOM40 homolog OS=Rattus norvegicus GN=Tomm40 PE=1 SV=1	2	10	10	10	3	2	5	10	5	2	3	2	5	10	5	2	3	2	5	10	5	2	52.6	52.6	52.6	37.92	361	361;361	7	6	6	29	9	2	3.2618e-303	11.4	6.9	17.5	52.6	18.6	6.4	4229400000
D3ZEG8	D3ZEG8	13	13	13		RGD1309188	>tr|D3ZEG8|D3ZEG8_RAT Protein RGD1309188 OS=Rattus norvegicus GN=RGD1309188 PE=4 SV=1	1	13	13	13	5	3	2	12	3	4	5	3	2	12	3	4	5	3	2	12	3	4	39.3	39.3	39.3	29.873	267	267	8	3	2	24	7	5	1.9637e-222	20.2	14.6	5.6	39	13.9	24.7	1190500000
B2RYS2	B2RYS2	18	18	18		Uqcrb	>tr|B2RYS2|B2RYS2_RAT Cytochrome b-c1 complex subunit 7 OS=Rattus norvegicus GN=Uqcrb PE=3 SV=1	1	18	18	18	10	11	8	18	8	13	10	11	8	18	8	13	10	11	8	18	8	13	86.5	86.5	86.5	13.558	111	111	33	41	23	106	23	40	0	68.5	72.1	64	86.5	59.5	72.1	38587000000
P54311	P54311	16	9	9	Guanine nucleotide-binding protein G(I)/G(S)/G(T) subunit beta-1	Gnb1	>sp|P54311|GBB1_RAT Guanine nucleotide-binding protein G(I)/G(S)/G(T) subunit beta-1 OS=Rattus norvegicus GN=Gnb1 PE=1 SV=4	1	16	9	9	7	5	4	15	9	5	4	3	3	9	6	4	4	3	3	9	6	4	54.4	34.1	34.1	37.377	340	340	7	3	3	23	13	7	0	32.6	14.1	16.5	54.4	35.9	17.6	5165900000
D4A0T0	D4A0T0	27	27	26		Ndufb10	>tr|D4A0T0|D4A0T0_RAT Protein Ndufb10 OS=Rattus norvegicus GN=Ndufb10 PE=4 SV=1	1	27	27	26	18	15	10	26	18	17	18	15	10	26	18	17	17	14	9	25	17	16	85.2	85.2	85.2	20.858	176	176	39	57	15	166	96	34	0	79.5	71	52.3	85.2	71.6	64.2	56290000000
Q6P9U8	Q6P9U8	4	4	2	Eukaryotic translation initiation factor 3 subunit H	Eif3h	>sp|Q6P9U8|EIF3H_RAT Eukaryotic translation initiation factor 3 subunit H OS=Rattus norvegicus GN=Eif3h PE=2 SV=1	1	4	4	2	3	3	1	3	3	2	3	3	1	3	3	2	1	2	0	1	2	1	17	17	8.5	39.905	352	352	4	4	1	7	3	2	1.998e-12	13.9	14.2	2.8	11.6	14.2	8.8	311080000
M0R5K3;M0RAY3	M0R5K3;M0RAY3	3;3	3;3	3;3			>tr|M0R5K3|M0R5K3_RAT Protein LOC100910772 OS=Rattus norvegicus GN=LOC100910772 PE=4 SV=1;>tr|M0RAY3|M0RAY3_RAT Uncharacterized protein (Fragment) OS=Rattus norvegicus PE=4 SV=1	2	3	3	3	2	1	2	3	2	3	2	1	2	3	2	3	2	1	2	3	2	3	31.2	31.2	31.2	9.0274	80	80;80	3	4	4	11	5	4	2.3008e-20	18.8	16.2	28.8	31.2	18.8	31.2	1458000000
B0BNE6	B0BNE6	22	22	22		Ndufs8	>tr|B0BNE6|B0BNE6_RAT NADH dehydrogenase (Ubiquinone) Fe-S protein 8 (Predicted), isoform CRA_a OS=Rattus norvegicus GN=Ndufs8 PE=2 SV=1	1	22	22	22	17	16	10	21	18	17	17	16	10	21	18	17	17	16	10	21	18	17	64.6	64.6	64.6	23.97	212	212	53	39	25	107	94	70	0	51.4	49.1	42	64.6	53.8	56.1	68479000000
Q9WUS0	Q9WUS0	20	20	20	Adenylate kinase isoenzyme 4, mitochondrial	Ak4	>sp|Q9WUS0|KAD4_RAT GTP:AMP phosphotransferase AK4, mitochondrial OS=Rattus norvegicus GN=Ak4 PE=2 SV=1	1	20	20	20	8	16	5	19	16	8	8	16	5	19	16	8	8	16	5	19	16	8	79.8	79.8	79.8	25.203	223	223	20	42	6	51	31	13	4.247e-277	38.6	63.2	24.7	79.8	79.4	28.7	5567800000
G3V9Z3;P21396	G3V9Z3;P21396	46;45	46;45	43;42	Amine oxidase [flavin-containing] A	Maoa	>tr|G3V9Z3|G3V9Z3_RAT Amine oxidase [flavin-containing] A OS=Rattus norvegicus GN=Maoa PE=4 SV=1;>sp|P21396|AOFA_RAT Amine oxidase [flavin-containing] A OS=Rattus norvegicus GN=Maoa PE=1 SV=1	2	46	46	43	29	28	23	44	38	20	29	28	23	44	38	20	26	25	20	41	35	18	71.7	71.7	71.7	59.52	526	526;526	88	96	54	289	214	59	0	50.8	45.2	37.5	71.7	64.4	34.2	46237000000
P19511	P19511	30	30	30	ATP synthase subunit b, mitochondrial	Atp5f1	>sp|P19511|AT5F1_RAT ATP synthase subunit b, mitochondrial OS=Rattus norvegicus GN=Atp5f1 PE=1 SV=1	1	30	30	30	17	22	13	29	25	13	17	22	13	29	25	13	17	22	13	29	25	13	56.6	56.6	56.6	28.868	256	256	70	118	31	343	200	59	0	42.2	55.5	46.5	56.6	54.7	47.3	168340000000
M0RC99	M0RC99	10	7	7			>tr|M0RC99|M0RC99_RAT Protein LOC100361891 OS=Rattus norvegicus GN=Rab5al1 PE=3 SV=1	1	10	7	7	4	5	3	10	7	3	3	2	2	7	4	2	3	2	2	7	4	2	58.6	43.7	43.7	23.624	215	215	4	12	3	20	5	4	9.7308e-71	27	27	16.7	58.6	36.7	20.5	1302900000
P19804;D3ZGV9	P19804	17;6	17;6	9;2	Nucleoside diphosphate kinase B	Nme2	>sp|P19804|NDKB_RAT Nucleoside diphosphate kinase B OS=Rattus norvegicus GN=Nme2 PE=1 SV=1	2	17	17	9	11	16	8	14	9	11	11	16	8	14	9	11	5	8	3	7	5	4	96.1	96.1	58.6	17.283	152	152;156	33	84	21	79	21	25	0	83.6	96.1	50	94.1	71.7	73.7	34819000000
O08776;O08776-4;O08776-3;O08776-2	O08776;O08776-4;O08776-3;O08776-2	6;6;3;3	6;6;3;3	6;6;3;3	NADH dehydrogenase [ubiquinone] 1 alpha subcomplex assembly factor 3	Ndufaf3	>sp|O08776|NDUF3_RAT NADH dehydrogenase [ubiquinone] 1 alpha subcomplex assembly factor 3 OS=Rattus norvegicus GN=Ndufaf3 PE=2 SV=1;>sp|O08776-4|NDUF3_RAT Isoform 4 of NADH dehydrogenase [ubiquinone] 1 alpha subcomplex assembly factor 3 OS=Rattus norvegicu	4	6	6	6	3	3	2	6	4	5	3	3	2	6	4	5	3	3	2	6	4	5	46.5	46.5	46.5	20.696	185	185;179;109;100	5	9	3	24	6	7	0	18.9	18.9	9.7	46.5	23.2	35.7	1056100000
P0C546	P0C546	11	11	11	Solute carrier family 25 member 42	Slc25a42	>sp|P0C546|S2542_RAT Mitochondrial coenzyme A transporter SLC25A42 OS=Rattus norvegicus GN=Slc25a42 PE=2 SV=1	1	11	11	11	6	5	3	11	6	6	6	5	3	11	6	6	6	5	3	11	6	6	46.9	46.9	46.9	35.099	318	318	11	7	4	26	21	11	0	26.4	15.4	11.6	46.9	24.2	24.2	2152500000
Q505J8;REV__D4A857	Q505J8	15;1	15;1	15;1	Phenylalanine--tRNA ligase alpha subunit	Farsa	>sp|Q505J8|SYFA_RAT Phenylalanine--tRNA ligase alpha subunit OS=Rattus norvegicus GN=Farsa PE=1 SV=1	2	15	15	15	7	9	6	15	12	4	7	9	6	15	12	4	7	9	6	15	12	4	32.3	32.3	32.3	57.719	508	508;1041	16	22	8	37	32	9	5.8799e-115	13.8	15.6	11	32.3	22.6	6.3	1896900000
Q5XIF3	Q5XIF3	23	23	23	NADH dehydrogenase [ubiquinone] iron-sulfur protein 4, mitochondrial	Ndufs4	>sp|Q5XIF3|NDUS4_RAT NADH dehydrogenase [ubiquinone] iron-sulfur protein 4, mitochondrial OS=Rattus norvegicus GN=Ndufs4 PE=1 SV=1	1	23	23	23	13	14	14	22	17	16	13	14	14	22	17	16	13	14	14	22	17	16	74.9	74.9	74.9	19.74	175	175	36	33	27	96	71	50	0	58.9	58.9	58.9	74.9	50.3	50.3	45154000000
D3ZFA8;P04644;D3ZKG6;D3ZHU9;M0R8M8;D3ZM01;F1M238;F1M5B1;D3ZL23	D3ZFA8;P04644;D3ZKG6;D3ZHU9	11;11;8;8;4;3;2;2;1	11;11;8;8;4;3;2;2;1	11;11;8;8;4;3;2;2;1	40S ribosomal protein S17	LOC100362366;Rps17;RGD1559955;LOC100361180	>tr|D3ZFA8|D3ZFA8_RAT Protein LOC100362366 OS=Rattus norvegicus GN=LOC100364909 PE=3 SV=1;>sp|P04644|RS17_RAT 40S ribosomal protein S17 OS=Rattus norvegicus GN=Rps17 PE=1 SV=3;>tr|D3ZKG6|D3ZKG6_RAT Protein RGD1559955 OS=Rattus norvegicus GN=RGD1559955 PE=3	9	11	11	11	6	6	3	11	5	8	6	6	3	11	5	8	6	6	3	11	5	8	81.5	81.5	81.5	15.468	135	135;135;135;135;135;135;148;135;116	12	11	5	46	13	14	0	59.3	43.7	25.2	81.5	30.4	67.4	4109800000
Q68FY0	Q68FY0	36	36	35	Cytochrome b-c1 complex subunit 1, mitochondrial	Uqcrc1	>sp|Q68FY0|QCR1_RAT Cytochrome b-c1 complex subunit 1, mitochondrial OS=Rattus norvegicus GN=Uqcrc1 PE=1 SV=1	1	36	36	35	31	22	23	36	30	17	31	22	23	36	30	17	30	21	22	35	29	16	68.3	68.3	66.9	52.848	480	480	167	102	100	442	277	71	0	67.9	38.3	39	68.3	62.1	31	362440000000
P31720	P31720	2	2	2	Complement C1q subcomponent subunit A	C1qa	>sp|P31720|C1QA_RAT Complement C1q subcomponent subunit A OS=Rattus norvegicus GN=C1qa PE=1 SV=2	1	2	2	2	2	2	1	2	2	2	2	2	1	2	2	2	2	2	1	2	2	2	10.2	10.2	10.2	25.917	245	245	5	2	1	5	2	2	3.5705e-06	10.2	10.2	5.7	10.2	10.2	10.2	271750000
P19945;D3ZJT4;M0R542;D3ZAV9	P19945	16;4;3;1	16;4;3;1	16;4;3;1	60S acidic ribosomal protein P0	Rplp0	>sp|P19945|RLA0_RAT 60S acidic ribosomal protein P0 OS=Rattus norvegicus GN=Rplp0 PE=1 SV=2	4	16	16	16	9	7	4	16	9	4	9	7	4	16	9	4	9	7	4	16	9	4	56.5	56.5	56.5	34.215	317	317;314;240;213	14	15	5	35	27	5	0	32.5	24	16.4	56.5	36.6	15.8	6769000000
P04166	P04166	9	9	9	Cytochrome b5 type B	Cyb5b	>sp|P04166|CYB5B_RAT Cytochrome b5 type B OS=Rattus norvegicus GN=Cyb5b PE=1 SV=2	1	9	9	9	5	7	4	9	8	7	5	7	4	9	8	7	5	7	4	9	8	7	58.9	58.9	58.9	16.265	146	146	19	16	8	34	22	14	0	54.1	35.6	22.6	58.9	58.9	58.9	13686000000
B0BNF1;G3V9Z6;Q5PQK1;D3ZHG7	B0BNF1;G3V9Z6	7;7;1;1	5;5;0;0	5;5;0;0	Septin-8	2008-09-01	>sp|B0BNF1|SEPT8_RAT Septin-8 OS=Rattus norvegicus GN=Sept8 PE=1 SV=1;>tr|G3V9Z6|G3V9Z6_RAT Septin 8 (Predicted) OS=Rattus norvegicus GN=Sept8 PE=3 SV=1	4	7	5	5	6	2	3	5	4	0	5	1	2	3	2	0	5	1	2	3	2	0	20.8	17.2	17.2	51.251	442	442;429;456;444	6	1	2	5	2		2.5119e-61	19.2	4.5	7.7	11.8	9.3	0	397630000
B1PLB1	B1PLB1	12	12	12		Cd34	>tr|B1PLB1|B1PLB1_RAT CD34 antigen (Predicted) OS=Rattus norvegicus GN=Cd34 PE=2 SV=1	1	12	12	12	8	9	5	11	11	8	8	9	5	11	11	8	8	9	5	11	11	8	29.5	29.5	29.5	41.238	386	386	14	16	6	37	29	17	0	13.7	23.3	17.4	27.2	26.4	19.7	3431700000
P63322	P63322	9	9	6	Ras-related protein Ral-A	Rala	>sp|P63322|RALA_RAT Ras-related protein Ral-A OS=Rattus norvegicus GN=Rala PE=1 SV=1	1	9	9	6	5	3	2	6	8	2	5	3	2	6	8	2	2	0	2	3	5	1	39.3	39.3	26.7	23.553	206	206	6	6	2	15	10	2	3.6621e-38	20.4	12.6	11.7	27.7	35.9	15	993780000
D3ZCV0	D3ZCV0	53	53	38		Actn2	>tr|D3ZCV0|D3ZCV0_RAT Protein Actn2 OS=Rattus norvegicus GN=Actn2 PE=4 SV=1	1	53	53	38	25	33	21	52	34	31	25	33	21	52	34	31	17	22	15	37	25	22	59.3	59.3	45.6	103.83	894	894	69	62	33	154	64	52	0	29.6	41.3	27.3	56.8	42.3	37.6	30489000000
P26772;F1LZ82	P26772	14;5	14;5	14;5	10 kDa heat shock protein, mitochondrial	Hspe1	>sp|P26772|CH10_RAT 10 kDa heat shock protein, mitochondrial OS=Rattus norvegicus GN=Hspe1 PE=1 SV=3	2	14	14	14	8	10	5	13	4	7	8	10	5	13	4	7	8	10	5	13	4	7	92.2	92.2	92.2	10.902	102	102;102	11	21	8	35	12	12	6.3013e-103	77.5	72.5	44.1	85.3	41.2	63.7	7286900000
Q3KR86	Q3KR86	64	64	64	Mitochondrial inner membrane protein	Immt	>sp|Q3KR86|IMMT_RAT Mitochondrial inner membrane protein (Fragment) OS=Rattus norvegicus GN=Immt PE=1 SV=1	1	64	64	64	45	42	32	62	51	35	45	42	32	62	51	35	45	42	32	62	51	35	80.1	80.1	80.1	67.176	609	609	114	96	62	398	257	76	0	70.6	59.8	51.1	80.1	72.4	59.4	144310000000
P61354;M0R7P0;D4AD41;D3ZTK5	P61354;M0R7P0;D4AD41;D3ZTK5	6;4;3;3	6;4;3;3	6;4;3;3	60S ribosomal protein L27	Rpl27;LOC688784;RGD1563835	>sp|P61354|RL27_RAT 60S ribosomal protein L27 OS=Rattus norvegicus GN=Rpl27 PE=2 SV=2;>tr|M0R7P0|M0R7P0_RAT Protein LOC100912027 OS=Rattus norvegicus GN=LOC100912027 PE=4 SV=1;>tr|D4AD41|D4AD41_RAT 60S ribosomal protein L27 OS=Rattus norvegicus GN=Rpl27-l1	4	6	6	6	3	2	2	5	6	6	3	2	2	5	6	6	3	2	2	5	6	6	48.5	48.5	48.5	15.798	136	136;136;136;135	3	2	2	9	7	11	1.5908e-36	29.4	23.5	14.7	48.5	48.5	48.5	2265200000
F1M9B1;Q9QXU2;M0R7L5	F1M9B1;Q9QXU2	12;11;1	12;11;1	11;11;0	Surfeit locus protein 1	Surf4;Surf1	>tr|F1M9B1|F1M9B1_RAT Protein LOC100912008 (Fragment) OS=Rattus norvegicus GN=LOC100912008 PE=2 SV=2;>sp|Q9QXU2|SURF1_RAT Surfeit locus protein 1 OS=Rattus norvegicus GN=Surf1 PE=2 SV=1	3	12	12	11	11	6	3	12	10	8	11	6	3	12	10	8	10	5	3	11	9	7	17.5	17.5	16.2	81.665	718	718;306;254	17	17	3	44	22	13	1.192e-224	17.4	9.5	4.7	17.5	17.1	14.2	5344200000
Q6QI09;F7FFJ9;P35435	Q6QI09;F7FFJ9;P35435	42;42;40	42;42;40	42;42;40	ATP synthase gamma chain;ATP synthase subunit gamma, mitochondrial	LOC100360100;Atp5c1	>tr|Q6QI09|Q6QI09_RAT ATP synthase gamma chain OS=Rattus norvegicus GN=Atp5c1 PE=2 SV=1;>tr|F7FFJ9|F7FFJ9_RAT ATP synthase subunit gamma OS=Rattus norvegicus GN=Atp5c1 PE=3 SV=1;>sp|P35435|ATPG_RAT ATP synthase subunit gamma, mitochondrial OS=Rattus norveg	3	42	42	42	31	28	21	41	35	30	31	28	21	41	35	30	31	28	21	41	35	30	30.6	30.6	30.6	67.72	607	607;274;273	174	149	85	432	188	162	0	25.9	27.3	21.7	30.6	30	28.8	164920000000
D4A2I8;F1M8E9;P00697;Q05820	D4A2I8;F1M8E9;P00697;Q05820	2;2;2;2	2;2;2;2	2;2;2;2	Lysozyme C-1;Putative lysozyme C-2	Lyz2;Lyz1	>tr|D4A2I8|D4A2I8_RAT Uncharacterized protein (Fragment) OS=Rattus norvegicus PE=2 SV=2;>tr|F1M8E9|F1M8E9_RAT Putative lysozyme C-2 OS=Rattus norvegicus GN=Lyz2 PE=2 SV=1;>sp|P00697|LYSC1_RAT Lysozyme C-1 OS=Rattus norvegicus GN=Lyz1 PE=1 SV=2;>sp|Q05820|L	4	2	2	2	2	2	1	2	0	1	2	2	1	2	0	1	2	2	1	2	0	1	6.7	6.7	6.7	16.818	150	150;148;148;148	13	7	6	9		1	3.5203e-06	6.7	6.7	6	6.7	0	6	126580000
Q3KR59	Q3KR59	10	10	10	Ubiquitin carboxyl-terminal hydrolase 10	Usp10	>sp|Q3KR59|UBP10_RAT Ubiquitin carboxyl-terminal hydrolase 10 OS=Rattus norvegicus GN=Usp10 PE=2 SV=1	1	10	10	10	2	4	4	9	6	5	2	4	4	9	6	5	2	4	4	9	6	5	19	19	19	87.31	794	794	4	7	5	16	8	8	4.4918e-136	3.5	6.7	6.4	17.9	11.6	8.2	1511400000
Q3KRE0	Q3KRE0	22	22	22	ATPase family AAA domain-containing protein 3	Atad3	>sp|Q3KRE0|ATAD3_RAT ATPase family AAA domain-containing protein 3 OS=Rattus norvegicus GN=Atad3 PE=1 SV=1	1	22	22	22	12	11	8	18	20	8	12	11	8	18	20	8	12	11	8	18	20	8	44	44	44	66.758	591	591	15	18	11	38	48	10	2.5443e-246	20.5	22.5	13.9	35.4	39.8	14	3130000000
Q2PS20;REV__D4A104;M0R573	Q2PS20	24;1;1	24;1;1	24;1;1	Junctophilin-2	Jph2	>sp|Q2PS20|JPH2_RAT Junctophilin-2 OS=Rattus norvegicus GN=Jph2 PE=2 SV=1	3	24	24	24	9	10	7	23	22	21	9	10	7	23	22	21	9	10	7	23	22	21	35.8	35.8	35.8	74.258	692	692;306;124	17	18	12	57	42	34	0	15.5	16.2	9.8	34.7	31.4	30.3	6505000000
F1LN92	F1LN92	46	46	41		Afg3l2	>tr|F1LN92|F1LN92_RAT Protein Afg3l2 OS=Rattus norvegicus GN=Afg3l2 PE=2 SV=1	1	46	46	41	29	29	20	42	39	13	29	29	20	42	39	13	27	25	19	37	35	12	49	49	45.1	89.35	802	802	63	58	40	157	116	19	0	35.2	35.7	22.8	42.3	44.9	14.1	16019000000
Q6XDA0	Q6XDA0	80	80	77		Sptb	>tr|Q6XDA0|Q6XDA0_RAT Erythroid spectrin beta OS=Rattus norvegicus GN=Sptb PE=2 SV=1	1	80	80	77	34	36	22	71	69	35	34	36	22	71	69	35	32	34	20	68	66	33	41.5	41.5	40.3	246.33	2137	2137	59	51	35	161	160	45	0	20	22.1	11.4	38.9	37.1	19.7	15014000000
Q9Z2L0;D3Z9A9;F1LU57;F1LU13	Q9Z2L0;D3Z9A9	44;24;3;3	44;24;3;3	28;14;2;2	Voltage-dependent anion-selective channel protein 1	Vdac1	>sp|Q9Z2L0|VDAC1_RAT Voltage-dependent anion-selective channel protein 1 OS=Rattus norvegicus GN=Vdac1 PE=1 SV=4;>tr|D3Z9A9|D3Z9A9_RAT Uncharacterized protein (Fragment) OS=Rattus norvegicus PE=4 SV=2	4	44	44	28	30	28	14	43	33	20	30	28	14	43	33	20	19	16	6	27	20	14	98.6	98.6	79.2	30.755	283	283;297;272;155	103	103	31	445	171	58	0	95.1	76.3	48.4	98.6	96.1	83.7	239380000000
Q5U1Z9	Q5U1Z9	19	19	19		Mtx2	>tr|Q5U1Z9|Q5U1Z9_RAT Metaxin 2 OS=Rattus norvegicus GN=Mtx2 PE=2 SV=1	1	19	19	19	6	7	5	16	15	7	6	7	5	16	15	7	6	7	5	16	15	7	46	46	46	29.718	263	263	18	16	7	47	24	9	0	19.8	22.4	21.7	46	38.8	26.6	5422700000
Q32PX6	Q32PX6	7	6	6		Rhog	>tr|Q32PX6|Q32PX6_RAT Protein Rhog OS=Rattus norvegicus GN=Rhog PE=2 SV=1	1	7	6	6	4	5	3	7	6	7	3	4	2	6	5	6	3	4	2	6	5	6	51.8	46.1	46.1	21.308	191	191	4	6	4	16	14	9	0	30.9	41.9	20.9	51.8	40.8	51.8	1922400000
Q6P9Y4;Q05962	Q6P9Y4;Q05962	53;48	53;48	33;28	ADP/ATP translocase 1	Slc25a4	>tr|Q6P9Y4|Q6P9Y4_RAT ADP/ATP translocase 1 OS=Rattus norvegicus GN=Slc25a4 PE=2 SV=1;>sp|Q05962|ADT1_RAT ADP/ATP translocase 1 OS=Rattus norvegicus GN=Slc25a4 PE=1 SV=3	2	53	53	33	46	41	38	52	47	49	46	41	38	52	47	49	29	28	24	33	31	31	78.9	78.9	63.1	32.904	298	298;298	419	413	247	2022	1028	1184	0	78.9	66.4	68.5	78.9	78.9	78.9	1013300000000
G3V8G5;Q62638	G3V8G5;Q62638	32;31	32;31	32;31	Golgi apparatus protein 1	Glg1	>tr|G3V8G5|G3V8G5_RAT Golgi apparatus protein 1 OS=Rattus norvegicus GN=Glg1 PE=4 SV=1;>sp|Q62638|GSLG1_RAT Golgi apparatus protein 1 OS=Rattus norvegicus GN=Glg1 PE=1 SV=1	2	32	32	32	10	17	8	29	26	26	10	17	8	29	26	26	10	17	8	29	26	26	29.3	29.3	29.3	133.55	1171	1171;1171	19	30	10	62	50	37	0	10.3	15.7	6.5	28.5	21.3	23.6	5056900000
B2RYD7	B2RYD7	3	3	3		RGD1311563	>tr|B2RYD7|B2RYD7_RAT Protein Stt3b OS=Rattus norvegicus GN=Stt3b PE=2 SV=1	1	3	3	3	2	3	1	3	3	1	2	3	1	3	3	1	2	3	1	3	3	1	4.1	4.1	4.1	93.435	824	824	3	5	1	12	10	1	5.5972e-10	2.8	4.1	1.3	4.1	4.1	1.3	769750000
G3V885;B1WBU8	G3V885	227;1	227;1	6;0		Myh6	>tr|G3V885|G3V885_RAT Myosin-6 OS=Rattus norvegicus GN=Myh6 PE=4 SV=1	2	227	227	6	147	155	97	217	210	155	147	155	97	217	210	155	4	3	4	5	6	4	72.8	72.8	3	223.51	1939	1939;505	494	506	231	1819	1067	441	0	60.7	61.4	43	71	70.6	61	521920000000
P05508;Q7HKW3;Q8HIC6	P05508;Q7HKW3;Q8HIC6	9;9;9	9;9;9	9;9;9	NADH-ubiquinone oxidoreductase chain 4	Mtnd4;Mt-nd4	>sp|P05508|NU4M_RAT NADH-ubiquinone oxidoreductase chain 4 OS=Rattus norvegicus GN=Mtnd4 PE=2 SV=2;>tr|Q7HKW3|Q7HKW3_RAT NADH-ubiquinone oxidoreductase chain 4 (Fragment) OS=Rattus norvegicus GN=Mt-nd4 PE=3 SV=1;>tr|Q8HIC6|Q8HIC6_RAT NADH-ubiquinone oxidor	3	9	9	9	5	5	4	8	7	8	5	5	4	8	7	8	5	5	4	8	7	8	21.6	21.6	21.6	51.8	459	459;459;459	28	24	14	56	33	30	2.2855e-184	13.5	10.9	7.8	17.2	16.8	21.1	42886000000
D3ZPL5;D3ZU22;P62425;F1M013;D4A6B9;D3ZJH5;F1M1M2;D3ZWM2;F1M2Q3;F1M4C7;D4A8X2;F1M300;D3ZNA3;F1M0S7;F1M0R8;M0R8F6;F1M4Z6;F1LV49;F1LU72;D4A2J1;M0R9T3;D3ZD15;M0RDP4;D3ZVY2;D4A479;F1M394;F1LUI8;M0R995;M0R7A4;Q7TQ86;M0R3M3;M0R5W0;M0RCI8;F1LYB8	D3ZPL5;D3ZU22;P62425;F1M013;D4A6B9;D3ZJH5;F1M1M2;D3ZWM2;F1M2Q3;F1M4C7	17;17;17;17;14;13;12;12;9;9;8;8;7;7;5;5;4;4;4;4;4;4;4;3;3;3;3;3;3;2;2;2;1;1	17;17;17;17;14;13;12;12;9;9;8;8;7;7;5;5;4;4;4;4;4;4;4;3;3;3;3;3;3;2;2;2;1;1	11;11;11;11;8;7;7;7;5;3;4;3;4;4;3;2;2;3;4;1;1;4;4;1;1;3;3;1;3;2;2;2;1;1	60S ribosomal protein L7a	RGD1562953;LOC100361311;Rpl7a;LOC680161;RGD1562409;RGD1563220;RGD1559149;RGD1564370;RGD1563045	>tr|D3ZPL5|D3ZPL5_RAT Protein LOC100361311 OS=Rattus norvegicus GN=RGD1562953 PE=4 SV=1;>tr|D3ZU22|D3ZU22_RAT Protein LOC100910109 OS=Rattus norvegicus GN=LOC100910109 PE=4 SV=1;>sp|P62425|RL7A_RAT 60S ribosomal protein L7a OS=Rattus norvegicus GN=Rpl7a PE	34	17	17	11	10	10	5	17	11	7	10	10	5	17	11	7	6	6	4	11	7	5	49.2	49.2	35	30.121	266	266;266;266;265;266;266;270;264;266;266;266;262;266;251;272;264;262;254;250;250;249;245;205;263;263;261;253;241;195;540;271;192;256;194	20	20	6	47	22	9	6.6838e-167	42.1	31.6	18.8	49.2	32.7	24.8	5020200000
Q5XIH7	Q5XIH7	45	45	45	Prohibitin-2	Phb2	>sp|Q5XIH7|PHB2_RAT Prohibitin-2 OS=Rattus norvegicus GN=Phb2 PE=1 SV=1	1	45	45	45	24	31	14	45	32	17	24	31	14	45	32	17	24	31	14	45	32	17	92.6	92.6	92.6	33.312	299	299	57	78	18	219	116	26	0	80.6	81.3	51.2	92.6	79.3	60.2	106640000000
D3ZUL3;M0RDR9	D3ZUL3	16;4	16;4	16;4		Col6a1	>tr|D3ZUL3|D3ZUL3_RAT Protein Col6a1 OS=Rattus norvegicus GN=Col6a1 PE=4 SV=1	2	16	16	16	11	14	11	15	13	16	11	14	11	15	13	16	11	14	11	15	13	16	17.1	17.1	17.1	108.8	1025	1025;266	21	27	15	40	29	26	1.4423e-287	12.5	15.1	12.5	16	13.5	17.1	6442300000
Q75Q39	Q75Q39	17	17	17	Mitochondrial import receptor subunit TOM70	Tomm70a	>sp|Q75Q39|TOM70_RAT Mitochondrial import receptor subunit TOM70 OS=Rattus norvegicus GN=Tomm70a PE=1 SV=1	1	17	17	17	9	11	4	16	16	4	9	11	4	16	16	4	9	11	4	16	16	4	38	38	38	67.444	610	610	20	21	5	45	52	4	1.7238e-252	13.3	18	6.9	38	32.5	8	4244600000
P26453;P26453-2	P26453;P26453-2	11;11	11;11	11;11	Basigin	Bsg	>sp|P26453|BASI_RAT Basigin OS=Rattus norvegicus GN=Bsg PE=1 SV=2;>sp|P26453-2|BASI_RAT Isoform 2 of Basigin OS=Rattus norvegicus GN=Bsg	2	11	11	11	9	8	3	11	11	4	9	8	3	11	11	4	9	8	3	11	11	4	27.1	27.1	27.1	42.435	388	388;272	25	24	9	67	50	8	0	25	23.5	9.8	27.1	27.1	10.8	9992000000
Q63704	Q63704	42	42	40	Carnitine O-palmitoyltransferase 1, muscle isoform	Cpt1b	>sp|Q63704|CPT1B_RAT Carnitine O-palmitoyltransferase 1, muscle isoform OS=Rattus norvegicus GN=Cpt1b PE=1 SV=1	1	42	42	40	36	34	28	42	38	36	36	34	28	42	38	36	35	32	27	40	36	34	51.9	51.9	49.2	88.216	772	772	140	148	84	445	334	191	0	48.2	44.8	35	51.9	44	41.2	84323000000
B5DF60;Q6VV72	B5DF60;Q6VV72	4;4	4;4	4;4	Eukaryotic translation initiation factor 1A	Eif1ax;Eif1a	>tr|B5DF60|B5DF60_RAT Eukaryotic translation initiation factor 1A, Y-linked OS=Rattus norvegicus GN=Eif1ax PE=2 SV=1;>sp|Q6VV72|IF1A_RAT Eukaryotic translation initiation factor 1A OS=Rattus norvegicus GN=Eif1a PE=2 SV=3	2	4	4	4	3	3	2	4	3	2	3	3	2	4	3	2	3	3	2	4	3	2	28.5	28.5	28.5	16.46	144	144;144	6	5	3	15	5	2	1.914e-13	28.5	26.4	19.4	28.5	28.5	17.4	720530000
Q5XIN6	Q5XIN6	34	34	34	LETM1 and EF-hand domain-containing protein 1, mitochondrial	Letm1	>sp|Q5XIN6|LETM1_RAT LETM1 and EF-hand domain-containing protein 1, mitochondrial OS=Rattus norvegicus GN=Letm1 PE=1 SV=1	1	34	34	34	25	18	8	31	30	10	25	18	8	31	30	10	25	18	8	31	30	10	45.9	45.9	45.9	83.059	739	739	49	28	14	110	87	15	0	38.2	26.7	12.4	39.4	40.3	12.9	15651000000
P68511	P68511	21	14	14	14-3-3 protein eta	Ywhah	>sp|P68511|1433F_RAT 14-3-3 protein eta OS=Rattus norvegicus GN=Ywhah PE=1 SV=2	1	21	14	14	12	19	9	20	16	9	8	13	6	14	11	5	8	13	6	14	11	5	60.6	52	52	28.211	246	246	15	32	8	45	28	10	0	40.7	60.2	37.4	60.6	60.2	35	8058500000
M0R3P4;M0RAL7	M0R3P4;M0RAL7	2;2	2;2	2;2			>tr|M0R3P4|M0R3P4_RAT Protein LOC691984 (Fragment) OS=Rattus norvegicus GN=LOC691984 PE=3 SV=1;>tr|M0RAL7|M0RAL7_RAT Protein LOC691984 (Fragment) OS=Rattus norvegicus GN=LOC691984 PE=3 SV=1	2	2	2	2	2	1	0	2	0	0	2	1	0	2	0	0	2	1	0	2	0	0	12.1	12.1	12.1	30.387	273	273;263	2	1		2			7.212e-10	12.1	5.5	0	12.1	0	0	63604000
P97521	P97521	32	32	2	Mitochondrial carnitine/acylcarnitine carrier protein	Slc25a20	>sp|P97521|MCAT_RAT Mitochondrial carnitine/acylcarnitine carrier protein OS=Rattus norvegicus GN=Slc25a20 PE=1 SV=1	1	32	32	2	21	23	18	32	21	18	21	23	18	32	21	18	2	2	1	2	2	2	81.7	81.7	4	33.154	301	301	59	73	34	184	91	41	0	56.5	63.1	50.5	81.7	52.5	48.5	35098000000
Q6AXV4	Q6AXV4	26	26	26	Sorting and assembly machinery component 50 homolog	Samm50	>sp|Q6AXV4|SAM50_RAT Sorting and assembly machinery component 50 homolog OS=Rattus norvegicus GN=Samm50 PE=1 SV=1	1	26	26	26	23	20	17	26	24	11	23	20	17	26	24	11	23	20	17	26	24	11	55.7	55.7	55.7	51.96	469	469	61	51	36	123	87	17	0	50.3	47.1	37.7	55.7	52.7	25.8	30727000000
M0R9I8;Q6PDW1;P63324;D3ZHB3;D3ZG05;D3ZV36;D3ZEB8	M0R9I8;Q6PDW1;P63324;D3ZHB3;D3ZG05	6;6;5;5;3;2;1	6;6;5;5;3;2;1	6;6;5;5;3;2;1	40S ribosomal protein S12	LOC100359593;Rps12;LOC100360573;RGD1561453	>tr|M0R9I8|M0R9I8_RAT 40S ribosomal protein S12 OS=Rattus norvegicus GN=LOC100364427 PE=3 SV=1;>tr|Q6PDW1|Q6PDW1_RAT 40S ribosomal protein S12 OS=Rattus norvegicus GN=Rps12 PE=2 SV=1;>sp|P63324|RS12_RAT 40S ribosomal protein S12 OS=Rattus norvegicus GN=Rps	7	6	6	6	4	3	3	6	3	4	4	3	3	6	3	4	4	3	3	6	3	4	59.8	59.8	59.8	14.501	132	132;132;132;131;132;132;123	6	6	4	14	4	7	1.223e-104	41.7	30.3	20.5	59.8	34.8	37.1	1941400000
P19643;F1LPM4	P19643;F1LPM4	10;10	7;7	7;7	Amine oxidase [flavin-containing] B	Maob	>sp|P19643|AOFB_RAT Amine oxidase [flavin-containing] B OS=Rattus norvegicus GN=Maob PE=1 SV=3;>tr|F1LPM4|F1LPM4_RAT Amine oxidase [flavin-containing] B OS=Rattus norvegicus GN=Maob PE=2 SV=1	2	10	7	7	7	7	5	9	7	3	4	4	2	6	4	1	4	4	2	6	4	1	18.8	17.3	17.3	58.458	520	520;504	8	4	2	14	7	2	1.1223e-34	11.2	12.1	7.9	15.8	12.1	4.2	874330000
P62804;P62804-2	P62804	7;1	7;1	7;1	Histone H4;Osteogenic growth peptide	Hist1h4b	>sp|P62804|H4_RAT Histone H4 OS=Rattus norvegicus GN=Hist1h4b PE=1 SV=2	2	7	7	7	3	0	0	7	1	5	3	0	0	7	1	5	3	0	0	7	1	5	58.3	58.3	58.3	11.367	103	103;19	5			14	1	7	8.0254e-63	29.1	0	0	58.3	6.8	45.6	1435400000
Q5RJN0	Q5RJN0	19	19	19		Ndufs7	>tr|Q5RJN0|Q5RJN0_RAT NADH dehydrogenase (Ubiquinone) Fe-S protein 7 OS=Rattus norvegicus GN=Ndufs7 PE=2 SV=1	1	19	19	19	12	11	10	17	15	13	12	11	10	17	15	13	12	11	10	17	15	13	72.9	72.9	72.9	23.945	218	218	51	50	17	154	110	46	0	35.8	35.8	35.8	72.5	60.1	70.2	77042000000
Q01728-7	Q01728-7	11	2	2			>sp|Q01728-7|NAC1_RAT Isoform 7 of Sodium/calcium exchanger 1 OS=Rattus norvegicus GN=Slc8a1	1	11	2	2	6	4	1	10	9	6	2	1	0	2	2	1	2	1	0	2	2	1	14.2	1.7	1.7	108.12	969	969	2	1		3	7	3	7.9177e-161	9.2	3.6	1.1	13.4	9.5	6.8	193860000
B2RYW3	B2RYW3	23	23	23		Ndufb9	>tr|B2RYW3|B2RYW3_RAT NADH dehydrogenase (Ubiquinone) 1 beta subcomplex, 9 OS=Rattus norvegicus GN=Ndufb9 PE=2 SV=1	1	23	23	23	18	16	10	22	20	18	18	16	10	22	20	18	18	16	10	22	20	18	84.9	84.9	84.9	21.892	179	179	65	49	24	201	136	65	0	67.6	75.4	49.2	84.9	77.7	73.7	55573000000
P29975	P29975	4	4	4	Aquaporin-1	Aqp1	>sp|P29975|AQP1_RAT Aquaporin-1 OS=Rattus norvegicus GN=Aqp1 PE=2 SV=4	1	4	4	4	2	2	2	4	3	3	2	2	2	4	3	3	2	2	2	4	3	3	15.2	15.2	15.2	28.856	269	269	3	10	6	23	17	6	8.5812e-115	7.1	7.1	7.1	15.2	14.5	14.5	1775700000
P21913	P21913	38	38	38	Succinate dehydrogenase [ubiquinone] iron-sulfur subunit, mitochondrial	Sdhb	>sp|P21913|DHSB_RAT Succinate dehydrogenase [ubiquinone] iron-sulfur subunit, mitochondrial OS=Rattus norvegicus GN=Sdhb PE=2 SV=2	1	38	38	38	20	29	16	38	34	16	20	29	16	38	34	16	20	29	16	38	34	16	67	67	67	31.83	282	282	49	82	29	206	121	34	0	54.6	64.9	48.2	67	66	40.4	71199000000
F1LQZ0	F1LQZ0	12	12	12		RGD1563224	>tr|F1LQZ0|F1LQZ0_RAT Protein Tmem65 OS=Rattus norvegicus GN=Tmem65 PE=2 SV=1	1	12	12	12	5	4	2	10	8	6	5	4	2	10	8	6	5	4	2	10	8	6	39	39	39	27.733	259	259	12	10	5	43	26	15	3.9327e-64	22.8	17	9.3	34.4	31.3	26.6	4737600000
Q6PDV7;D4A1P2	Q6PDV7;D4A1P2	10;7	10;7	10;7	60S ribosomal protein L10	Rpl10;Rpl10l	>sp|Q6PDV7|RL10_RAT 60S ribosomal protein L10 OS=Rattus norvegicus GN=Rpl10 PE=1 SV=3;>tr|D4A1P2|D4A1P2_RAT Protein Rpl10l OS=Rattus norvegicus GN=Rpl10l PE=4 SV=1	2	10	10	10	3	4	2	10	6	1	3	4	2	10	6	1	3	4	2	10	6	1	44.4	44.4	44.4	24.604	214	214;214	3	5	2	25	12	1	3.8665e-31	13.1	22.4	9.8	44.4	28.5	4.2	1297700000
P35571;F1LNI0	P35571;F1LNI0	12;10	12;10	12;10	Glycerol-3-phosphate dehydrogenase, mitochondrial	Gpd2	>sp|P35571|GPDM_RAT Glycerol-3-phosphate dehydrogenase, mitochondrial OS=Rattus norvegicus GN=Gpd2 PE=1 SV=1;>tr|F1LNI0|F1LNI0_RAT Glycerol-3-phosphate dehydrogenase, mitochondrial OS=Rattus norvegicus GN=Gpd2 PE=2 SV=2	2	12	12	12	5	6	4	11	9	3	5	6	4	11	9	3	5	6	4	11	9	3	19.7	19.7	19.7	80.972	727	727;728	10	11	5	26	23	6	1.9665e-268	8.7	10.2	6.9	18.4	14.3	4.7	938290000
G3V7W7	G3V7W7	15	15	2		Anpep	>tr|G3V7W7|G3V7W7_RAT Alanyl (Membrane) aminopeptidase OS=Rattus norvegicus GN=Anpep PE=4 SV=1	1	15	15	2	5	8	4	14	13	13	5	8	4	14	13	13	1	0	0	1	1	2	17	17	1.2	109.43	965	965	5	8	4	25	21	22	0	6.7	10.2	5.2	17	16.8	13.4	3254300000
P52287	P52287	12	9	9	Guanine nucleotide-binding protein G(I)/G(S)/G(T) subunit beta-3	Gnb3	>sp|P52287|GBB3_RAT Guanine nucleotide-binding protein G(I)/G(S)/G(T) subunit beta-3 OS=Rattus norvegicus GN=Gnb3 PE=1 SV=1	1	12	9	9	6	7	4	12	6	3	5	5	3	9	4	2	5	5	3	9	4	2	52.1	44.7	44.7	37.18	340	340	16	12	4	27	10	3	1.2609e-278	20	22.9	12.6	52.1	19.7	10.9	4093000000
P38983;F1M8X2	P38983	14;1	14;1	14;1	40S ribosomal protein SA	Rpsa	>sp|P38983|RSSA_RAT 40S ribosomal protein SA OS=Rattus norvegicus GN=Rpsa PE=1 SV=3	2	14	14	14	6	9	2	14	9	4	6	9	2	14	9	4	6	9	2	14	9	4	64.1	64.1	64.1	32.824	295	295;202	10	19	3	30	17	7	2.6877e-280	31.2	36.9	7.8	64.1	36.6	18.6	17460000000
Q05096;Q05096-2;Q05096-3;F1LSW1;D3ZC71;D3ZNP7;D4A2X2;F1LWJ6;F1LV10;Q62774	Q05096;Q05096-2;Q05096-3;F1LSW1;D3ZC71;D3ZNP7;D4A2X2	12;12;12;11;11;11;7;1;1;1	12;12;12;11;11;11;7;1;1;1	12;12;12;11;11;11;7;1;1;1	Unconventional myosin-Ib	Myo1b	>sp|Q05096|MYO1B_RAT Unconventional myosin-Ib OS=Rattus norvegicus GN=Myo1b PE=2 SV=1;>sp|Q05096-2|MYO1B_RAT Isoform B of Unconventional myosin-Ib OS=Rattus norvegicus GN=Myo1b;>sp|Q05096-3|MYO1B_RAT Isoform C of Unconventional myosin-Ib OS=Rattus norvegic	10	12	12	12	5	4	2	12	5	7	5	4	2	12	5	7	5	4	2	12	5	7	12.1	12.1	12.1	131.92	1136	1136;1106;1077;1072;1043;1014;745;1298;1043;842	10	10	4	17	9	10	3.2067e-105	5.6	3.6	1.7	12.1	4.8	7.3	2401400000
F1LP59;P69735	F1LP59;P69735	6;5	6;5	6;5	Rab3 GTPase-activating protein catalytic subunit	RGD1306487;Rab3gap1	>tr|F1LP59|F1LP59_RAT Rab3 GTPase-activating protein catalytic subunit OS=Rattus norvegicus GN=RGD1306487 PE=2 SV=2;>sp|P69735|RB3GP_RAT Rab3 GTPase-activating protein catalytic subunit (Fragments) OS=Rattus norvegicus GN=Rab3gap1 PE=1 SV=2	2	6	6	6	3	3	1	4	5	5	3	3	1	4	5	5	3	3	1	4	5	5	8.7	8.7	8.7	107.45	958	958;775	4	5	1	6	8	6	4.9338e-59	3.7	3.7	1.4	5.5	6.7	7.5	289450000
P56571	P56571	20	20	20	ES1 protein homolog, mitochondrial		>sp|P56571|ES1_RAT ES1 protein homolog, mitochondrial OS=Rattus norvegicus PE=1 SV=2	1	20	20	20	13	19	4	19	15	8	13	19	4	19	15	8	13	19	4	19	15	8	60.5	60.5	60.5	28.172	266	266	26	78	6	82	42	13	0	45.9	59	11.7	59	53	34.2	24358000000
D4AA77	D4AA77	3	3	3		Plxnd1	>tr|D4AA77|D4AA77_RAT Plexin D1 (Predicted) OS=Rattus norvegicus GN=Plxnd1 PE=4 SV=2	1	3	3	3	2	0	0	2	1	0	2	0	0	2	1	0	2	0	0	2	1	0	2.3	2.3	2.3	190.13	1716	1716	2			3	3		1.2338e-08	1.5	0	0	1.5	0.8	0	88076000
D3ZM60	D3ZM60	11	11	11		Ppp1r3a	>tr|D3ZM60|D3ZM60_RAT Protein Ppp1r3a OS=Rattus norvegicus GN=Ppp1r3a PE=4 SV=1	1	11	11	11	6	5	4	11	9	11	6	5	4	11	9	11	6	5	4	11	9	11	16.7	16.7	16.7	122.13	1096	1096	8	8	6	29	24	14	1.732e-83	10	6.7	5.4	16.7	12.7	16.7	2489400000
P63031	P63031	7	7	7	Brain protein 44-like protein	Brp44l	>sp|P63031|MPC1_RAT Mitochondrial pyruvate carrier 1 OS=Rattus norvegicus GN=Mpc1 PE=2 SV=1	1	7	7	7	3	6	3	7	5	6	3	6	3	7	5	6	3	6	3	7	5	6	45.9	45.9	45.9	12.454	109	109	8	11	4	32	22	20	1.2498e-33	18.3	33	25.7	45.9	25.7	38.5	4027900000
Q6AY30	Q6AY30	20	20	20	Saccharopine dehydrogenase-like oxidoreductase	Sccpdh	>sp|Q6AY30|SCPDL_RAT Saccharopine dehydrogenase-like oxidoreductase OS=Rattus norvegicus GN=Sccpdh PE=2 SV=1	1	20	20	20	10	10	5	19	12	4	10	10	5	19	12	4	10	10	5	19	12	4	67.1	67.1	67.1	47.088	429	429	17	17	6	36	16	7	0	26.8	23.1	15.6	65.5	37.1	12.1	8503200000
B0BNG0	B0BNG0	4	4	4	Tetratricopeptide repeat protein 35	Ttc35	>sp|B0BNG0|EMC2_RAT ER membrane protein complex subunit 2 OS=Rattus norvegicus GN=Emc2 PE=2 SV=1	1	4	4	4	3	3	2	4	3	3	3	3	2	4	3	3	3	3	2	4	3	3	17.8	17.8	17.8	34.869	297	297	5	4	4	10	5	6	1.8864e-19	14.1	13.5	10.1	17.8	14.1	13.8	684400000
P00388	P00388	17	17	17	NADPH--cytochrome P450 reductase	Por	>sp|P00388|NCPR_RAT NADPH--cytochrome P450 reductase OS=Rattus norvegicus GN=Por PE=1 SV=3	1	17	17	17	11	7	6	15	14	4	11	7	6	15	14	4	11	7	6	15	14	4	25.5	25.5	25.5	76.962	678	678	17	14	7	35	27	4	2.4253e-167	17.7	11.1	8.7	20.2	23.6	6	2032900000
O35370	O35370	4	4	4		Thbd	>tr|O35370|O35370_RAT Protein Thbd OS=Rattus norvegicus GN=Thbd PE=2 SV=1	1	4	4	4	2	3	2	4	4	3	2	3	2	4	4	3	2	3	2	4	4	3	7.5	7.5	7.5	61.844	577	577	3	4	4	13	6	5	2.6495e-18	4.5	5.4	3.5	7.5	7.5	6.1	240710000
D4ADS4;D3ZZQ8	D4ADS4;D3ZZQ8	6;4	6;4	6;4		Mgst3;RGD1561381	>tr|D4ADS4|D4ADS4_RAT Protein Mgst3 OS=Rattus norvegicus GN=Mgst3 PE=4 SV=1;>tr|D3ZZQ8|D3ZZQ8_RAT Protein RGD1561381 OS=Rattus norvegicus GN=RGD1561381 PE=4 SV=1	2	6	6	6	3	4	2	6	4	5	3	4	2	6	4	5	3	4	2	6	4	5	50.7	50.7	50.7	16.732	152	152;152	8	13	5	72	21	24	5.5016e-115	18.4	32.9	9.9	50.7	32.9	34.2	9066100000
[truncated: 2,213 more rows]
[truncated: 56 more columns]

## Sheet: S1 Table B
S1 Table B: MaxQuant data of the 366 ID candidate proteins evaluated for cellular localization as displayed in figure 2.
[truncated: 366 more rows]

## Sheet: S1 Table C
S1 Table C: 97 candidate ID proteins including their enrichment ratio (ER), presence in the Estigoy et al. paper and annotation as junction protein in Gene Ontology terms.
[truncated: 98 more rows]
